# Supplementary material for: 6,6′-Diheptyl-3,3′-bis­[(pyridin-3-yl)ethyn­yl]-5H,5′H-di­pyrrolo­[1,2-b:1′,2′-g][2,6]naphthyridine-5,5′-dione
Source: IUCrdata. 2023 Jun 9;8(Pt 6):x230513. doi: 10.1107/S2414314623005138 (PMC10626619; doi:10.1107/S2414314623005138)
Supplement: Supplementary file 1 [file x-08-x230513-sup1.cif]

##############################################################################
#                                                                            #
# This CIF contains the data for a data article accepted for                 #
# publication in IUCrData. It conforms to the requirements of                #
# Notes for Authors for IUCrData, and has been                               #
# peer reviewed under the auspices of IUCrData.                              #
#                                                                            #
# Full details of the Crystallographic Information File format               #
# are given in the paper "The Crystallographic Information File (CIF):       #
# a New Standard Archive File for Crystallography" by S. R. Hall, F. H.      #
# Allen and I. D. Brown [Acta Cryst. (1991), A47, 655-685].                  #
#                                                                            #
# The current version of the core CIF dictionary is obtainable from          #
# ftp://ftp.iucr.org/pub/cif_core.dic.                                       #
#                                                                            #
# Software is freely available for graphical display of the structure(s)     #
# in this CIF. For information consult the CIF software page                 #
# http://www.iucr.org/resources/cif/software.                                #
#                                                                            #
# This file may be used for bona fide research purposes within the           #
# scientific community so long as proper attribution is given to the data    # 
# article from which it was obtained.                                        #
#                                                                            #
##############################################################################
data_I
_audit_creation_method     SHELXL-2014/6
_chemical_name_systematic
;\
6,6'-Diheptyl-3,3'-bis[(pyridin-3-yl)ethynyl]-\
5<i>H</i>,5'<i>H</i>-dipyrrolo[1,2-<i>b</i>:1',2'-\
<i>g</i>][2,6]naphthyridine-5,5'-dione
;
_chemical_name_common     ?
_chemical_formula_moiety     'C42 H42 N4 O2'
_chemical_formula_sum     'C42 H42 N4 O2'
_chemical_formula_iupac     'C42 H42 N4 O2'
_chemical_formula_weight     634.79
_chemical_melting_point     ?
_space_group_crystal_system     monoclinic
_space_group_name_H-M_alt     'P 21/c'
_space_group_name_Hall     '-P 2ybc'
loop_
    _space_group_symop_operation_xyz
    'x, y, z'
    '-x, y+1/2, -z+1/2'
    '-x, -y, -z'
    'x, -y-1/2, z-1/2'
_cell_length_a     12.3973(4)
_cell_length_b     4.76620(15)
_cell_length_c     31.5382(10)
_cell_angle_alpha     90
_cell_angle_beta     99.318(3)
_cell_angle_gamma     90
_cell_volume     1838.94(10)
_cell_formula_units_Z     2
_cell_measurement_reflns_used     4194
_cell_measurement_theta_min     3.6370
_cell_measurement_theta_max     76.0290
_cell_measurement_temperature     300(2)
_exptl_crystal_description     needle
_exptl_crystal_colour     'clear light black'
_exptl_crystal_size_max     0.24
_exptl_crystal_size_mid     0.06
_exptl_crystal_size_min     0.04
_exptl_crystal_density_diffrn     1.146
_exptl_crystal_density_meas     ?
_exptl_crystal_density_method     'not measured'
_exptl_crystal_F_000     676
_exptl_absorpt_coefficient_mu     0.555
_exptl_absorpt_correction_type     multi-scan
_exptl_absorpt_process_details
;
(CrysAlisPro; Rigaku OD, 2022)
;
_exptl_absorpt_correction_T_min     0.28771
_exptl_absorpt_correction_T_max     1.00000
_diffrn_ambient_temperature     300(2)
_diffrn_source     Rotating-anodeX-raytube
_diffrn_radiation_type     CuK\a
_diffrn_radiation_wavelength     1.54184
_diffrn_measurement_device_type     'XtaLAB Synergy, Dualflex, HyPix'
_diffrn_measurement_method     f\and\wscans
_diffrn_detector_area_resol_mean     10.0000
_diffrn_reflns_number     10392
_diffrn_reflns_av_R_equivalents     0.0353
_diffrn_reflns_av_unetI/netI     0.0429
_diffrn_reflns_theta_min     2.840
_diffrn_reflns_theta_max     76.484
_diffrn_reflns_theta_full     67.684
_diffrn_measured_fraction_theta_max     0.928
_diffrn_measured_fraction_theta_full     0.986
_diffrn_reflns_limit_h_min     -15
_diffrn_reflns_limit_h_max     15
_diffrn_reflns_limit_k_min     -5
_diffrn_reflns_limit_k_max     4
_diffrn_reflns_limit_l_min     -36
_diffrn_reflns_limit_l_max     39
_refine_special_details     ?
_reflns_number_total     3568
_reflns_number_gt     2494
_reflns_threshold_expression     'I > 2\s(I)'
_refine_ls_structure_factor_coef     Fsqd
_refine_ls_matrix_type     full
_refine_ls_R_factor_all     0.1053
_refine_ls_R_factor_gt     0.0899
_refine_ls_wR_factor_gt     0.2287
_refine_ls_wR_factor_ref     0.2545
_refine_ls_goodness_of_fit_ref     1.054
_refine_ls_restrained_S_all     1.054
_refine_ls_number_reflns     3568
_refine_ls_number_parameters     218
_refine_ls_number_restraints     0
_refine_ls_hydrogen_treatment     constr
_refine_ls_weighting_scheme     calc
_refine_ls_weighting_details
                      'w=1/[\s^2^(Fo^2^)+(0.1846P)^2^] where P=(Fo^2^+2Fc^2^)/3'
_atom_sites_solution_hydrogens     geom
_atom_sites_solution_primary     dual
_atom_sites_solution_secondary     ?
_refine_ls_shift/su_max     0.001
_refine_ls_shift/su_mean     0.000
_refine_diff_density_max     0.234
_refine_diff_density_min     -0.339
_refine_ls_extinction_method     none
_refine_ls_extinction_coef     .
loop_
    _atom_type_symbol
    _atom_type_description
    _atom_type_scat_dispersion_real
    _atom_type_scat_dispersion_imag
    _atom_type_scat_source
    'C' 'C' 0.0181 0.0091
                         'International Tables Vol C Tables 4.2.6.8 and 6.1.1.4'
    'H' 'H' 0.0000 0.0000
                         'International Tables Vol C Tables 4.2.6.8 and 6.1.1.4'
    'N' 'N' 0.0311 0.0180
                         'International Tables Vol C Tables 4.2.6.8 and 6.1.1.4'
    'O' 'O' 0.0492 0.0322
                         'International Tables Vol C Tables 4.2.6.8 and 6.1.1.4'
_computing_data_collection
;
CrysAlisPro (Rigaku OD, 2022)
;
_computing_cell_refinement
;
CrysAlisPro (Rigaku OD, 2022)
;
_computing_data_reduction
;
CrysAlisPro (Rigaku OD, 2022)
;
_computing_structure_solution
;
<i>SHELXT</i> (Sheldrick, 2015a)
;
_computing_structure_refinement
;
<i>SHELXL2014/6</i> (Sheldrick, 2015b)
;
_computing_molecular_graphics
;
Mercury (Macrae <i>et al.</i>,  2020)
;
_computing_publication_material     ?
loop_
    _atom_site_type_symbol
    _atom_site_label
    _atom_site_fract_x
    _atom_site_fract_y
    _atom_site_fract_z
    _atom_site_U_iso_or_equiv
    _atom_site_adp_type
    _atom_site_calc_flag
    _atom_site_occupancy
    _atom_site_disorder_assembly
    _atom_site_disorder_group
    O O1 0.36140(17) 0.5877(4) 0.44237(5) 0.1191(7) Uani d 1 . .
    N N1 0.32675(13) 0.7409(3) 0.50605(5) 0.0727(5) Uani d 1 . .
    N N2 -0.0384(2) -0.2956(5) 0.38938(10) 0.1224(8) Uani d 1 . .
    C C7 0.51047(16) 1.0897(3) 0.51924(6) 0.0707(5) Uani d 1 . .
    C C4 0.34537(16) 0.9202(4) 0.54140(6) 0.0744(5) Uani d 1 . .
    C C3 0.23135(17) 0.5896(4) 0.50748(7) 0.0832(6) Uani d 1 . .
    C C5 0.39073(17) 0.7351(4) 0.47350(6) 0.0788(6) Uani d 1 . .
    C C6 0.43898(16) 1.0958(4) 0.54828(6) 0.0715(5) Uani d 1 . .
    C C15 0.45368(17) 1.2647(4) 0.58936(6) 0.0786(6) Uani d 1 . .
    H H15A 0.3828 1.3005 0.5975 0.094 Uiso calc 1 . .
    H H15B 0.4867 1.4440 0.5846 0.094 Uiso calc 1 . .
    C C10 0.09962(17) 0.0370(4) 0.41748(8) 0.0877(6) Uani d 1 . .
    C C1 0.26186(19) 0.8770(4) 0.56470(8) 0.0874(6) Uani d 1 . .
    H H1 0.2532 0.9685 0.5900 0.105 Uiso calc 1 . .
    C C11 0.0089(2) -0.1250(5) 0.41994(9) 0.0959(7) Uani d 1 . .
    H H11 -0.0215 -0.1137 0.4450 0.115 Uiso calc 1 . .
    C C8 0.18723(18) 0.3892(4) 0.47647(8) 0.0891(7) Uani d 1 . .
    C C2 0.1927(2) 0.6726(5) 0.54376(9) 0.0948(7) Uani d 1 . .
    H H2 0.1303 0.6034 0.5530 0.114 Uiso calc 1 . .
    C C16 0.5257(2) 1.1103(4) 0.62572(6) 0.0847(6) Uani d 1 . .
    H H16A 0.4877 0.9427 0.6327 0.102 Uiso calc 1 . .
    H H16B 0.5922 1.0512 0.6158 0.102 Uiso calc 1 . .
    C C12 0.0069(3) -0.3101(8) 0.35413(13) 0.1385(12) Uani d 1 . .
    H H12 -0.0252 -0.4274 0.3321 0.166 Uiso calc 1 . .
    C C9 0.14449(18) 0.2220(4) 0.45104(8) 0.0920(7) Uani d 1 . .
    C C17 0.5558(2) 1.2804(5) 0.66556(7) 0.1010(8) Uani d 1 . .
    H H17A 0.4892 1.3449 0.6749 0.121 Uiso calc 1 . .
    H H17B 0.5956 1.4450 0.6587 0.121 Uiso calc 1 . .
    C C18 0.6239(2) 1.1297(6) 0.70235(7) 0.1040(8) Uani d 1 . .
    H H18A 0.5835 0.9655 0.7090 0.125 Uiso calc 1 . .
    H H18B 0.6898 1.0636 0.6927 0.125 Uiso calc 1 . .
    C C19 0.6565(3) 1.2890(7) 0.74240(9) 0.1299(12) Uani d 1 . .
    H H19A 0.5905 1.3511 0.7524 0.156 Uiso calc 1 . .
    H H19B 0.6952 1.4556 0.7356 0.156 Uiso calc 1 . .
    C C14 0.1440(3) 0.0156(9) 0.38057(11) 0.1317(11) Uani d 1 . .
    H H14 0.2051 0.1210 0.3771 0.158 Uiso calc 1 . .
    C C13 0.0965(3) -0.1660(10) 0.34829(13) 0.1589(15) Uani d 1 . .
    H H13 0.1261 -0.1870 0.3232 0.191 Uiso calc 1 . .
    C C20 0.7258(4) 1.1427(10) 0.77840(10) 0.1596(17) Uani d 1 . .
    H H20A 0.6901 0.9677 0.7835 0.192 Uiso calc 1 . .
    H H20B 0.7945 1.0954 0.7692 0.192 Uiso calc 1 . .
    C C21 0.7502(5) 1.2915(11) 0.81890(12) 0.188(2) Uani d 1 . .
    H H21A 0.7859 1.4656 0.8146 0.282 Uiso calc 1 . .
    H H21B 0.7974 1.1788 0.8393 0.282 Uiso calc 1 . .
    H H21C 0.6835 1.3287 0.8297 0.282 Uiso calc 1 . .
loop_
    _atom_site_aniso_label
    _atom_site_aniso_U_11
    _atom_site_aniso_U_22
    _atom_site_aniso_U_33
    _atom_site_aniso_U_12
    _atom_site_aniso_U_13
    _atom_site_aniso_U_23
    O1 0.1286(15) 0.1399(14) 0.0870(10) -0.0598(12) 0.0124(10) -0.0351(10)
    N1 0.0735(9) 0.0680(8) 0.0707(9) -0.0054(6) -0.0064(7) 0.0048(6)
    N2 0.1047(16) 0.1198(16) 0.134(2) -0.0282(13) -0.0080(15) -0.0193(14)
    C7 0.0774(11) 0.0665(9) 0.0618(9) -0.0030(8) -0.0083(8) 0.0020(7)
    C4 0.0786(11) 0.0704(9) 0.0691(10) 0.0029(8) -0.0034(9) 0.0059(7)
    C3 0.0769(12) 0.0730(10) 0.0930(14) -0.0106(9) -0.0064(10) 0.0129(9)
    C5 0.0828(12) 0.0779(11) 0.0694(11) -0.0107(9) -0.0067(9) -0.0006(8)
    C6 0.0772(11) 0.0672(9) 0.0639(9) 0.0028(8) -0.0071(8) 0.0044(7)
    C15 0.0868(13) 0.0763(10) 0.0676(11) 0.0057(9) -0.0032(9) -0.0035(8)
    C10 0.0705(11) 0.0816(11) 0.1037(15) -0.0044(9) -0.0073(11) 0.0043(11)
    C1 0.0882(14) 0.0868(12) 0.0859(12) 0.0009(10) 0.0100(11) 0.0094(10)
    C11 0.0850(14) 0.0896(13) 0.1082(16) -0.0149(11) 0.0008(12) -0.0049(12)
    C8 0.0763(12) 0.0753(11) 0.1081(16) -0.0108(9) -0.0082(11) 0.0152(10)
    C2 0.0845(14) 0.0918(13) 0.1073(17) -0.0084(11) 0.0131(12) 0.0155(12)
    C16 0.0983(14) 0.0830(12) 0.0673(11) 0.0077(10) -0.0031(10) 0.0001(8)
    C12 0.126(3) 0.152(3) 0.129(3) -0.018(2) -0.004(2) -0.036(2)
    C9 0.0744(12) 0.0784(11) 0.1149(17) -0.0124(9) -0.0097(12) 0.0100(11)
    C17 0.1199(19) 0.1020(15) 0.0712(13) 0.0131(13) -0.0143(12) -0.0085(10)
    C18 0.1181(19) 0.1188(17) 0.0680(12) 0.0100(14) -0.0066(12) 0.0023(11)
    C19 0.151(3) 0.141(2) 0.0823(16) 0.0299(19) -0.0262(17) -0.0199(14)
    C14 0.0939(18) 0.171(3) 0.132(2) -0.0288(19) 0.0242(17) -0.007(2)
    C13 0.135(3) 0.218(4) 0.127(3) -0.023(3) 0.032(2) -0.048(3)
    C20 0.186(4) 0.195(4) 0.0822(17) 0.057(3) -0.023(2) -0.0110(19)
    C21 0.225(5) 0.216(4) 0.101(2) 0.065(4) -0.044(3) -0.030(2)
_geom_special_details
;
 All esds (except the esd in the dihedral angle between two l.s. planes)
 are estimated using the full covariance matrix.  The cell esds are taken
 into account individually in the estimation of esds in distances, angles
 and torsion angles; correlations between esds in cell parameters are only
 used when they are defined by crystal symmetry.  An approximate (isotropic)
 treatment of cell esds is used for estimating esds involving l.s. planes.
;
loop_
    _geom_bond_atom_site_label_1
    _geom_bond_atom_site_label_2
    _geom_bond_site_symmetry_2
    _geom_bond_distance
    _geom_bond_publ_flag
    O1 C5 . 1.214(2) ?
    N1 C3 . 1.392(3) ?
    N1 C4 . 1.394(2) ?
    N1 C5 . 1.396(3) ?
    N2 C11 . 1.323(3) ?
    N2 C12 . 1.327(5) ?
    C7 C6 . 1.374(3) ?
    C7 C5 3_676 1.470(3) ?
    C7 C7 3_676 1.473(3) ?
    C4 C1 . 1.378(3) ?
    C4 C6 . 1.419(3) ?
    C3 C2 . 1.368(4) ?
    C3 C8 . 1.413(3) ?
    C5 C7 3_676 1.470(3) ?
    C6 C15 . 1.511(3) ?
    C15 C16 . 1.524(3) ?
    C15 H15A . 0.9700 ?
    C15 H15B . 0.9700 ?
    C10 C14 . 1.370(4) ?
    C10 C11 . 1.377(3) ?
    C10 C9 . 1.420(3) ?
    C1 C2 . 1.392(3) ?
    C1 H1 . 0.9300 ?
    C11 H11 . 0.9300 ?
    C8 C9 . 1.192(3) ?
    C2 H2 . 0.9300 ?
    C16 C17 . 1.491(3) ?
    C16 H16A . 0.9700 ?
    C16 H16B . 0.9700 ?
    C12 C13 . 1.343(6) ?
    C12 H12 . 0.9300 ?
    C17 C18 . 1.502(3) ?
    C17 H17A . 0.9700 ?
    C17 H17B . 0.9700 ?
    C18 C19 . 1.473(3) ?
    C18 H18A . 0.9700 ?
    C18 H18B . 0.9700 ?
    C19 C20 . 1.483(4) ?
    C19 H19A . 0.9700 ?
    C19 H19B . 0.9700 ?
    C14 C13 . 1.392(5) ?
    C14 H14 . 0.9300 ?
    C13 H13 . 0.9300 ?
    C20 C21 . 1.450(5) ?
    C20 H20A . 0.9700 ?
    C20 H20B . 0.9700 ?
    C21 H21A . 0.9600 ?
    C21 H21B . 0.9600 ?
    C21 H21C . 0.9600 ?
loop_
    _geom_angle_atom_site_label_1
    _geom_angle_atom_site_label_2
    _geom_angle_atom_site_label_3
    _geom_angle_site_symmetry_1
    _geom_angle_site_symmetry_3
    _geom_angle
    _geom_angle_publ_flag
    C3 N1 C4 . . 108.86(18) ?
    C3 N1 C5 . . 126.90(16) ?
    C4 N1 C5 . . 124.08(16) ?
    C11 N2 C12 . . 116.4(3) ?
    C6 C7 C5 . 3_676 119.69(17) ?
    C6 C7 C7 . 3_676 121.0(2) ?
    C5 C7 C7 3_676 3_676 119.3(2) ?
    C1 C4 N1 . . 107.06(17) ?
    C1 C4 C6 . . 132.29(19) ?
    N1 C4 C6 . . 120.62(19) ?
    C2 C3 N1 . . 106.95(18) ?
    C2 C3 C8 . . 128.7(2) ?
    N1 C3 C8 . . 124.3(2) ?
    O1 C5 N1 . . 118.36(19) ?
    O1 C5 C7 . 3_676 126.0(2) ?
    N1 C5 C7 . 3_676 115.64(16) ?
    C7 C6 C4 . . 119.04(17) ?
    C7 C6 C15 . . 125.57(18) ?
    C4 C6 C15 . . 115.30(19) ?
    C6 C15 C16 . . 111.27(15) ?
    C6 C15 H15A . . 109.4 ?
    C16 C15 H15A . . 109.4 ?
    C6 C15 H15B . . 109.4 ?
    C16 C15 H15B . . 109.4 ?
    H15A C15 H15B . . 108.0 ?
    C14 C10 C11 . . 116.8(2) ?
    C14 C10 C9 . . 121.1(2) ?
    C11 C10 C9 . . 122.1(3) ?
    C4 C1 C2 . . 108.0(2) ?
    C4 C1 H1 . . 126.0 ?
    C2 C1 H1 . . 126.0 ?
    N2 C11 C10 . . 125.0(3) ?
    N2 C11 H11 . . 117.5 ?
    C10 C11 H11 . . 117.5 ?
    C9 C8 C3 . . 176.3(3) ?
    C3 C2 C1 . . 109.1(2) ?
    C3 C2 H2 . . 125.5 ?
    C1 C2 H2 . . 125.5 ?
    C17 C16 C15 . . 114.06(17) ?
    C17 C16 H16A . . 108.7 ?
    C15 C16 H16A . . 108.7 ?
    C17 C16 H16B . . 108.7 ?
    C15 C16 H16B . . 108.7 ?
    H16A C16 H16B . . 107.6 ?
    N2 C12 C13 . . 124.1(3) ?
    N2 C12 H12 . . 118.0 ?
    C13 C12 H12 . . 118.0 ?
    C8 C9 C10 . . 173.9(3) ?
    C16 C17 C18 . . 115.0(2) ?
    C16 C17 H17A . . 108.5 ?
    C18 C17 H17A . . 108.5 ?
    C16 C17 H17B . . 108.5 ?
    C18 C17 H17B . . 108.5 ?
    H17A C17 H17B . . 107.5 ?
    C19 C18 C17 . . 117.2(2) ?
    C19 C18 H18A . . 108.0 ?
    C17 C18 H18A . . 108.0 ?
    C19 C18 H18B . . 108.0 ?
    C17 C18 H18B . . 108.0 ?
    H18A C18 H18B . . 107.2 ?
    C18 C19 C20 . . 117.3(3) ?
    C18 C19 H19A . . 108.0 ?
    C20 C19 H19A . . 108.0 ?
    C18 C19 H19B . . 108.0 ?
    C20 C19 H19B . . 108.0 ?
    H19A C19 H19B . . 107.2 ?
    C10 C14 C13 . . 119.1(3) ?
    C10 C14 H14 . . 120.4 ?
    C13 C14 H14 . . 120.4 ?
    C12 C13 C14 . . 118.6(4) ?
    C12 C13 H13 . . 120.7 ?
    C14 C13 H13 . . 120.7 ?
    C21 C20 C19 . . 117.2(3) ?
    C21 C20 H20A . . 108.0 ?
    C19 C20 H20A . . 108.0 ?
    C21 C20 H20B . . 108.0 ?
    C19 C20 H20B . . 108.0 ?
    H20A C20 H20B . . 107.2 ?
    C20 C21 H21A . . 109.5 ?
    C20 C21 H21B . . 109.5 ?
    H21A C21 H21B . . 109.5 ?
    C20 C21 H21C . . 109.5 ?
    H21A C21 H21C . . 109.5 ?
    H21B C21 H21C . . 109.5 ?
loop_
    _geom_torsion_atom_site_label_1
    _geom_torsion_atom_site_label_2
    _geom_torsion_atom_site_label_3
    _geom_torsion_atom_site_label_4
    _geom_torsion_site_symmetry_1
    _geom_torsion_site_symmetry_2
    _geom_torsion_site_symmetry_3
    _geom_torsion_site_symmetry_4
    _geom_torsion
    _geom_torsion_publ_flag
    C3 N1 C4 C1 . . . . 0.5(2) ?
    C5 N1 C4 C1 . . . . 176.21(16) ?
    C3 N1 C4 C6 . . . . 178.77(15) ?
    C5 N1 C4 C6 . . . . -5.5(3) ?
    C4 N1 C3 C2 . . . . -0.9(2) ?
    C5 N1 C3 C2 . . . . -176.42(18) ?
    C4 N1 C3 C8 . . . . 179.55(17) ?
    C5 N1 C3 C8 . . . . 4.0(3) ?
    C3 N1 C5 O1 . . . . 1.3(3) ?
    C4 N1 C5 O1 . . . . -173.68(18) ?
    C3 N1 C5 C7 . . . 3_676 -178.28(15) ?
    C4 N1 C5 C7 . . . 3_676 6.8(3) ?
    C5 C7 C6 C4 3_676 . . . -178.44(15) ?
    C7 C7 C6 C4 3_676 . . . 1.8(3) ?
    C5 C7 C6 C15 3_676 . . . -2.1(3) ?
    C7 C7 C6 C15 3_676 . . . 178.13(18) ?
    C1 C4 C6 C7 . . . . 178.65(19) ?
    N1 C4 C6 C7 . . . . 0.9(2) ?
    C1 C4 C6 C15 . . . . 1.9(3) ?
    N1 C4 C6 C15 . . . . -175.86(14) ?
    C7 C6 C15 C16 . . . . -83.8(2) ?
    C4 C6 C15 C16 . . . . 92.7(2) ?
    N1 C4 C1 C2 . . . . 0.1(2) ?
    C6 C4 C1 C2 . . . . -177.94(19) ?
    C12 N2 C11 C10 . . . . 0.6(4) ?
    C14 C10 C11 N2 . . . . -0.7(4) ?
    C9 C10 C11 N2 . . . . 178.1(2) ?
    N1 C3 C2 C1 . . . . 0.9(2) ?
    C8 C3 C2 C1 . . . . -179.55(19) ?
    C4 C1 C2 C3 . . . . -0.6(3) ?
    C6 C15 C16 C17 . . . . 172.3(2) ?
    C11 N2 C12 C13 . . . . 0.5(6) ?
    C15 C16 C17 C18 . . . . 178.2(2) ?
    C16 C17 C18 C19 . . . . 179.6(3) ?
    C17 C18 C19 C20 . . . . -178.6(3) ?
    C11 C10 C14 C13 . . . . -0.3(5) ?
    C9 C10 C14 C13 . . . . -179.2(3) ?
    N2 C12 C13 C14 . . . . -1.5(7) ?
    C10 C14 C13 C12 . . . . 1.4(6) ?
    C18 C19 C20 C21 . . . . -175.0(4) ?
_shelx_space_group_comment
;
The symmetry employed for this shelxl refinement is uniquely defined
by the following loop, which should always be used as a source of
symmetry information in preference to the above space-group names.
They are only intended as comments.
;
_shelx_estimated_absorpt_T_min     0.218
_shelx_estimated_absorpt_T_max     4.357
_shelx_hkl_file
;
   0   0   2 8026.66  444.04
   0   0   3    0.21    0.16
   0   0   4  285.99   15.63
   0   0  -4  278.64   15.61
   0   0   5   -0.18    0.28
   0   0  -5    0.01    0.19
   0   0   6    8.37    0.57
   0   0  -6    6.79    0.50
   0   0  -7    0.42    0.25
   0   0  -8   86.58    4.86
   0   0  -9    0.15    0.30
   0   0 -10  375.04   20.83
   0   0 -11   -0.14    0.29
   0   0 -12   21.19    1.30
   0   0 -13    0.11    0.32
   0   0 -14    6.75    0.58
   0   0 -15    0.25    0.34
   0   0 -16   14.37    0.99
   0   0 -17    0.34    0.37
   0   0 -18   43.44    2.59
   0   0 -19    0.46    0.39
   0   0  20   10.50    0.83
   0   0 -20    8.34    0.54
   0   0 -20    9.61    0.76
   0   0  21   -0.18    0.43
   0   0 -21   -0.09    0.16
   0   0 -21    0.16    0.41
   0   0  22    3.68    0.63
   0   0 -22    2.90    0.32
   0   0 -22    2.70    0.26
   0   0 -22    2.25    0.53
   0   0  23   -0.09    0.51
   0   0 -23    0.28    0.24
   0   0 -23   -0.02    0.18
   0   0 -23   -0.19    0.45
   0   0  24   40.39    2.35
   0   0 -24   36.26    2.01
   0   0 -24   32.76    1.98
   0   0 -24   36.90    2.25
   0   0  25   -0.11    0.55
   0   0 -25    0.01    0.29
   0   0 -25   -0.09    0.21
   0   0 -25    0.75    0.46
   0   0  26    2.16    0.62
   0   0 -26    1.61    0.36
   0   0 -26    1.70    0.26
   0   0  27   -0.06    0.56
   0   0 -27    0.10    0.52
   0   0  27    0.15    0.40
   0   0 -27   -0.01    0.36
   0   0 -27   -0.10    0.23
   0   0 -28   27.97    1.67
   0   0  28   31.06    1.77
   0   0  28   34.21    2.10
   0   0 -28   28.61    2.00
   0   0  29   -0.11    0.43
   0   0  30   10.97    0.83
   0   0  31    0.51    0.43
   0   0  32    0.25    0.41
   0   0  33   -0.07    0.38
   0   0  34    0.28    0.35
   0   0  35    0.45    0.33
   0   0  36    0.46    0.27
   0   0  37   -0.02    0.22
   0   0  38    0.11    0.18
   0  -1   0    0.15    0.27
   0  -1  -1  592.64   34.00
   0  -1   1  640.34   34.01
   0   1   2 2372.86  132.91
   0  -1   2 2450.00  132.91
   0   1  -2 2407.93  132.90
   0  -1   2 2325.80  132.97
   0  -1  -2 2394.49  132.90
   0  -1  -3  437.96   23.83
   0   1  -3  423.10   23.83
   0  -1  -4  140.94    7.92
   0   1  -4  144.14    7.92
   0   1  -5  928.92   51.26
   0  -1  -5  922.77   51.26
   0  -1  -6 1706.22   94.71
   0   1  -6 1716.06   94.71
   0  -1  -7  158.99    8.92
   0   1  -7  160.97    8.92
   0  -1  -8   90.96    5.02
   0   1  -8   87.64    5.02
   0   1  -9   32.49    1.84
   0  -1  -9   30.07    1.84
   0  -1 -10   29.56    1.79
   0   1 -10   31.24    1.80
   0   1 -11    0.27    0.35
   0  -1 -11    0.59    0.33
   0  -1 -12   -0.37    0.33
   0   1 -12   -0.02    0.35
   0   1 -13  282.85   16.09
   0  -1 -13  294.71   16.10
   0   1 -14  140.34    7.86
   0  -1 -14  138.65    7.86
   0  -1 -15   82.95    4.69
   0   1 -15   80.95    4.69
   0   1 -16   31.53    1.90
   0  -1 -16   29.69    1.89
   0   1  17   33.08    2.25
   0  -1  17   30.83    2.26
   0  -1 -17   42.53    2.28
   0   1 -17   42.98    2.28
   0  -1  18   23.56    1.43
   0   1  18   20.73    1.38
   0  -1 -18   18.79    1.19
   0  -1 -18   24.53    1.41
   0   1 -18   22.78    1.39
   0  -1  19   45.30    2.73
   0   1  19   43.74    2.71
   0  -1 -19   43.26    2.52
   0  -1 -19   48.70    2.72
   0   1 -19   47.44    2.71
   0  -1  20   -0.04    0.48
   0   1  20    1.01    0.48
   0  -1 -20    0.73    0.22
   0   1 -20    0.21    0.45
   0  -1 -20    1.43    0.46
   0  -1  21    8.95    0.89
   0   1  21    8.37    0.88
   0   1 -21   10.18    0.64
   0  -1 -21    8.65    0.63
   0  -1 -21    9.16    0.62
   0   1 -21   10.74    0.88
   0   1  22    0.41    0.51
   0  -1  22    0.52    0.52
   0  -1 -22   -0.04    0.27
   0   1 -22    0.43    0.26
   0  -1 -22    0.09    0.25
   0  -1 -22    0.41    0.47
   0   1 -22    0.24    0.46
   0  -1  23    5.32    0.77
   0   1  23    5.38    0.79
   0   1 -23    5.17    0.46
   0  -1 -23    5.73    0.47
   0  -1 -23    5.92    0.45
   0  -1 -23    4.91    0.69
   0   1 -23    6.23    0.73
   0   1  24   56.11    3.63
   0  -1  24   62.02    3.65
   0   1 -24   56.65    3.35
   0  -1 -24   59.53    3.35
   0  -1 -24   60.37    3.34
   0  -1 -24   60.88    3.59
   0   1 -24   57.70    3.58
   0   1  25   32.72    2.28
   0  -1  25   33.88    2.28
   0  -1 -25   33.88    2.00
   0   1  25   37.35    2.03
   0  -1  25   39.04    2.04
   0   1 -25   30.75    2.00
   0  -1 -25   33.53    1.99
   0  -1 -25   36.02    2.26
   0   1 -25   32.61    2.24
   0  -1 -26    8.71    0.89
   0   1 -26    8.46    0.90
   0   1  26    9.37    0.69
   0  -1  26    9.91    0.69
   0  -1  26    7.25    0.90
   0   1  26    6.89    0.92
   0   1 -27    2.10    0.58
   0  -1 -27    1.07    0.56
   0   1  27    2.48    0.68
   0  -1  27    1.75    0.61
   0  -1  27    0.84    0.41
   0   1  27    1.55    0.42
   0   1  28   43.20    2.55
   0  -1  28   44.31    2.56
   0  -1  29    4.71    0.54
   0   1  29    5.50    0.55
   0   1 -30   12.24    0.78
   0   1  30   12.48    0.87
   0  -1  30   12.08    0.85
   0  -1 -30   11.87    0.92
   0   1 -31    3.76    0.35
   0   1  31    4.32    0.47
   0  -1  31    3.31    0.45
   0  -1 -31    3.82    0.55
   0   1 -32   13.69    0.86
   0  -1  32   14.74    0.93
   0   1  32   15.04    0.93
   0  -1 -32   12.88    0.98
   0   1  33    1.88    0.34
   0  -1  33    2.31    0.35
   0  -1 -33    1.48    0.42
   0  -1  34    4.98    0.42
   0   1  34    4.61    0.42
   0  -1 -34    3.89    0.47
   0  -1  35    2.12    0.30
   0   1  35    2.76    0.30
   0  -1 -35    2.27    0.35
   0   1  36    0.54    0.20
   0  -1  36    0.62    0.22
   0  -1 -36    0.89    0.24
   0  -1  37    1.52    0.20
   0   1  37    2.02    0.20
   0  -2   0  356.98   19.84
   0  -2   1    0.29    0.34
   0  -2   2    4.20    0.49
   0  -2   3   21.88    1.38
   0  -2   4    9.00    0.74
   0  -2   5    5.74    0.58
   0  -2   5    3.84    0.24
   0  -2   6  114.52    5.95
   0  -2  -6   97.46    5.75
   0  -2   6  110.19    5.76
   0  -2   7  111.11    5.85
   0  -2  -7  104.89    5.63
   0  -2   7   94.73    5.64
   0  -2  -8   30.40    1.80
   0  -2   8   34.72    2.13
   0   2  -8   30.76    1.80
   0   2   8   30.45    1.81
   0  -2   8   34.66    1.82
   0  -2  -9  115.77    6.65
   0   2  -9  118.85    6.66
   0  -2   9  116.12    6.66
   0   2   9  121.33    6.66
   0  -2 -10    2.04    0.24
   0   2 -10    1.47    0.23
   0  -2  10    1.84    0.26
   0   2  10    2.08    0.27
   0   2 -11  453.06   24.97
   0  -2 -11  434.75   24.96
   0   2  11  445.23   24.98
   0  -2  11  469.44   24.98
   0  -2 -12   90.15    5.03
   0   2 -12   92.48    5.04
   0  -2  12   82.60    5.04
   0   2  12   92.37    5.05
   0   2 -13   10.08    0.70
   0  -2 -13    9.71    0.68
   0  -2  13   10.20    0.70
   0   2  13   10.51    0.72
   0   2 -14   20.67    1.18
   0  -2 -14   18.28    1.16
   0   2  14   19.52    1.20
   0  -2  14   16.66    1.17
   0  -2 -15  118.93    6.69
   0   2 -15  124.37    6.70
   0   2  15  114.19    6.71
   0  -2  15  127.49    6.71
   0  -2 -15  115.32    6.60
   0  -2  16   10.26    0.62
   0  -2 -16   11.37    0.77
   0  -2  16    9.85    0.76
   0   2  16   11.24    0.79
   0  -2  17   13.42    0.80
   0   2 -17   16.62    0.98
   0  -2 -17   15.46    0.97
   0  -2  17   12.13    0.94
   0   2  17   14.95    0.98
   0   2 -18    1.09    0.33
   0  -2 -18    0.69    0.32
   0  -2  18    0.77    0.32
   0   2  18    0.85    0.35
   0  -2  18    0.78    0.20
   0  -2  18    0.73    0.15
   0  -2  19    1.11    0.37
   0   2  19    1.80    0.39
   0  -2  19    1.13    0.22
   0  -2 -19    1.27    0.36
   0   2 -19    0.59    0.33
   0  -2  20    4.43    0.57
   0   2  20    5.48    0.60
   0  -2  20    5.54    0.42
   0   2 -20    6.15    0.58
   0  -2 -20    6.29    0.58
   0  -2  21    0.43    0.39
   0  -2  21    0.17    0.23
   0  -2 -21    0.50    0.34
   0  -2  22    0.23    0.42
   0   2  22   -0.08    0.25
   0  -2  22   -0.01    0.25
   0  -2 -22   -0.06    0.36
   0  -2  23    1.03    0.44
   0  -2  23    0.96    0.27
   0   2  23    0.77    0.27
   0  -2 -23    1.03    0.39
   0  -2  24    0.09    0.43
   0   2  24   -0.21    0.26
   0  -2  24    0.26    0.26
   0  -2 -24   -0.20    0.36
   0  -2  25    9.25    0.66
   0   2  25   10.19    0.66
   0  -2 -26    0.86    0.50
   0   2  26    1.14    0.28
   0  -2  26    1.01    0.28
   0  -2 -27   14.98    1.07
   0  -2  27   15.24    0.94
   0   2  27   14.96    0.93
   0  -2 -28    2.39    0.55
   0   2  28    1.78    0.28
   0  -2  28    1.65    0.30
   0  -2 -29    0.28    0.50
   0  -2  29    0.46    0.25
   0   2  29    0.71    0.24
   0   2 -29    0.51    0.29
   0  -2 -30    1.43    0.50
   0   2  30    1.05    0.23
   0   2 -30    1.67    0.30
   0  -2 -31   -0.06    0.48
   0   2  31    0.06    0.19
   0   2 -31    0.02    0.26
   0   2 -32    1.72    0.26
   0  -2 -32    1.02    0.21
   0  -2 -32    1.39    0.45
   0   2 -33    0.62    0.21
   0  -2 -33    0.19    0.17
   0   2 -34    1.69    0.21
   0  -2 -34    1.34    0.19
   0  -2 -34    1.71    0.36
   0   2 -35    1.44    0.16
   0  -2 -35    1.08    0.30
   0  -3   0    0.06    0.30
   0  -3   1   28.65    1.60
   0  -3   1   27.59    1.64
   0  -3  -1   27.48    1.63
   0  -3   2    5.02    0.35
   0  -3   2    4.36    0.43
   0  -3  -2    4.79    0.42
   0  -3  -3    0.38    0.27
   0  -3   3    0.48    0.17
   0  -3   4    0.04    0.17
   0  -3  -4    0.21    0.27
   0  -3   4   -0.04    0.27
   0  -3   4    0.02    0.14
   0  -3   5    1.21    0.20
   0  -3   5    0.97    0.41
   0  -3   5    1.34    0.27
   0  -3   5    1.21    0.17
   0  -3   6   10.56    0.73
   0  -3   6   11.97    0.69
   0  -3   6   12.07    0.70
   0  -3   6   10.89    0.89
   0  -3   7    9.49    0.66
   0  -3   7    8.57    0.83
   0  -3   8    2.45    0.28
   0  -3   8    2.81    0.24
   0  -3   8    2.21    0.48
   0  -3   9   17.73    1.19
   0  -3   9   23.77    1.20
   0  -3   9   21.26    1.43
   0  -3   9   17.49    1.39
   0  -3   9   21.07    1.19
   0  -3  10    0.25    0.17
   0  -3  10    0.61    0.45
   0  -3  10    0.26    0.18
   0  -3  10    0.51    0.65
   0  -3  10    0.32    0.20
   0  -3 -10    0.20    0.15
   0  -3  11    0.19    0.54
   0  -3  11   -0.04    0.47
   0  -3  11    0.25    0.68
   0  -3  11    0.09    0.19
   0  -3 -11    0.16    0.15
   0  -3  12   15.70    1.19
   0  -3  12   13.99    1.10
   0  -3  12   15.81    1.22
   0  -3  12   13.49    0.89
   0  -3 -12   15.95    0.97
   0  -3 -12   16.75    0.90
   0  -3  13    1.03    0.57
   0  -3  13    1.59    0.61
   0  -3  13    0.05    0.70
   0  -3 -13    0.93    0.32
   0  -3 -13    0.88    0.18
   0  -3  13    0.93    0.19
   0  -3  14   71.65    4.41
   0  -3  14   73.93    4.46
   0  -3  14   72.32    4.58
   0  -3 -14   78.50    4.33
   0  -3  14   74.54    4.26
   0  -3 -14   80.02    4.27
   0  -3  15   28.06    1.93
   0  -3  15   28.63    2.06
   0  -3 -15   30.01    1.71
   0  -3  15   30.44    1.70
   0  -3 -15   30.18    1.78
   0  -3  16    0.34    0.59
   0  -3  16    1.41    0.21
   0  -3 -16    1.47    0.21
   0  -3 -16    1.58    0.38
   0  -3  16    1.20    0.67
   0  -3  17    0.99    0.59
   0  -3  17    1.41    0.22
   0  -3 -17    1.20    0.20
   0  -3 -17    1.70    0.40
   0  -3  17    1.01    0.64
   0  -3  18    3.22    0.73
   0  -3 -18    3.27    0.29
   0  -3  18    3.77    0.31
   0  -3 -18    3.86    0.49
   0  -3  18    2.68    0.67
   0  -3  19    0.67    0.59
   0  -3 -19    0.49    0.19
   0  -3  19    0.79    0.21
   0  -3  19    0.28    0.57
   0  -3 -19    0.40    0.44
   0  -3 -20    5.67    0.42
   0  -3  20    6.35    0.42
   0  -3 -21   -0.08    0.19
   0  -3  21   -0.23    0.20
   0  -3 -21    0.42    0.46
   0  -3  22    7.75    0.52
   0  -3 -22    8.68    0.54
   0  -3 -22    8.66    0.74
   0  -3 -23    0.23    0.20
   0  -3 -23   -0.14    0.48
   0  -3 -24    9.28    0.60
   0  -3 -24   10.18    0.79
   0   3 -25    0.22    0.27
   0  -3 -25    0.24    0.20
   0  -3 -25    0.69    0.47
   0  -3 -26    6.78    0.67
   0   3 -26    7.35    0.53
   0  -3 -27    0.06    0.42
   0   3 -27    0.59    0.26
   0   3 -28    0.90    0.25
   0   3 -29    0.35    0.23
   0   3 -30    0.07    0.21
   0   3 -31    0.03    0.18
   0   3 -32    0.09    0.15
   0   3 -33   -0.03    0.12
   0  -4   0    5.73    0.45
   0  -4   0    5.84    0.84
   0  -4   0    6.24    0.40
   0  -4   1    2.28    0.70
   0  -4  -1    2.59    0.23
   0  -4   1    2.66    0.24
   0  -4  -1    2.94    0.31
   0  -4   1    2.47    0.31
   0  -4   2    3.72    0.36
   0  -4  -2    3.80    0.35
   0  -4   2    3.95    0.71
   0  -4  -2    3.86    0.28
   0  -4   2    3.88    0.29
   0  -4   3    0.77    0.65
   0  -4   3   -0.12    0.17
   0  -4  -3   -0.03    0.13
   0  -4   3    0.30    0.64
   0  -4  -3    0.21    0.24
   0  -4   4    1.20    0.65
   0  -4  -4    2.67    0.71
   0  -4   4    1.62    0.21
   0  -4  -4    1.82    0.18
   0  -4   4    1.28    0.68
   0  -4  -4    1.75    0.28
   0  -4   5    0.25    0.62
   0  -4  -5    1.42    0.64
   0  -4  -5    1.02    0.15
   0  -4  -5    0.85    0.25
   0  -4   6    0.53    0.24
   0  -4  -6    0.72    0.23
   0  -4  -6    0.98    0.64
   0  -4   6    0.41    0.58
   0  -4   7   -0.35    0.62
   0  -4   7    0.06    0.21
   0  -4  -7    0.07    0.23
   0  -4  -7    0.36    0.62
   0  -4   7    0.63    0.60
   0  -4  -8    5.20    0.39
   0  -4   8    4.87    0.38
   0  -4   8    4.50    0.76
   0  -4   8    4.47    0.70
   0  -4   9    6.57    0.85
   0  -4   9    7.43    0.47
   0  -4  -9    6.66    0.47
   0  -4   9    5.50    0.76
   0  -4  10    3.79    0.77
   0  -4  10    4.79    0.36
   0  -4 -10    4.97    0.38
   0  -4  10    4.36    0.69
   0  -4 -11    4.56    0.36
   0  -4  11    4.06    0.79
   0  -4  11    4.80    0.35
   0  -4  11    4.74    0.66
   0  -4 -12   15.90    1.03
   0  -4  12   19.70    1.03
   0  -4  12   17.14    1.35
   0  -4  12   15.98    1.23
   0  -4  13    9.61    0.58
   0  -4  13    7.69    0.84
   0  -4  14    2.03    0.23
   0  -4  14    1.38    0.58
   0  -4  15    1.34    0.22
   0  -4  15    1.19    0.54
   0  -4  16    2.27    0.24
   0  -4  16    1.90    0.52
   0  -4  17    1.95    0.23
   0   4 -17    2.07    0.25
   0  -4  18    0.57    0.20
   0   4 -18    0.35    0.18
   0  -4  19    3.39    0.28
   0   4 -19    3.59    0.28
   0  -4  20    1.21    0.21
   0   4 -20    1.55    0.19
   0  -4  21    2.17    0.24
   0   4 -21    2.53    0.22
   0   4 -22    1.97    0.20
   0   4 -23    0.46    0.14
   0   4 -24    1.34    0.16
   0   4 -25    0.29    0.11
   0   4 -26    0.10    0.11
   0   4 -27   -0.03    0.09
   0  -5   0   -0.01    0.17
   0  -5  -1    7.92    0.51
   0  -5   1    8.55    0.51
   0  -5   1    8.13    0.88
   0  -5  -2    0.07    0.16
   0  -5   2    0.00    0.16
   0  -5   2   -0.56    0.65
   0  -5   3   -0.05    0.16
   0  -5  -3   -0.05    0.15
   0  -5   4    0.02    0.16
   0  -5  -4    0.12    0.15
   0  -5   4   -0.04    0.58
   0  -5  -5    0.38    0.15
   0  -5   5    0.34    0.57
   0  -5  -6    0.37    0.15
   0  -5   6    0.51    0.56
   0  -5   7    0.30    0.16
   0  -5   7    0.48    0.53
   0  -5   8    0.93    0.17
   0  -5   8    0.92    0.52
   0  -5   9    0.75    0.16
   0  -5   9    0.57    0.48
   0  -5  10    0.18    0.15
   0  -5  10   -0.23    0.47
   0  -5  11    1.45    0.18
   0  -5  11    1.37    0.46
   0  -5  12    0.64    0.16
   0  -5  12   -0.24    0.43
   0  -5  13    1.02    0.16
   0  -5  14    0.45    0.14
   0  -5  15    0.43    0.12
   0  -5  16    0.27    0.12
   0  -5  17   -0.05    0.11
   0  -5  18    0.05    0.10
  -1   0  38    0.50    0.20
  -1   0  37   -0.37    0.26
  -1   0  36    2.01    0.34
  -1   0  35    0.49    0.34
  -1   0  34    9.50    0.72
  -1   0  33   -0.29    0.41
  -1   0  32   14.24    0.98
  -1   0  31   -0.24    0.43
  -1   0  30    5.47    0.59
   1   0 -29    0.11    0.19
   1   0 -29   -0.01    0.24
   1   0 -28  175.70    9.79
   1   0 -28  186.98   10.09
  -1   0  28  208.56   10.22
   1   0 -28  170.36    9.80
   1   0 -27   -0.06    0.20
   1   0 -27    0.05    0.50
  -1   0  27    0.11    0.60
   1   0 -27   -0.26    0.22
   1   0 -26   32.99    1.90
   1   0 -26   38.42    2.20
  -1   0  26   41.12    2.32
   1   0 -26   31.47    1.90
   1   0 -25   -0.02    0.20
   1   0 -25   -0.42    0.48
  -1   0  25   -0.10    0.50
   1   0 -25   -0.19    0.20
   1   0 -24   29.89    1.92
  -1   0  24   33.17    1.99
   1   0 -24   28.36    1.68
   1   0 -24   29.72    1.71
   1   0 -23    0.14    0.41
   1   0 -23   -0.02    0.20
   1   0 -23   -0.12    0.24
   1   0 -22    0.20    0.39
   1   0 -22   -0.07    0.18
   1   0 -22   -0.37    0.22
   1   0 -21    0.79    0.42
   1   0 -21    0.15    0.18
   1   0 -20   -0.15    0.40
   1   0 -20   -0.09    0.17
   1   0 -19   -0.14    0.43
   1   0 -18    3.37    0.48
   1   0 -17    0.02    0.36
   1   0 -16  122.02    6.90
   1   0 -15   -0.12    0.36
   1   0 -14  154.70    8.69
   1   0 -13   -0.22    0.34
  -1   0  13    0.11    0.44
   1   0 -12   85.43    4.97
  -1   0  12   91.14    5.01
   1   0 -11   -0.04    0.36
  -1   0  11    0.30    0.39
   1   0 -10   72.88    4.10
  -1   0  10   71.65    4.12
   1   0  -9    0.12    0.33
  -1   0   9   -0.45    0.37
   1   0  -8    2.33    0.36
  -1   0   8    2.16    0.38
   1   0  -7    0.30    0.28
  -1   0   7   -0.08    0.30
   1   0  -6   93.49    5.23
   1   0  -5    0.18    0.23
   1   0  -4 3117.58  172.49
   1   0  -3    0.04    0.16
   1   0  -3   -0.03    0.18
  -1   0   2  268.29   14.07
   1   0  -2  275.96   14.06
  -1   0   1    0.15    0.16
  -1   0   0  993.51   54.98
   1   0   1    0.04    0.15
  -1   0  -1   -0.07    0.14
  -1   0  -2    0.62    0.19
   1   0   2    0.92    0.20
  -1   0  -3   -0.18    0.25
   1   0   3    0.09    0.18
  -1   0  -4 2750.92  151.83
   1   0   4 2738.37  151.82
  -1   0  -5    0.12    0.32
   1   0   5    0.09    0.25
  -1   0  -6 1094.00   64.82
   1   0   6 1226.81   64.80
  -1   0  -7   -0.16    0.38
   1   0   7   -0.43    0.30
  -1   0  -8  116.37    6.53
   1   0   8  115.81    6.51
  -1   0  -9   -0.45    0.40
   1   0   9   -0.11    0.34
   1   0  10   24.73    1.51
   1   0  11    0.28    0.37
  -1   0 -12   16.15    1.06
   1   0  12   17.63    1.12
  -1   0 -13   -0.10    0.32
   1   0  13   -0.04    0.38
  -1   0 -14   32.50    2.03
   1   0  14   36.30    2.09
  -1   0 -15    0.10    0.38
   1   0  15    0.26    0.45
  -1   0 -16    3.97    0.51
   1   0  16    4.76    0.60
  -1   0 -17   -0.15    0.36
   1   0  17    0.06    0.50
  -1   0 -18    4.10    0.53
   1   0  18    4.06    0.61
  -1   0 -19    0.06    0.39
   1   0  19   -0.48    0.45
  -1   0 -20    0.03    0.41
   1   0  20    0.08    0.49
  -1   0 -20    0.31    0.16
  -1   0 -21    0.28    0.44
   1   0  21   -0.09    0.54
  -1   0 -21   -0.23    0.26
  -1   0 -21   -0.13    0.17
  -1   0 -22    0.15    0.44
   1   0  22    0.77    0.55
  -1   0 -22    0.63    0.28
  -1   0 -22    0.56    0.19
  -1   0 -23   -0.49    0.52
   1   0  23   -0.33    0.52
  -1   0 -23   -0.21    0.30
   1   0  23   -0.26    0.31
  -1   0 -23   -0.01    0.19
   1   0  24  219.55   13.57
  -1   0 -24  239.29   13.34
   1   0  24  243.85   13.36
  -1   0 -24  247.83   13.57
   1   0  25    0.44    0.56
   1   0  25   -0.11    0.37
  -1   0 -25    0.70    0.33
  -1   0 -25   -0.19    0.52
   1   0  26   87.82    5.12
  -1   0 -26   78.39    4.78
   1   0  26   90.43    4.82
  -1   0 -26   92.15    5.08
   1   0  27    0.31    0.59
  -1   0 -27    0.03    0.33
   1   0  27   -0.26    0.38
  -1   0 -27    0.26    0.54
  -1   0 -28    2.45    0.40
   1   0  28    1.77    0.46
   1   0  28    2.42    0.71
   1   0  29   -0.09    0.41
  -1   0 -29    0.01    0.34
   1   0  30   30.72    1.85
   1   0  31    0.40    0.40
   1   0  32   25.90    1.58
   1   0  33    0.29    0.35
   1   0  34    5.62    0.50
   1   0  35   -0.17    0.28
   1   0  36    1.30    0.26
   1   0  37    0.08    0.19
   1   0  38    0.24    0.15
  -1  -1  37    0.53    0.19
  -1   1  37    0.46    0.17
  -1   1  36    0.14    0.21
  -1  -1  36    0.23    0.22
  -1  -1  35    1.74    0.30
  -1   1  35    2.02    0.29
   1  -1 -35    1.61    0.34
  -1  -1  34    2.86    0.36
  -1   1  34    1.86    0.33
   1  -1 -34    2.42    0.40
  -1   1  33    1.31    0.34
  -1  -1  33    1.51    0.35
   1  -1 -33    2.36    0.44
   1   1 -32    8.36    0.58
  -1  -1  32    9.78    0.67
  -1   1  32    8.88    0.66
   1  -1 -32    8.64    0.73
   1   1 -31    0.33    0.25
  -1  -1  31   -0.03    0.36
  -1   1  31   -0.21    0.36
   1  -1 -31   -0.22    0.46
   1   1 -30   31.24    1.78
  -1  -1  30   32.41    1.83
  -1   1  30   31.21    1.84
   1  -1 -30   26.81    1.86
   1   1 -29    1.75    0.32
   1  -1 -29    1.47    0.51
  -1  -1  29    2.70    0.43
  -1   1  29    1.89    0.41
  -1   1  28   51.96    3.12
  -1  -1  28   54.22    3.12
   1   1 -28   47.51    2.77
   1  -1 -28   45.02    2.85
   1  -1 -28   50.99    2.80
  -1  -1  27    1.91    0.60
  -1   1  27    1.89    0.62
   1  -1 -27    1.86    0.36
   1  -1 -27    2.11    0.56
   1   1 -27    1.87    0.58
  -1   1  26   22.47    1.76
  -1  -1  26   23.38    1.75
   1  -1 -26   24.03    1.44
   1   1 -26   25.31    1.72
   1  -1 -26   25.54    1.72
  -1   1  25    0.63    0.59
  -1  -1  25    0.46    0.53
   1  -1 -25    0.53    0.28
   1   1 -25    0.33    0.52
   1  -1 -25   -0.05    0.50
  -1  -1  24    1.55    0.57
  -1   1  24    2.00    0.59
   1  -1 -24    2.14    0.32
   1   1 -24    1.85    0.55
   1  -1 -24    2.36    0.59
  -1   1  23    5.91    0.73
  -1  -1  23    6.82    0.71
   1  -1 -23    5.84    0.45
   1   1 -23    4.29    0.68
   1  -1 -23    5.84    0.72
  -1  -1  22    9.46    0.85
  -1   1  22    9.02    0.84
   1  -1 -22    8.92    0.58
   1  -1 -22    7.30    0.80
   1   1 -22    7.26    0.81
   1  -1 -21    0.53    0.25
   1   1 -21   -0.19    0.47
   1  -1 -21    0.19    0.46
   1  -1 -20   10.83    0.71
   1   1 -20   11.22    0.91
   1  -1 -20   12.94    0.94
   1  -1 -19    2.60    0.28
   1   1 -19    2.81    0.53
   1  -1 -18   17.21    1.07
   1  -1 -18   20.12    1.29
   1   1 -18   21.72    1.31
   1  -1 -17   -0.76    0.43
   1   1 -17    0.15    0.39
   1   1 -16  183.73   10.22
   1  -1 -16  178.91   10.22
   1  -1 -15  153.18    8.71
   1   1 -15  155.43    8.71
   1   1 -14   44.18    2.60
   1  -1 -14   43.65    2.60
   1  -1 -13  481.89   27.06
   1   1 -13  491.50   27.06
   1   1 -12    1.70    0.39
   1  -1 -12    1.56    0.38
  -1   1  11    1.09    0.42
  -1  -1  11    1.37    0.46
   1  -1 -11    2.40    0.42
   1   1 -11    1.44    0.38
  -1   1  10   71.40    4.16
  -1  -1  10   79.08    4.18
   1  -1 -10   71.54    4.15
   1   1 -10   71.42    4.15
  -1   1   9   19.73    1.28
  -1  -1   9   20.85    1.29
   1  -1  -9   20.88    1.26
   1   1  -9   20.90    1.27
  -1  -1   8  119.80    6.98
  -1   1   8  119.26    6.97
   1  -1  -8  133.92    6.97
   1   1  -8  124.97    6.97
  -1   1   7    0.05    0.30
  -1  -1   7   -0.11    0.32
   1   1  -7   -0.01    0.23
   1  -1  -7   -0.12    0.25
  -1  -1   6  282.00   16.78
  -1   1   6  287.38   16.78
   1   1  -6  312.74   16.78
   1  -1  -6  323.39   16.78
  -1  -1   5    0.97    0.26
  -1   1   5    0.72    0.24
   1  -1  -5    1.17    0.23
   1   1  -5    1.38    0.23
  -1  -1   4  192.82   11.16
  -1  -1   4  202.15   11.26
   1   1  -4  207.50   11.15
   1  -1  -4  201.81   11.15
  -1  -1   3    3.14    0.51
   1  -1  -3    2.42    0.21
   1   1  -3    2.66    0.21
  -1  -1   2  232.40   12.94
  -1  -1   1  205.99   11.42
  -1   1   1  202.13   11.42
   1   1  -1  207.95   11.42
   1  -1  -1  210.39   11.43
   1  -1  -1  205.80   11.41
  -1  -1   1  203.14   11.48
  -1  -1   0 3932.52  216.99
  -1   1   0 3619.39  216.99
  -1  -1   0 3597.24  217.04
  -1  -1  -1    7.72    0.48
  -1   1  -1    7.59    0.48
  -1  -1  -1    6.87    0.60
  -1   1  -2   78.47    4.49
  -1  -1  -2   81.28    4.49
   1  -1   2   86.45    4.48
   1   1   2   75.83    4.48
  -1   1  -3  543.16   30.34
  -1  -1  -3  531.99   30.34
   1  -1   3  561.72   30.33
   1   1   3  548.77   30.33
  -1  -1  -4 2825.98  168.20
  -1   1  -4 2792.96  168.20
   1   1   4 3046.70  168.20
  -1   1  -5 2288.15  128.24
  -1  -1  -5 2296.44  128.24
   1  -1   5 2330.11  128.22
   1   1   5 2340.41  128.22
  -1  -1  -6 2972.37  166.21
  -1   1  -6 2940.13  166.21
   1   1   6 3028.06  166.19
   1  -1   6 3049.79  166.19
   1   1   7 2030.86  111.00
   1  -1   7 1979.32  111.00
   1  -1   8   54.69    3.01
   1   1   8   49.68    3.00
   1   1   9  366.29   20.92
   1  -1   9  386.39   20.93
   1   1  10    4.42    0.53
   1  -1  10    4.33    0.53
  -1  -1 -10    5.41    0.48
  -1   1 -10    5.26    0.46
   1  -1  11  908.57   53.15
   1   1  11  986.65   53.17
  -1   1 -11  958.45   53.12
  -1  -1 -11  977.53   53.13
   1   1  12  301.86   16.79
   1  -1  12  283.09   16.78
  -1   1 -12  306.56   16.75
  -1  -1 -12  307.87   16.75
   1  -1  13  536.26   28.41
   1   1  13  523.83   28.40
  -1  -1 -13  505.49   28.36
  -1   1 -13  486.29   28.35
   1  -1  14   74.39    4.28
   1   1  14   77.95    4.28
  -1   1 -14   73.86    4.22
  -1  -1 -14   69.38    4.22
   1   1  15   79.33    5.09
   1  -1  15   83.68    5.10
  -1  -1 -15   97.45    5.08
  -1   1 -15   92.29    5.07
   1  -1  16   24.13    1.64
   1   1  16   22.56    1.61
  -1   1 -16   25.67    1.58
  -1  -1 -16   25.61    1.58
   1  -1  17    8.41    0.81
   1   1  17    9.44    0.80
  -1   1 -17    7.11    0.70
  -1  -1 -17    6.45    0.68
   1   1  18   51.04    2.88
   1  -1  18   54.61    2.92
  -1  -1 -18   44.52    2.64
  -1   1 -18   48.75    2.82
  -1  -1 -18   46.61    2.81
   1  -1  19    1.02    0.54
   1   1  19    1.34    0.51
  -1  -1 -19    1.29    0.23
  -1   1 -19    1.30    0.44
  -1  -1 -19    1.27    0.43
   1  -1  20    0.26    0.52
   1   1  20    0.17    0.50
  -1  -1 -20   -0.20    0.22
  -1   1 -20   -0.14    0.41
  -1  -1 -20    0.03    0.42
  -1  -1 -21    2.48    0.54
  -1   1 -21    2.37    0.54
   1   1  21    2.39    0.35
   1  -1  21    1.97    0.36
  -1  -1 -21    1.58    0.31
  -1   1 -21    2.19    0.31
   1   1  21    2.36    0.58
   1  -1  21    1.99    0.57
  -1   1 -22    9.20    0.81
  -1  -1 -22    8.31    0.78
   1   1  22    8.21    0.58
  -1   1 -22    7.24    0.54
   1  -1  22    8.17    0.59
   1   1  22    7.34    0.84
   1  -1  22    8.79    0.90
  -1   1 -23    4.14    0.61
  -1  -1 -23    5.03    0.64
  -1   1 -23    3.70    0.40
   1  -1  23    4.36    0.47
  -1  -1 -23    3.94    0.41
   1   1  23    4.07    0.46
   1   1  23    4.46    0.74
   1  -1  23    4.98    0.76
  -1  -1 -24    4.83    0.66
  -1   1 -24    5.28    0.68
   1  -1  24    3.91    0.50
  -1  -1 -24    3.81    0.43
   1   1  24    4.62    0.48
  -1   1 -24    4.24    0.43
   1  -1  24    4.17    0.75
   1   1  24    3.66    0.76
  -1   1 -25    3.74    0.67
  -1  -1 -25    4.50    0.71
  -1   1 -25    5.24    0.46
   1  -1  25    5.00    0.52
   1   1  25    4.26    0.49
  -1  -1 -25    4.17    0.45
   1   1  25    3.16    0.73
   1  -1  25    4.32    0.80
  -1  -1 -26   41.94    2.65
  -1   1 -26   44.33    2.67
   1   1  26   41.18    2.74
   1  -1  26   39.36    2.73
  -1  -1 -26   40.17    2.39
   1  -1  26   41.05    2.42
  -1   1 -26   42.64    2.39
   1   1  26   40.37    2.42
   1   1  27   17.18    1.54
   1  -1  27   16.35    1.53
  -1   1 -27   22.06    1.26
   1   1  27   20.45    1.28
   1  -1  27   20.28    1.28
  -1  -1 -27   20.13    1.25
   1   1  28    6.60    0.60
   1  -1  28    6.22    0.59
   1   1  29    2.70    0.45
   1  -1  29    2.41    0.45
   1  -1  30    3.73    0.48
   1   1  30    4.50    0.50
  -1   1 -31    2.00    0.28
   1  -1  31    1.84    0.39
   1   1  31    2.27    0.39
  -1  -1 -31    1.48    0.48
   1   1  32    0.35    0.33
   1  -1  32    0.12    0.31
  -1  -1 -32    0.77    0.43
   1  -1  33    2.92    0.36
   1   1  33    3.32    0.37
  -1  -1 -33    3.96    0.46
   1   1  34    0.41    0.25
   1  -1  34    0.76    0.25
  -1  -1 -34    0.10    0.33
   1   1  35    1.22    0.24
   1  -1  35    1.20    0.24
  -1  -1 -35    1.68    0.31
   1   1  36    0.50    0.18
   1  -1  36    0.31    0.17
  -1  -1 -36    0.51    0.21
   1   1  37    2.16    0.19
   1   2 -35    0.24    0.14
   1   2 -34    1.24    0.20
   1  -2 -34    1.18    0.38
   1   2 -33    1.08    0.23
   1  -2 -33    1.00    0.42
   1   2 -32    2.72    0.31
   1  -2 -32    2.73    0.51
   1   2 -31    0.46    0.27
  -1   2  31    0.25    0.20
   1  -2 -31    0.32    0.48
   1   2 -30    3.83    0.36
  -1   2  30    2.99    0.32
   1  -2 -30    3.78    0.58
   1   2 -29    2.02    0.33
  -1  -2  29    1.28    0.27
  -1   2  29    1.41    0.26
   1  -2 -29    1.22    0.53
  -1   2  28    4.95    0.42
  -1  -2  28    5.85    0.45
   1  -2 -28    6.06    0.69
  -1  -2  27    0.50    0.27
  -1   2  27    1.10    0.26
   1  -2 -27    1.31    0.53
  -1  -2  26    2.62    0.34
  -1   2  26    2.80    0.33
   1  -2 -26    2.44    0.57
  -1  -2  25    3.58    1.10
   1  -2 -25    3.43    0.58
  -1   2  25    4.03    0.37
  -1  -2  25    3.59    0.38
   1  -2 -24    0.10    0.33
  -1  -2  24    0.28    0.40
   1  -2 -24    0.29    0.46
  -1   2  24    0.27    0.25
  -1  -2  24    0.21    0.27
  -1  -2  23   22.51    2.04
   1  -2 -23   19.97    1.45
  -1  -2  23   21.01    1.50
   1  -2 -23   21.33    1.41
  -1  -2  23   23.15    1.32
  -1   2  23   22.72    1.32
  -1  -2  22    1.89    0.94
   1  -2 -22    1.95    0.41
  -1  -2  22    2.25    0.47
   1  -2 -22    2.51    0.33
   1   2 -21   22.28    1.57
  -1  -2  21   26.88    2.08
   1  -2 -21   23.34    1.59
  -1  -2  21   23.33    1.62
   1  -2 -21   27.04    1.47
  -1  -2  20   49.20    3.25
   1   2 -20   45.93    2.83
   1  -2 -20   48.54    2.84
  -1  -2  20   40.93    2.84
  -1   2  20   45.07    2.86
   1  -2 -20   50.97    2.71
  -1  -2  19   35.62    2.60
   1  -2 -19   34.00    2.17
   1   2 -19   35.50    2.18
  -1   2  19   36.58    2.22
  -1  -2  19   33.48    2.20
   1  -2 -19   37.83    2.06
  -1  -2  18   70.47    4.01
   1   2 -18   61.42    3.60
   1  -2 -18   57.12    3.59
  -1  -2  18   56.41    3.61
  -1   2  18   66.70    3.65
   1  -2 -18   63.88    3.49
  -1  -2  17  109.77    5.92
   1  -2 -17   97.37    5.54
   1   2 -17  100.45    5.55
  -1  -2  17   82.46    5.53
  -1   2  17   96.43    5.57
   1  -2 -17  101.15    5.44
   1   2 -16   26.72    1.56
  -1  -2  16   29.91    1.97
   1  -2 -16   25.67    1.54
  -1  -2  16   24.33    1.54
  -1   2  16   25.44    1.56
  -1  -2  16   24.34    1.44
   1  -2 -16   25.51    1.45
  -1  -2  15    9.54    1.13
   1  -2 -15   11.44    0.73
  -1   2  15    8.94    0.72
  -1  -2  15    9.16    0.71
  -1  -2  15   10.05    0.62
   1  -2 -15   10.24    0.63
  -1  -2  14    0.34    0.76
   1  -2 -14    0.10    0.24
   1   2 -14    0.11    0.24
  -1  -2  14    0.11    0.22
  -1   2  14    0.39    0.25
  -1  -2  13    3.32    0.90
   1  -2 -13    2.87    0.32
   1   2 -13    3.29    0.34
  -1   2  13    3.20    0.34
  -1  -2  13    2.27    0.31
   1   2 -12  192.43   10.75
  -1  -2  12  222.51   11.08
   1  -2 -12  186.68   10.74
  -1  -2  11  126.57    6.87
   1   2 -11  116.82    6.59
   1  -2 -11  116.40    6.59
   1  -2 -10  207.59   11.69
   1   2 -10  206.06   11.69
  -1  -2  10  242.74   11.97
   1  -2  -9   51.82    2.87
   1   2  -9   48.59    2.87
   1   2  -8   81.83    4.71
   1  -2  -8   83.64    4.71
  -1  -2   7   39.29    2.46
  -1  -2   7   39.49    2.23
  -1  -2   6   24.25    1.67
  -1  -2   6   25.43    1.44
  -1  -2   5   45.27    2.26
  -1  -2   5   35.24    2.02
  -1  -2   4   11.19    0.89
  -1  -2   3   30.99    1.91
  -1  -2   2   64.71    3.74
  -1  -2   1   29.79    1.82
   1  -2   0    1.80    0.26
  -1  -2   0    1.75    0.41
   1  -2   1    0.62    0.29
   1  -2   2   17.39    1.09
   1  -2   3   66.01    3.76
   1  -2   4    7.73    0.67
  -1  -2  -4    8.30    0.48
   1  -2   5  107.86    6.20
  -1  -2  -5  109.04    6.05
  -1  -2  -6   51.50    2.64
   1  -2   6   40.06    2.64
  -1  -2  -7   17.53    1.02
  -1   2  -7   18.88    1.03
   1   2   7   18.06    1.05
   1  -2   7   15.20    1.03
  -1  -2  -8   35.22    2.03
  -1   2  -8   39.10    2.04
   1   2   8   35.28    2.05
   1  -2   8   32.44    2.05
  -1   2  -9    8.76    0.53
  -1  -2  -9    7.29    0.51
   1   2   9    7.50    0.53
   1  -2   9    6.91    0.53
  -1  -2 -10   95.60    5.46
  -1   2 -10   99.12    5.47
   1  -2  10   99.76    5.49
   1   2  10   95.43    5.49
  -1  -2 -11  413.20   23.35
  -1   2 -11  434.16   23.35
   1   2  11  410.59   23.37
   1  -2  11  423.69   23.37
  -1  -2 -12  503.97   29.56
  -1   2 -12  516.35   29.57
   1   2  12  533.29   29.60
   1  -2  12  597.42   29.61
  -1  -2 -13  131.55    7.40
  -1   2 -13  133.08    7.40
   1  -2  13  132.08    7.43
   1   2  13  129.95    7.43
  -1   2 -14    1.15    0.28
  -1  -2 -14    0.84    0.26
   1  -2  14    1.23    0.32
   1   2  14    0.91    0.33
   1  -2  15    7.22    0.47
  -1   2 -15    8.61    0.61
  -1  -2 -15    8.21    0.61
   1  -2  15    7.85    0.63
   1   2  15    9.35    0.67
  -1   2 -16    1.94    0.35
  -1  -2 -16    2.07    0.35
   1   2  16    1.52    0.37
   1  -2  16    2.07    0.19
  -1   2 -17   16.22    0.96
  -1  -2 -17   15.71    0.97
   1   2  17   14.96    1.00
   1  -2  17   13.58    0.96
   1  -2  17   12.67    0.77
  -1   2 -18    0.66    0.32
  -1  -2 -18    1.03    0.32
   1  -2  18    0.30    0.33
   1   2  18    1.19    0.40
   1  -2  18    0.86    0.20
   1  -2  18    0.58    0.15
  -1  -2 -19    9.93    0.72
  -1   2 -19    9.51    0.71
   1   2  19    9.76    0.76
   1  -2  19   10.81    0.75
   1  -2  19    8.67    0.54
  -1  -2 -20    4.66    0.49
  -1   2 -20    5.00    0.50
   1   2  20    5.39    0.58
   1  -2  20    4.14    0.53
   1  -2  20    4.29    0.33
   1  -2  21    4.56    0.57
  -1  -2 -21    4.41    0.36
   1  -2  21    5.17    0.38
   1  -2  22    0.63    0.38
   1  -2  22    0.29    0.24
   1   2  22    0.09    0.25
  -1  -2 -22    0.16    0.36
   1  -2  23    3.03    0.50
   1   2  23    3.09    0.35
   1  -2  23    3.24    0.34
  -1  -2 -23    3.69    0.51
   1   2  24   30.76    1.82
   1  -2  24   31.68    1.82
   1  -2  25    2.38    0.32
   1   2  25    2.38    0.32
   1   2  26    0.15    0.26
   1  -2  26    0.18    0.26
   1  -2  27    0.80    0.26
   1   2  27    1.00    0.26
  -1  -2 -28    2.27    0.54
   1  -2  28    1.82    0.30
   1   2  28    2.01    0.28
  -1  -2 -29    0.80    0.50
   1   2  29    0.67    0.23
  -1  -2 -30    2.69    0.51
   1   2  30    1.71    0.25
  -1   2 -30    2.82    0.32
   1   2  31    0.16    0.18
  -1   2 -31   -0.16    0.24
  -1  -2 -31    0.11    0.21
  -1   2 -32    2.32    0.27
  -1  -2 -32    1.94    0.25
  -1  -2 -32    1.89    0.47
  -1   2 -33    0.66    0.19
  -1  -2 -33    0.66    0.18
  -1  -2 -33    0.89    0.38
  -1   2 -34    1.69    0.19
  -1  -2 -34    1.68    0.20
  -1  -2 -34    1.60    0.36
  -1  -2 -35    0.50    0.12
  -1  -2 -35    0.43    0.25
   1   3 -33    0.04    0.13
   1   3 -32    0.30    0.16
   1   3 -31   -0.02    0.18
   1   3 -30    0.75    0.22
   1   3 -29    0.18    0.24
   1   3 -28    1.24    0.27
   1   3 -27    3.04    0.34
   1   3 -26    0.06    0.27
   1  -3 -26    0.08    0.44
   1   3 -25    2.17    0.31
   1  -3 -25    1.16    0.48
   1   3 -24    0.92    0.29
   1  -3 -24    0.95    0.48
   1   3 -23    1.05    0.29
   1  -3 -23    1.01    0.20
   1  -3 -23    1.48    0.48
   1   3 -22    4.41    0.37
   1  -3 -22    3.48    0.31
   1  -3 -22    2.89    0.53
   1   3 -21    0.11    0.25
   1  -3 -21    0.18    0.17
   1  -3 -21    0.36    0.43
  -1  -3  20    2.47    0.71
   1  -3 -20    2.01    0.23
  -1  -3  20    2.46    0.24
   1  -3 -20    2.68    0.48
  -1  -3  19    3.82    0.81
   1  -3 -19    3.65    0.30
   1  -3 -19    3.25    0.49
  -1  -3  19    4.52    0.31
  -1  -3  18    1.88    0.73
   1  -3 -18    1.30    0.42
  -1  -3  18    1.41    0.21
   1  -3 -17   11.29    0.83
  -1  -3  17   12.44    0.71
  -1  -3  17    9.70    0.95
  -1  -3  17   11.77    1.19
  -1  -3  16    0.31    0.67
  -1  -3  16    0.57    0.18
   1  -3 -16    0.31    0.35
  -1  -3  16   -0.19    0.59
  -1  -3  15    0.12    0.66
   1  -3 -15    1.15    0.37
  -1  -3  15    0.50    0.64
  -1  -3  15    1.14    0.19
  -1  -3  14   42.99    2.17
  -1  -3  14   35.75    2.15
   1  -3 -14   37.18    2.22
  -1  -3  14   36.57    2.36
  -1  -3  14   35.58    2.51
  -1  -3  13   44.65    2.64
   1  -3 -13   46.94    2.69
  -1  -3  13   44.48    2.84
  -1  -3  13   52.37    3.04
  -1  -3  13   49.38    2.64
  -1  -3  12   25.31    1.52
   1  -3 -12   28.15    1.58
  -1  -3  12   25.67    1.69
  -1  -3  12   29.29    1.75
   1  -3 -12   24.17    1.63
  -1  -3  12   24.51    1.85
  -1  -3  12   28.23    1.53
  -1  -3  11   -0.34    0.55
  -1  -3  11   -0.09    0.19
  -1  -3  11   -0.66    0.57
  -1  -3  11   -0.06    0.19
  -1  -3  11   -1.20    0.63
  -1  -3  11    0.07    0.22
   1  -3 -10   81.86    4.67
  -1  -3  10   89.42    4.66
  -1  -3  10   77.16    4.66
  -1  -3  10   87.62    4.81
  -1  -3  10   84.53    4.66
  -1  -3  10   80.81    4.91
  -1  -3   9   19.67    1.04
  -1  -3   9   16.29    1.04
   1  -3  -9   16.88    1.05
  -1  -3   9   15.68    1.28
  -1  -3   9   18.24    1.04
  -1  -3   9   15.42    1.28
  -1  -3   8   79.18    4.18
  -1  -3   8   65.56    4.37
  -1  -3   8   77.85    4.17
  -1  -3   8   70.85    4.18
   1  -3  -8   71.63    4.18
  -1  -3   7    7.69    0.81
   1  -3  -7    8.89    0.59
  -1  -3   7    8.07    0.60
  -1  -3   7    9.43    0.55
  -1  -3   6   22.63    1.63
  -1  -3   6   25.31    1.42
  -1  -3   6   24.73    1.45
   1  -3  -6   25.09    1.45
  -1  -3   5    4.67    0.60
  -1  -3   5    5.68    0.39
  -1  -3   5    5.99    0.38
  -1  -3   5    4.27    0.45
   1  -3  -5    5.40    0.43
  -1  -3   5    5.51    0.37
  -1  -3   4   11.72    0.99
  -1  -3   4   13.31    0.81
  -1  -3   4   14.10    0.80
  -1  -3   4   13.93    0.86
  -1  -3   4   12.84    0.79
   1  -3  -4   14.37    0.84
  -1  -3   3    5.80    0.41
  -1  -3   3    5.63    0.61
  -1  -3   3    5.99    0.39
  -1  -3   3    5.61    0.48
   1  -3  -3    6.15    0.46
   1  -3  -2    0.64    0.28
  -1  -3   2    0.68    0.20
  -1  -3   1    6.99    0.46
   1  -3  -1    6.85    0.50
  -1  -3   0    7.79    0.50
   1  -3   0    8.33    0.56
   1  -3   1    9.60    0.63
   1  -3   2   20.98    1.14
   1  -3   2   18.09    1.17
   1  -3   3   -0.19    0.23
   1  -3   3    0.31    0.15
   1  -3   4    1.70    0.21
   1  -3   4    1.82    0.19
   1  -3   5    7.57    0.48
   1  -3   6   43.46    2.17
   1  -3   6   33.30    2.16
  -1  -3  -7    0.45    0.16
   1  -3   7    0.29    0.20
   1  -3   8   15.23    1.17
  -1  -3  -8   16.84    0.93
  -1  -3  -8   18.32    0.93
   1  -3   9    4.37    0.68
  -1  -3  -9    5.62    0.37
   1  -3   9    5.75    0.77
   1  -3   9    4.12    0.36
  -1  -3  -9    6.27    0.37
   1  -3  10   11.53    1.04
   1  -3  10   10.70    0.97
  -1  -3 -10   12.84    0.72
   1  -3  10   10.08    0.71
  -1  -3 -10   13.77    0.73
   1  -3  11   19.92    1.42
   1  -3  11   23.38    1.53
  -1  -3 -11   23.10    1.24
   1  -3  11   18.04    1.45
  -1  -3 -11   23.89    1.30
   1  -3  11   18.37    1.22
  -1  -3 -11   23.96    1.25
   1  -3  12   12.32    1.06
   1  -3  12   14.19    1.14
  -1  -3 -12   14.66    0.84
   1  -3  12   12.44    1.07
   1  -3  12   12.60    0.81
  -1  -3 -12   15.63    0.91
  -1  -3 -12   14.91    0.84
   1  -3  13    3.64    0.68
  -1  -3 -13    5.37    0.37
   1  -3  13    4.08    0.64
   1  -3  13    4.82    0.35
   1  -3  13    4.84    0.82
  -1  -3 -13    5.17    0.37
   1  -3  14    6.45    0.79
  -1  -3 -14    8.42    0.52
   1  -3  14    6.38    0.81
   1  -3  14    8.52    0.93
   1  -3  14    7.64    0.50
  -1  -3 -14    8.35    0.53
   1  -3  15    2.16    0.66
   1  -3  15    2.80    0.60
  -1  -3 -15    3.68    0.29
   1  -3  15    3.09    0.27
   1  -3  15    2.55    0.81
  -1  -3 -15    2.67    0.28
   1  -3  16   12.35    1.14
   1  -3  16   11.65    1.04
  -1  -3 -16   13.11    0.78
  -1  -3 -16   12.15    0.77
   1  -3  16   13.62    0.76
  -1  -3 -17    9.66    0.59
   1  -3  17    7.67    0.92
  -1  -3 -17    9.65    0.75
   1  -3  17    8.23    0.96
   1  -3  17    9.49    0.58
  -1  -3 -17    8.55    0.59
   1  -3  18   34.73    2.59
  -1  -3 -18   43.57    2.42
   1  -3  18   31.63    2.68
   1  -3  18   45.86    2.40
  -1  -3 -18   39.92    2.42
  -1  -3 -18   46.37    2.53
  -1  -3 -19    4.66    0.36
  -1  -3 -19    4.89    0.61
   1  -3  19    4.36    0.35
  -1  -3 -19    4.21    0.35
  -1  -3 -20   41.41    2.24
   1  -3  20   43.06    2.22
  -1  -3 -20   46.07    2.36
   1  -3  21    0.25    0.23
  -1  -3 -21   -0.12    0.20
  -1  -3 -21   -0.22    0.49
  -1  -3 -22   14.29    0.89
  -1  -3 -22   16.07    1.06
  -1  -3 -23    1.49    0.25
  -1  -3 -23    1.48    0.52
  -1  -3 -24    1.85    0.25
  -1  -3 -24    1.85    0.51
  -1  -3 -25    3.09    0.30
  -1  -3 -25    3.09    0.55
  -1  -3 -26    2.35    0.26
  -1  -3 -26    2.68    0.50
  -1   3 -27    2.76    0.30
  -1  -3 -27    1.91    0.23
  -1  -3 -27    1.84    0.47
  -1   3 -28    0.66    0.24
  -1  -3 -28    0.63    0.44
  -1   3 -29    1.89    0.26
  -1  -3 -29    1.84    0.41
  -1   3 -30    0.23    0.19
  -1   3 -31    1.86    0.21
  -1   3 -32    0.01    0.13
  -1   3 -33    0.14    0.10
   1   4 -26    0.01    0.11
   1   4 -25    0.04    0.12
   1   4 -24    0.11    0.12
   1   4 -23    0.65    0.14
   1   4 -22    0.09    0.14
  -1  -4  21    0.57    0.17
   1   4 -21    0.46    0.16
  -1  -4  20    0.95    0.18
   1   4 -20    0.74    0.17
  -1  -4  19    0.27    0.17
   1   4 -19    0.41    0.19
   1   4 -18    5.07    0.35
  -1  -4  18    4.03    0.33
  -1  -4  17    2.00    0.23
  -1  -4  16   14.89    0.87
  -1  -4  15    9.73    0.92
  -1  -4  15   12.84    0.73
  -1  -4  14    0.28    0.17
  -1  -4  14   -0.56    0.51
  -1  -4  13   10.63    0.64
  -1  -4  13   10.36    0.87
  -1  -4  12    9.13    0.57
  -1  -4  12    8.91    0.81
  -1  -4  11    6.45    0.42
  -1  -4  11    4.64    0.68
   1  -4 -10    3.41    0.28
  -1  -4  10    3.31    0.30
   1  -4  -9    3.60    0.30
  -1  -4   9    3.94    0.32
  -1  -4   9    2.75    0.59
   1  -4  -9    3.03    0.63
   1  -4  -8    2.80    0.64
  -1  -4   8    2.01    0.55
  -1  -4   8    2.70    0.26
   1  -4  -8    2.53    0.26
  -1  -4   8    2.65    0.29
   1  -4  -7    0.77    0.59
  -1  -4   7    0.49    0.55
  -1  -4   7    1.33    0.22
  -1  -4   7    1.15    0.18
   1  -4  -7    1.15    0.21
  -1  -4   7    1.05    0.26
  -1  -4   6    7.53    0.45
  -1  -4   6    6.58    0.51
   1  -4  -6    6.56    0.47
  -1  -4   6    6.17    0.73
   1  -4  -6    7.68    0.81
  -1  -4   6    7.37    0.47
   1  -4  -5   -0.46    0.61
  -1  -4   5   -0.28    0.55
  -1  -4   5   -0.05    0.19
  -1  -4   5    0.01    0.14
  -1  -4   5    0.14    0.26
   1  -4  -5   -0.07    0.20
  -1  -4   4   12.71    0.73
   1  -4  -4   11.19    0.74
  -1  -4   4   12.32    0.79
  -1  -4   4   11.05    0.99
   1  -4  -4   12.49    1.05
  -1  -4   4   13.09    0.75
   1  -4  -3    0.28    0.67
  -1  -4   3    0.96    0.57
  -1  -4   3    0.53    0.17
  -1  -4   3    0.35    0.13
   1  -4  -3    0.78    0.21
   1  -4  -2    3.36    0.74
  -1  -4   2    2.97    0.64
  -1  -4   2    2.90    0.26
  -1  -4   2    2.76    0.22
   1  -4  -2    1.92    0.70
   1  -4  -2    2.54    0.28
  -1  -4   1    0.47    0.58
  -1  -4   1    0.17    0.17
   1  -4  -1    0.16    0.69
  -1  -4   1   -0.07    0.12
  -1  -4   1    0.25    0.29
   1  -4  -1   -0.12    0.22
  -1  -4   0   -0.10    0.65
  -1  -4   0   -0.01    0.16
   1  -4   0   -0.32    0.69
  -1  -4   0   -0.03    0.12
   1  -4   0    0.02    0.22
  -1  -4   0    0.16    0.30
  -1  -4  -1    4.41    0.40
   1  -4   1    4.04    0.78
   1  -4   1    3.72    0.33
   1  -4   1    3.39    0.78
  -1  -4  -1    3.99    0.74
  -1  -4  -1    3.67    0.29
  -1  -4  -2    1.77    0.71
   1  -4   2    0.29    0.72
  -1  -4  -2    0.76    0.16
   1  -4   2    2.30    0.68
  -1  -4  -2    0.93    0.31
   1  -4   2    0.82    0.24
   1  -4   3    5.12    0.80
   1  -4   3    3.90    0.34
  -1  -4  -3    4.73    0.41
  -1  -4  -3    4.00    0.30
   1  -4   4    4.13    0.72
  -1  -4  -4    2.86    0.25
   1  -4   4    3.39    0.31
   1  -4   4    2.71    0.75
  -1  -4  -4    2.95    0.36
  -1  -4  -5    4.31    0.39
   1  -4   5    3.88    0.79
  -1  -4  -5    3.85    0.29
   1  -4   6    2.87    0.74
  -1  -4  -6    3.39    0.26
  -1  -4  -6    3.43    0.36
   1  -4   7   -0.77    0.70
  -1  -4  -7    0.21    0.14
   1  -4   7    0.24    0.67
   1  -4   7    0.59    0.22
  -1  -4  -7    0.50    0.30
   1  -4   8   -0.11    0.71
  -1  -4  -8    0.46    0.29
   1  -4   8    0.60    0.21
   1  -4   8    1.42    0.67
   1  -4   9    0.89    0.72
  -1  -4  -9    0.97    0.30
   1  -4   9    1.13    0.22
   1  -4   9    0.75    0.68
   1  -4  10    3.43    0.29
   1  -4  10    3.51    0.80
  -1  -4 -10    3.41    0.37
   1  -4  10    3.26    0.72
   1  -4  11    6.66    0.43
  -1  -4 -11    6.04    0.49
   1  -4  11    5.66    0.89
   1  -4  11    5.55    0.80
  -1  -4 -12   41.78    2.51
   1  -4  12   47.05    2.49
   1  -4  12   42.01    2.74
   1  -4  12   39.84    2.68
   1  -4  13    0.11    0.73
  -1  -4 -13    0.47    0.25
   1  -4  13    0.26    0.19
   1  -4  13   -0.77    0.63
   1  -4  14    2.39    0.76
   1  -4  14    1.78    0.24
   1  -4  14    1.38    0.63
   1  -4  15    0.08    0.72
   1  -4  15   -0.05    0.21
   1  -4  15   -0.55    0.59
   1  -4  16    0.83    0.70
   1  -4  16   -0.08    0.20
   1  -4  16   -0.06    0.56
   1  -4  17    0.41    0.21
   1  -4  17    0.08    0.54
  -1   4 -17    0.68    0.18
   1  -4  18    0.18    0.20
  -1   4 -18    0.19    0.16
   1  -4  18   -0.15    0.48
   1  -4  19   -0.04    0.20
  -1   4 -19    0.03    0.15
   1  -4  20   -0.02    0.19
  -1   4 -20    0.12    0.15
  -1   4 -21    0.57    0.15
  -1   4 -22    0.67    0.14
  -1   4 -23    0.51    0.14
  -1   4 -24    0.10    0.12
  -1   4 -25    1.59    0.16
  -1   4 -26    0.05    0.10
  -1   4 -27    0.17    0.08
  -1  -5  18    0.12    0.10
  -1  -5  17    0.26    0.11
  -1  -5  16    0.13    0.11
  -1  -5  15    0.07    0.12
  -1  -5  14    2.51    0.20
  -1  -5  13    0.08    0.13
  -1  -5  12    0.10    0.13
  -1  -5  11    0.11    0.14
  -1  -5  10    2.87    0.23
  -1  -5   9    0.30    0.15
  -1  -5   8    5.46    0.37
  -1  -5   7    0.52    0.17
  -1  -5   6    3.71    0.29
   1  -5  -5    0.47    0.13
   1  -5  -4   -0.02    0.12
  -1  -5   3    0.54    0.19
   1  -5  -3    0.62    0.14
   1  -5  -2    0.37    0.14
  -1  -5   2    0.36    0.20
   1  -5  -1    8.74    0.53
  -1  -5   1    9.04    0.56
  -1  -5   0   -0.06    0.19
   1  -5   0   -0.02    0.14
  -1  -5  -1   13.98    0.81
   1  -5   1   13.06    0.78
   1  -5   1   13.66    1.09
   1  -5   2    6.86    0.44
  -1  -5  -2    7.10    0.47
   1  -5   2    6.86    0.82
   1  -5   3   16.60    0.96
  -1  -5  -3   16.95    0.99
   1  -5   3   16.60    1.24
  -1  -5  -4   11.53    0.71
   1  -5   4   12.02    0.69
   1  -5   4    9.69    0.98
   1  -5   5   13.09    0.77
  -1  -5  -5   13.70    0.79
   1  -5   5   11.32    1.03
  -1  -5  -6    6.41    0.43
   1  -5   6    5.26    0.72
  -1  -5  -7    3.67    0.30
   1  -5   7    3.05    0.62
   1  -5   8    1.94    0.55
   1  -5   9   -0.06    0.16
   1  -5   9    0.46    0.49
   1  -5  10    0.11    0.16
   1  -5  10    0.20    0.48
   1  -5  11    1.98    0.20
   1  -5  11    1.23    0.46
   1  -5  12    0.72    0.16
   1  -5  12    0.49    0.42
   1  -5  13    3.19    0.24
   1  -5  13    2.84    0.46
   1  -5  14    1.83    0.19
   1  -5  14    1.87    0.40
   1  -5  15    1.84    0.18
   1  -5  15    1.67    0.36
   1  -5  16    0.37    0.13
   1  -5  17    0.62    0.12
  -2   0  39    0.18    0.14
  -2   0  38    0.57    0.23
  -2   0  37    0.21    0.26
  -2   0  36    0.14    0.30
  -2   0  35   -0.32    0.37
  -2   0  34    1.70    0.41
  -2   0  33    0.25    0.41
   2   0 -32    9.25    0.64
  -2   0  32   11.21    0.78
   2   0 -31    0.01    0.24
   2   0 -30   16.85    1.02
   2   0 -29    0.24    0.20
   2   0 -29    0.22    0.23
   2   0 -28  186.63   10.61
   2   0 -28  205.54   10.89
  -2   0  28  217.73   10.99
   2   0 -28  189.81   10.62
   2   0 -27    0.04    0.20
   2   0 -27    0.04    0.47
  -2   0  27    0.21    0.55
   2   0 -27    0.12    0.22
   2   0 -26   11.20    0.67
   2   0 -26    9.89    0.92
   2   0 -26   10.18    0.68
   2   0 -25    0.01    0.20
   2   0 -25   -0.08    0.46
   2   0 -25   -0.05    0.23
   2   0 -24    6.38    0.43
   2   0 -24    6.53    0.69
   2   0 -24    5.73    0.44
   2   0 -23   -0.55    0.46
   2   0 -23   -0.07    0.21
   2   0 -22    0.91    0.48
   2   0 -22    0.88    0.23
   2   0 -21   -0.03    0.44
   2   0 -21   -0.17    0.20
   2   0 -20    9.97    0.83
   2   0 -19    0.26    0.39
   2   0 -18   33.20    2.04
  -2   0  17    0.03    0.51
   2   0 -17    0.15    0.41
  -2   0  16  342.22   19.58
   2   0 -16  357.26   19.55
  -2   0  15   -0.18    0.46
   2   0 -15   -0.02    0.41
  -2   0  14  211.75   12.13
   2   0 -14  220.24   12.11
  -2   0  13   -0.41    0.46
   2   0 -13   -0.25    0.41
  -2   0  12   30.81    1.89
   2   0 -12   31.51    1.87
  -2   0  11    0.27    0.39
   2   0 -11   -0.13    0.36
  -2   0  10    0.51    0.37
   2   0 -10    0.17    0.35
   2   0  -9    0.35    0.36
   2   0  -8   30.69    1.81
   2   0  -7   -0.46    0.30
   2   0  -6   43.90    2.50
   2   0  -5    0.22    0.31
   2   0  -5   -0.01    0.24
  -2   0   5   -0.36    0.46
   2   0  -4 7411.02  460.69
  -2   0   4 7389.78  460.68
   2   0  -3    0.07    0.34
  -2   0   3    0.13    0.32
  -2   0   2  215.98   12.01
  -2   0   1    0.11    0.24
  -2   0   1   -0.20    0.30
  -2   0   0   45.34    2.57
   2   0   1   -0.08    0.24
  -2   0  -1   -0.24    0.26
   2   0   2  267.11   13.48
  -2   0  -2  220.02   13.47
  -2   0  -3   -0.15    0.30
   2   0   3    0.29    0.32
   2   0   4 1759.36   96.14
  -2   0  -4 1708.98   96.15
   2   0   5   -0.02    0.32
  -2   0  -5    0.11    0.39
   2   0   6  523.58   27.88
  -2   0  -6  476.00   27.90
   2   0   7    0.01    0.35
  -2   0  -7    0.58    0.47
   2   0   8  173.53   10.09
  -2   0  -8  192.60   10.15
   2   0   9   -0.48    0.35
  -2   0  -9    0.05    0.53
   2   0  10   24.17    1.58
  -2   0 -10   27.69    1.67
  -2   0 -11    0.08    0.52
   2   0  11    0.53    0.42
   2   0  12   17.73    1.19
  -2   0 -12   17.17    1.26
   2   0  13   -0.20    0.42
   2   0  14   31.89    1.99
   2   0  15    0.85    0.47
  -2   0 -15    0.14    0.37
   2   0  16  106.93    5.96
  -2   0 -16  100.94    5.90
   2   0  17    0.32    0.55
  -2   0 -17   -0.54    0.42
   2   0  18  342.18   18.48
   2   0  18  326.99   18.28
  -2   0 -18  325.73   18.42
   2   0  19    0.25    0.52
   2   0  19   -0.17    0.29
  -2   0 -19   -0.98    0.45
   2   0  20  101.06    5.51
  -2   0 -20   84.49    5.23
   2   0  20  100.42    5.25
  -2   0 -20  101.71    5.45
   2   0  21    0.29    0.59
  -2   0 -21   -0.13    0.28
   2   0  21    0.41    0.32
  -2   0 -21    0.51    0.44
   2   0  22   84.56    4.62
  -2   0 -22   77.66    4.31
   2   0  22   72.89    4.31
  -2   0 -22   76.12    4.51
   2   0  23   -0.11    0.58
   2   0  23   -0.26    0.37
  -2   0 -23    0.07    0.30
  -2   0 -23    0.39    0.48
   2   0  24  131.77    7.44
  -2   0 -24  119.09    7.12
   2   0  24  130.32    7.14
  -2   0 -24  145.80    7.41
   2   0  25   -0.18    0.61
  -2   0 -25   -0.06    0.33
   2   0  25   -0.18    0.38
  -2   0 -25    0.19    0.48
   2   0  26    0.48    0.60
   2   0  26    0.90    0.41
  -2   0 -26    0.84    0.35
  -2   0 -26    0.85    0.54
   2   0  27   -0.46    0.40
  -2   0 -27   -0.13    0.34
   2   0  27   -0.06    0.58
  -2   0 -28    8.33    0.64
   2   0  28    7.45    0.66
   2   0  29    0.54    0.43
  -2   0 -29   -0.08    0.35
   2   0  30    0.65    0.42
  -2   0 -30    0.21    0.36
   2   0  31    0.19    0.37
   2   0  32    1.53    0.37
   2   0  33    0.27    0.31
   2   0  34    0.39    0.28
   2   0  35    0.14    0.24
   2   0  36    0.03    0.21
   2   0  37   -0.02    0.15
  -2   1  37    0.13    0.18
  -2  -1  37   -0.06    0.20
  -2  -1  36    0.47    0.24
  -2   1  36    0.25    0.22
  -2   1  35   -0.10    0.25
  -2  -1  35    0.23    0.28
   2  -1 -34   -0.01    0.36
  -2  -1  34   -0.07    0.30
  -2   1  34    0.71    0.29
   2  -1 -33    0.16    0.39
  -2   1  33    0.91    0.32
  -2  -1  33    0.94    0.34
   2   1 -33    0.33    0.22
   2  -1 -32   -0.03    0.42
  -2   1  32    0.30    0.33
  -2  -1  32    0.17    0.35
   2   1 -32   -0.25    0.23
   2  -1 -31    0.85    0.44
  -2   1  31    1.19    0.37
  -2  -1  31    1.19    0.37
   2   1 -31    0.92    0.26
   2  -1 -30    7.88    0.71
   2  -1 -30    8.30    0.59
   2   1 -30    8.25    0.57
   2  -1 -29   23.15    1.52
   2   1 -29   23.27    1.41
   2  -1 -29   26.63    1.45
   2   1 -29   24.58    1.43
  -2   1  28    6.58    0.80
  -2  -1  28    6.02    0.77
   2   1 -28    6.41    0.46
   2  -1 -28    5.77    0.61
   2  -1 -28    5.77    0.49
   2   1 -28    5.35    0.42
  -2  -1  27   25.07    1.73
  -2   1  27   26.50    1.75
   2   1 -27   23.53    1.40
  -2  -1  27   25.85    2.24
   2   1 -27   24.92    1.69
   2  -1 -27   28.43    1.71
   2  -1 -27   23.38    1.49
   2  -1 -27   24.65    1.43
   2   1 -27   22.33    1.38
  -2  -1  26   10.85    0.96
  -2   1  26   11.39    0.98
   2   1 -26   10.13    0.68
   2  -1 -26   10.60    1.00
   2   1 -26   10.51    0.98
   2  -1 -26   10.02    0.80
   2  -1 -26   11.73    0.72
   2   1 -26   10.51    0.66
  -2   1  25    1.46    0.57
  -2  -1  25    2.31    0.53
   2   1 -25    2.02    0.28
   2   1 -25    2.35    0.59
   2  -1 -25    2.51    0.58
   2   1 -25    1.47    0.23
   2  -1 -25    2.31    0.32
   2  -1 -25    2.08    0.44
   2  -1 -24   11.08    0.97
   2   1 -24   10.58    0.95
   2  -1 -24   11.38    0.68
   2   1 -24    9.40    0.62
   2  -1 -24    9.03    0.76
   2  -1 -23    1.20    0.53
   2   1 -23    0.89    0.49
   2   1 -23    0.98    0.21
   2  -1 -23    1.25    0.28
   2  -1 -23    0.69    0.41
   2  -1 -22   30.85    1.89
   2   1 -22   32.89    1.90
   2  -1 -22   29.85    1.63
   2   1 -22   25.82    1.60
   2  -1 -21    0.93    0.53
   2   1 -21    0.58    0.53
   2  -1 -21    1.08    0.25
   2  -1 -20   26.23    1.75
   2   1 -20   26.58    1.75
   2  -1 -19    2.64    0.56
   2   1 -19    1.91    0.52
   2   1 -18    0.30    0.47
   2  -1 -18   -0.43    0.51
   2  -1 -17   78.76    4.66
   2   1 -17   81.84    4.67
   2   1 -16   63.36    3.69
   2  -1 -16   65.62    3.70
  -2  -1  16   60.31    3.71
  -2   1  16   62.06    3.72
   2   1 -15  211.56   13.21
   2  -1 -15  222.40   13.22
  -2  -1  15  260.17   13.26
  -2   1  15  261.08   13.26
   2  -1 -14  272.07   14.55
   2   1 -14  263.78   14.55
  -2  -1  14  259.98   14.56
  -2   1  14  243.97   14.55
   2   1 -13  159.27    8.82
   2  -1 -13  159.10    8.83
  -2  -1  13  156.59    8.84
  -2   1  13  151.98    8.83
   2  -1 -12  130.34    7.44
   2   1 -12  132.67    7.44
  -2   1  12  132.97    7.46
  -2  -1  12  132.50    7.45
   2  -1 -11  251.74   13.34
   2   1 -11  235.27   13.33
  -2  -1  11  237.16   13.35
  -2   1  11  231.18   13.34
   2  -1 -10   27.41    1.55
   2   1 -10   24.52    1.53
  -2  -1  10   25.00    1.54
  -2   1  10   24.94    1.55
   2  -1  -9   36.05    1.94
   2   1  -9   33.63    1.92
  -2  -1   9   32.20    1.92
  -2   1   9   29.22    1.92
   2   1  -8   84.14    4.73
   2  -1  -8   83.68    4.73
   2   1  -7    0.90    0.27
   2  -1  -7    0.74    0.28
   2  -1  -6   54.25    3.04
   2   1  -6   53.51    3.04
  -2   1   5   15.06    0.85
   2   1  -4   91.21    5.46
   2  -1  -4  104.86    5.47
  -2   1   3  234.00   12.73
   2  -1  -3  211.97   12.73
   2   1  -3  239.48   12.74
  -2  -1   3  231.29   12.72
   2  -1  -2 2018.65  109.41
  -2   1   2 1947.64  109.39
   2   1  -2 1978.22  109.41
  -2  -1   2 1971.95  109.39
  -2  -1   1   79.76    4.48
  -2   1   1   77.18    4.40
  -2  -1   1   79.49    4.40
  -2  -1   0 2124.80  115.88
  -2   1   0 2086.95  115.82
  -2  -1   0 2083.59  115.83
  -2  -1  -1 1505.37   83.42
  -2   1  -1 1508.59   83.42
   2  -1   2 5338.02  303.51
   2   1   2 5848.39  303.52
  -2  -1  -2 5480.83  303.52
  -2   1  -2 5281.45  303.52
   2   1   3 3261.79  182.18
   2  -1   3 3302.81  182.18
  -2   1  -3 3337.98  182.20
  -2  -1  -3 3274.07  182.20
   2   1   4 2110.80  108.50
   2  -1   4 1875.95  108.49
  -2  -1  -4 1915.54  108.50
  -2   1  -4 1944.28  108.51
   2  -1   5 1423.37   80.45
   2   1   5 1460.70   80.45
  -2  -1  -5 1442.53   80.47
  -2   1  -5 1490.70   80.47
   2   1   6  379.13   21.16
   2  -1   6  365.87   21.16
  -2   1  -6  402.98   21.21
  -2  -1  -6  384.06   21.20
   2  -1   7  151.98    9.25
   2   1   7  168.61    9.26
  -2  -1  -7  171.07    9.30
  -2   1  -7  174.90    9.30
   2   1   8  553.73   30.08
   2  -1   8  553.99   30.09
  -2   1  -8  523.24   30.11
  -2  -1  -8  530.52   30.11
   2   1   9  667.45   33.92
   2  -1   9  578.78   33.90
  -2   1  -9  597.62   33.93
  -2  -1  -9  600.63   33.92
   2   1  10   33.57    1.94
   2  -1  10   32.99    1.94
  -2   1 -10   29.01    1.95
  -2  -1 -10   28.99    1.95
   2   1  11  806.02   47.24
   2  -1  11  900.56   47.26
   2   1  12    8.18    0.82
   2  -1  12    9.61    0.83
  -2  -1 -13   -0.07    0.38
   2   1  13   -0.31    0.47
   2  -1  13    0.09    0.48
  -2   1 -13    0.22    0.37
  -2  -1 -14   24.24    1.53
  -2   1 -14   22.93    1.51
   2  -1  14   25.57    1.61
   2   1  14   23.69    1.59
  -2  -1 -15  120.25    6.91
  -2   1 -15  120.23    6.91
   2  -1  15  120.47    6.99
   2   1  15  127.73    7.00
  -2  -1 -16   69.53    4.34
  -2   1 -16   73.25    4.35
   2   1  16   79.01    4.45
   2  -1  16   82.70    4.45
  -2   1 -17   83.74    5.09
  -2  -1 -17   81.59    5.09
   2  -1  17  112.64    5.25
   2   1  17  108.49    5.24
   2  -1  17   86.15    4.96
   2   1  17   85.46    4.96
  -2   1 -18   31.80    1.94
  -2  -1 -18   31.11    1.93
   2  -1  18   33.93    2.05
   2   1  18   31.30    2.02
   2   1  18   28.61    1.76
   2  -1  18   29.56    1.76
  -2  -1 -19   20.40    1.33
  -2   1 -19   21.24    1.34
   2  -1  19   16.40    1.42
   2   1  19   16.79    1.40
   2  -1  19   19.08    1.15
   2   1  19   17.77    1.15
  -2  -1 -20    3.78    0.59
  -2   1 -20    4.29    0.61
   2   1  20    3.21    0.70
   2  -1  20    5.35    0.73
   2   1  20    3.08    0.41
  -2  -1 -20    3.47    0.38
   2  -1  20    3.79    0.43
  -2   1 -20    3.24    0.37
  -2   1 -21    6.43    0.69
  -2  -1 -21    5.89    0.68
   2   1  21    5.88    0.78
   2  -1  21    4.86    0.78
  -2   1 -21    4.69    0.46
   2   1  21    5.62    0.50
   2  -1  21    5.50    0.51
  -2  -1 -21    5.17    0.45
  -2   1 -22   61.82    3.60
  -2  -1 -22   60.20    3.59
   2  -1  22   64.19    3.74
   2   1  22   64.25    3.72
   2   1  22   61.03    3.40
   2  -1  22   62.14    3.41
  -2   1 -22   57.46    3.38
  -2  -1 -22   55.93    3.38
  -2   1 -23   15.40    1.21
  -2  -1 -23   14.95    1.21
   2  -1  23   16.54    1.33
   2   1  23   14.54    1.29
   2   1  23   15.59    1.00
  -2   1 -23   13.85    0.96
   2  -1  23   16.31    1.00
  -2  -1 -23   15.02    0.97
  -2  -1 -24   36.97    2.20
  -2   1 -24   37.81    2.20
   2  -1  24   36.66    2.30
   2   1  24   31.02    2.22
  -2   1 -24   32.39    1.93
   2   1  24   31.75    1.95
  -2  -1 -24   31.97    1.93
   2  -1  24   32.61    1.96
  -2   1 -25    7.32    0.81
  -2  -1 -25    6.26    0.78
   2   1  25    7.51    0.87
   2  -1  25    7.08    0.88
  -2   1 -25    6.94    0.56
  -2  -1 -25    6.90    0.56
   2  -1  25    7.40    0.61
   2   1  25    6.31    0.59
  -2   1 -26   -0.05    0.53
  -2  -1 -26    0.50    0.54
  -2  -1 -26    0.38    0.33
  -2   1 -26    0.19    0.33
   2  -1  26   -0.30    0.39
   2   1  26    0.17    0.38
   2  -1  26   -0.06    0.54
   2   1  26    0.40    0.56
   2  -1  27    0.83    0.38
  -2   1 -27    0.53    0.34
   2   1  27    0.02    0.39
  -2  -1 -27    0.95    0.35
  -2   1 -28    7.19    0.59
   2  -1  28    7.84    0.63
   2   1  28    6.67    0.62
  -2  -1 -28    7.93    0.59
   2   1  29    1.82    0.39
   2  -1  29    1.29    0.39
  -2   1 -29    1.03    0.36
   2   1  30    2.07    0.40
   2  -1  30    2.43    0.39
   2   1  31    1.72    0.35
   2  -1  31    1.07    0.33
   2  -1  32    0.53    0.28
   2   1  32    0.04    0.29
  -2  -1 -32    0.77    0.40
   2  -1  33    0.64    0.27
   2   1  33    0.49    0.27
  -2  -1 -33    0.92    0.37
   2   1  34    0.10    0.22
   2  -1  34    0.29    0.22
  -2  -1 -34    0.74    0.32
   2  -1  35    0.38    0.20
   2   1  35    0.74    0.20
  -2  -1 -35    0.88    0.18
  -2  -1 -35    0.75    0.25
   2   1  36    1.37    0.17
   2  -1  36    0.57    0.16
  -2  -1 -36    0.83    0.20
  -2  -1 -36    1.05    0.16
   2   2 -34   -0.03    0.18
   2   2 -33    0.15    0.21
   2  -2 -33    0.82    0.42
   2   2 -32   -0.01    0.24
  -2   2  32    0.18    0.18
   2  -2 -32   -0.27    0.45
   2   2 -31    0.78    0.26
  -2   2  31    0.65    0.20
   2  -2 -31    0.90    0.48
   2   2 -30    0.93    0.28
  -2   2  30    0.69    0.22
   2  -2 -30    1.18    0.52
   2   2 -29    4.05    0.39
   2  -2 -29    4.48    0.61
  -2   2  29    3.71    0.35
  -2  -2  29    3.75    0.36
   2  -2 -28    2.78    0.56
  -2   2  28    2.01    0.28
  -2  -2  28    2.03    0.30
   2  -2 -27    0.39    0.50
  -2  -2  27   -0.04    0.26
  -2   2  27   -0.31    0.24
   2  -2 -26   -0.27    0.55
  -2   2  26    0.16    0.23
  -2  -2  26    0.07    0.26
   2  -2 -25    8.80    0.80
   2  -2 -25    9.79    0.67
  -2  -2  24   27.23    1.60
   2   2 -24   23.48    1.37
  -2  -2  24   20.68    1.90
   2  -2 -24   24.27    1.50
   2  -2 -24   27.74    1.39
  -2  -2  23   20.04    1.31
   2   2 -23   19.14    1.12
  -2  -2  23   15.48    1.66
   2  -2 -23   13.14    1.18
   2  -2 -23   19.48    1.25
   2  -2 -23   20.78    1.14
  -2  -2  22   39.36    3.08
   2  -2 -22   33.43    2.71
  -2  -2  22   53.28    2.85
   2  -2 -22   48.35    2.73
   2  -2 -22   52.76    2.66
  -2  -2  21    1.19    0.78
   2  -2 -21    0.59    0.31
  -2  -2  21    0.49    0.36
   2  -2 -21    1.15    0.48
   2  -2 -21    0.96    0.26
   2  -2 -20    2.04    0.36
  -2  -2  20    3.16    0.84
   2   2 -20    3.45    0.41
  -2  -2  20    2.92    0.44
  -2   2  20    1.58    0.39
   2  -2 -20    2.91    0.30
   2  -2 -20    2.70    0.49
   2  -2 -19    9.87    0.77
   2   2 -19   10.14    0.79
  -2  -2  19    8.40    1.13
   2  -2 -19   11.36    0.69
   2  -2 -19   12.02    0.83
   2  -2 -18   -0.11    0.26
  -2  -2  18   -0.19    0.69
   2   2 -18   -0.23    0.27
   2  -2 -18    0.05    0.20
  -2  -2  18   -0.05    0.17
  -2  -2  17   78.38    4.99
   2   2 -17   77.66    4.70
   2  -2 -17   78.08    4.69
   2  -2 -17   84.86    4.61
  -2  -2  17   83.58    4.60
  -2  -2  16   58.33    3.60
  -2  -2  16   57.35    3.22
   2   2 -16   56.46    3.32
   2  -2 -16   50.89    3.29
   2  -2 -16   61.02    3.23
  -2  -2  16   57.58    3.22
  -2  -2  15   70.81    4.41
   2   2 -15   71.44    4.13
   2  -2 -15   64.29    4.11
   2  -2 -15   74.70    4.06
  -2  -2  15   74.48    4.05
  -2  -2  14    2.75    0.23
   2  -2 -14    1.85    0.27
  -2  -2  14    3.06    0.76
   2   2 -14    2.26    0.30
   2  -2 -13    0.04    0.18
   2   2 -13   -0.01    0.20
  -2  -2  13    0.30    0.70
   2  -2 -12   34.63    2.13
   2   2 -12   37.92    2.14
  -2  -2  11   63.89    3.59
   2  -2 -11   61.53    3.29
   2   2 -11   53.87    3.28
  -2  -2  10   63.28    3.86
  -2  -2   9   70.17    4.21
  -2  -2   8   12.30    1.10
  -2  -2   7   25.99    1.77
  -2   2   7   27.58    1.48
  -2  -2   7   27.19    1.47
  -2  -2   6    7.00    0.78
  -2  -2   6    6.05    0.47
  -2  -2   5  117.41    6.63
  -2  -2   5  103.84    6.45
  -2  -2   5  126.11    6.45
  -2  -2   4  160.91    9.75
  -2  -2   4  156.04    9.60
  -2  -2   4  187.64    9.59
  -2  -2   3  141.79    1.76
  -2  -2   3  135.70    0.71
  -2  -2   2    4.93    0.62
  -2  -2   2    4.26    0.27
  -2  -2   1   10.77    0.82
  -2  -2   1    9.60    0.56
  -2  -2   0    5.24    0.32
   2  -2   1    5.94    0.41
   2  -2   2   66.48    3.60
   2  -2   2   62.08    3.56
   2  -2   3  119.71    6.72
   2  -2   4  253.19   14.14
  -2  -2  -5   52.72    2.96
  -2  -2  -6    0.83    0.18
  -2   2  -6    0.79    0.18
  -2  -2  -7    0.70    0.19
  -2   2  -7    0.71    0.18
   2  -2   7    0.50    0.21
   2   2   7    0.97    0.21
  -2  -2  -8    6.49    0.43
  -2   2  -8    6.49    0.42
   2  -2   8    5.11    0.41
   2   2   8    4.51    0.41
  -2  -2  -9    3.48    0.32
  -2   2  -9    3.24    0.32
   2  -2   9    3.17    0.32
   2   2   9    2.75    0.32
  -2  -2 -10    5.48    0.42
  -2   2 -10    4.91    0.42
   2  -2  10    5.02    0.46
   2   2  10    4.69    0.44
  -2  -2 -11   28.18    1.58
  -2   2 -11   28.60    1.58
   2  -2  11   23.95    1.59
   2   2  11   24.34    1.59
  -2  -2 -12    2.25    0.33
  -2   2 -12    2.46    0.34
   2  -2  12    2.88    0.37
   2   2  12    3.05    0.39
   2  -2  13  157.58    9.02
  -2   2 -13  172.71    9.13
  -2  -2 -13  173.57    9.13
   2  -2  13  176.00    9.16
   2   2  13  161.58    9.16
  -2  -2 -14   16.58    1.01
  -2   2 -14   16.62    1.00
   2  -2  14   15.35    1.03
   2   2  14   14.47    1.02
   2  -2  14   14.55    0.87
  -2  -2 -15    9.15    0.64
  -2   2 -15    8.41    0.63
   2   2  15    8.90    0.69
   2  -2  15    8.37    0.66
   2  -2  15    7.63    0.49
  -2  -2 -16    7.24    0.61
  -2   2 -16    8.96    0.61
   2   2  16    7.56    0.67
   2  -2  16    7.34    0.64
   2  -2  16    6.69    0.45
  -2   2 -17    0.37    0.30
  -2  -2 -17    0.43    0.29
   2  -2  17   -0.06    0.35
   2   2  17    0.31    0.36
   2  -2  17    0.41    0.19
   2  -2  17    0.28    0.17
  -2  -2 -18    2.35    0.39
  -2   2 -18    1.85    0.37
   2   2  18    1.23    0.39
   2  -2  18    1.47    0.36
   2  -2  18    1.86    0.23
   2  -2  18    0.79    0.20
  -2   2 -19    0.14    0.30
  -2  -2 -19   -0.06    0.32
   2   2  19   -0.14    0.39
   2  -2  19    0.78    0.35
   2  -2  19    0.12    0.20
   2  -2  19   -0.18    0.17
  -2  -2 -20    5.00    0.38
   2  -2  20    5.34    0.39
  -2  -2 -20    5.15    0.54
   2  -2  20    4.11    0.55
   2  -2  21    0.64    0.23
   2   2  21    0.36    0.25
  -2  -2 -21    0.38    0.22
  -2  -2 -21    0.53    0.35
   2  -2  21    0.04    0.38
   2   2  22    8.53    0.59
   2  -2  22    7.97    0.57
  -2  -2 -22    8.30    0.57
  -2  -2 -22   10.07    0.79
   2  -2  22   10.14    0.80
   2   2  23    6.15    0.45
   2  -2  23    5.38    0.43
  -2   2 -23    5.39    0.43
  -2  -2 -23    5.34    0.43
  -2  -2 -23    5.98    0.62
   2  -2  23    5.13    0.61
  -2  -2 -24   23.07    1.35
   2   2  24   22.33    1.36
   2  -2  24   22.35    1.35
  -2   2 -24   23.78    1.35
   2   2  25   13.27    0.82
   2  -2  25   12.38    0.81
   2  -2  26    1.45    0.28
   2   2  26    1.31    0.27
   2  -2  27    1.54    0.27
   2   2  27    0.93    0.25
   2   2  28    0.87    0.23
  -2  -2 -29    0.35    0.26
   2   2  29    0.23    0.21
   2   2  30    0.29    0.19
  -2  -2 -30    0.35    0.24
  -2  -2 -30    0.02    0.47
  -2   2 -31    1.57    0.25
  -2  -2 -31    1.28    0.25
  -2  -2 -31    1.60    0.46
  -2   2 -32    0.95    0.21
  -2  -2 -32    0.78    0.21
  -2  -2 -32    0.29    0.41
  -2   2 -33    1.45    0.20
  -2  -2 -33    1.52    0.21
  -2  -2 -33    1.22    0.37
  -2   2 -34    1.19    0.15
  -2  -2 -34    0.89    0.16
  -2  -2 -35    0.54    0.21
   2   3 -32    0.00    0.16
   2   3 -31    0.14    0.19
   2   3 -30   -0.11    0.21
   2   3 -29    0.29    0.23
   2   3 -28    1.84    0.29
   2   3 -27    0.24    0.27
   2   3 -26    0.07    0.27
   2  -3 -25    1.69    0.50
   2   3 -25    2.38    0.32
   2  -3 -24    0.31    0.48
   2   3 -24    0.34    0.26
   2  -3 -23    0.28    0.45
   2   3 -23    0.43    0.28
   2  -3 -22   -0.15    0.45
   2   3 -22   -0.05    0.28
   2  -3 -21    2.34    0.49
   2   3 -21    3.11    0.34
   2  -3 -20    5.16    0.58
   2   3 -20    6.33    0.46
  -2  -3  20    4.17    0.83
   2  -3 -19    2.26    0.45
  -2  -3  19    2.94    0.25
   2   3 -19    3.26    0.32
  -2  -3  19    1.99    0.78
   2  -3 -18   31.60    2.09
  -2  -3  18   35.49    2.01
   2   3 -18   39.93    2.05
  -2  -3  18   27.79    2.41
   2  -3 -17    3.30    0.44
  -2  -3  17    3.23    0.28
   2   3 -17    3.66    0.33
  -2  -3  16   18.27    1.04
  -2  -3  16   16.93    1.03
   2  -3 -16   16.62    1.12
   2   3 -16   18.97    1.06
  -2  -3  16   16.10    1.46
   2   3 -15    1.97    0.26
  -2  -3  15    1.71    0.73
  -2  -3  15    1.77    0.24
   2  -3 -15    1.89    0.38
  -2  -3  15    2.19    0.25
  -2  -3  15    2.32    0.24
  -2  -3  14    8.63    0.56
  -2  -3  14    8.76    0.56
   2  -3 -14    7.71    0.65
   2   3 -14    9.84    0.57
  -2  -3  14    8.67    0.56
   2   3 -13    0.41    0.17
  -2  -3  13   -0.06    0.63
  -2  -3  13    0.24    0.19
   2  -3 -13    0.39    0.33
  -2  -3  13    0.40    0.19
  -2  -3  13    0.17    0.21
   2  -3 -12    9.28    0.67
  -2  -3  12    9.01    0.59
   2   3 -12    9.96    0.58
   2  -3 -12    7.82    0.69
  -2  -3  12    7.45    0.95
  -2  -3  12    9.22    0.58
  -2  -3  11    0.52    0.20
  -2  -3  11    0.48    0.63
  -2  -3  11    0.54    0.24
   2  -3 -11    0.79    0.33
  -2  -3  10   28.57    1.66
  -2  -3  10   27.79    2.00
  -2  -3  10   28.38    1.67
  -2  -3  10   30.30    1.66
  -2  -3   9    7.00    0.49
  -2  -3   9    6.25    0.82
  -2  -3   9    8.05    0.49
  -2  -3   9    7.13    0.53
  -2  -3   8   76.44    4.93
  -2  -3   8   83.72    4.68
  -2  -3   8   82.36    4.69
  -2  -3   8   85.13    4.67
   2  -3  -8   84.11    4.67
  -2  -3   7   17.75    1.07
  -2  -3   7   14.76    1.32
  -2  -3   7   18.92    1.06
  -2  -3   7   18.38    1.06
   2  -3  -7   18.41    1.07
  -2  -3   7   17.26    1.09
  -2  -3   6  166.22    9.68
  -2  -3   6  175.94    9.46
  -2  -3   6  168.71    9.46
  -2  -3   6  165.34    9.48
   2  -3  -6  170.28    9.46
  -2  -3   5   -0.19    0.49
  -2  -3   5   -0.06    0.17
   2  -3  -5    0.15    0.22
  -2  -3   5   -0.11    0.31
  -2  -3   5    0.08    0.17
  -2  -3   4  159.35    8.96
  -2  -3   4  152.99    9.16
  -2  -3   4  163.82    8.95
   2  -3  -4  164.46    8.96
  -2  -3   4  156.98    8.97
  -2  -3   3   11.82    0.71
   2  -3  -3   11.99    0.73
  -2  -3   2    7.21    0.47
   2  -3  -2    7.39    0.49
  -2  -3   1    4.50    0.33
   2  -3  -1    4.88    0.37
  -2  -3   0    0.15    0.15
   2  -3   0    0.10    0.20
  -2  -3  -1    3.77    0.27
  -2  -3  -1    3.49    0.27
   2  -3   1    3.38    0.31
  -2  -3  -2    0.10    0.14
   2  -3   2    0.26    0.18
  -2  -3  -2    0.39    0.15
  -2  -3  -3   21.10    1.18
  -2  -3  -3   21.70    1.18
   2  -3   3   18.72    1.19
   2  -3   4    0.76    0.19
  -2  -3  -4    1.16    0.17
  -2  -3  -4    1.02    0.16
  -2  -3  -5   21.43    1.23
  -2  -3  -6    0.22    0.16
   2  -3   6   -0.13    0.55
  -2  -3  -7    3.53    0.28
   2  -3   7    2.77    0.26
   2  -3   7    2.85    0.65
  -2  -3  -8    1.24    0.21
  -2  -3  -8    1.53    0.20
   2  -3   8    1.04    0.18
   2  -3   9   15.62    1.28
  -2  -3  -9   18.41    1.04
   2  -3   9   15.75    1.01
  -2  -3  -9   20.12    1.04
   2  -3  10   37.48    2.34
  -2  -3 -10   41.15    2.15
   2  -3  10   33.92    2.12
  -2  -3 -10   41.24    2.15
   2  -3  11   37.78    2.41
  -2  -3 -11   42.07    2.22
  -2  -3 -11   42.70    2.22
   2  -3  11   35.50    2.19
  -2  -3 -12    6.71    0.46
  -2  -3 -12    7.16    0.47
   2  -3  12    6.33    0.43
   2  -3  12    6.49    0.86
  -2  -3 -13    0.87    0.21
  -2  -3 -13    0.27    0.21
   2  -3  13    0.30    0.20
   2  -3  13    0.74    0.71
  -2  -3 -14    0.29    0.20
   2  -3  14    0.33    0.20
  -2  -3 -14   -0.05    0.21
   2  -3  14    0.70    0.73
   2  -3  15    5.57    0.40
  -2  -3 -15    5.61    0.42
   2  -3  15    5.03    0.89
  -2  -3 -16    2.19    0.28
   2  -3  16    2.51    0.27
   2  -3  16    1.95    0.81
   2  -3  17    4.23    0.34
  -2  -3 -17    4.06    0.36
   2  -3  17    3.93    0.82
   2  -3  18   -0.05    0.65
   2  -3  18    0.83    0.24
  -2  -3 -18    0.69    0.24
   2  -3  18    0.94    0.72
   2  -3  19    0.20    0.24
  -2  -3 -19    0.41    0.24
   2  -3  19   -0.33    0.66
  -2  -3 -20   -0.05    0.25
   2  -3  20    0.01    0.24
   2  -3  20    0.37    0.59
  -2  -3 -21    1.22    0.26
  -2  -3 -22   -0.09    0.21
  -2  -3 -22    0.10    0.24
  -2  -3 -22    0.06    0.53
  -2  -3 -23    2.14    0.29
  -2  -3 -23    2.69    0.54
  -2  -3 -24    0.24    0.23
  -2  -3 -24    0.61    0.47
  -2  -3 -25   -0.06    0.21
  -2  -3 -25    0.11    0.46
  -2  -3 -26    0.20    0.20
  -2  -3 -26    0.74    0.44
  -2  -3 -27    0.99    0.20
  -2  -3 -27    0.49    0.44
  -2   3 -28    0.31    0.22
  -2  -3 -28    0.27    0.17
  -2  -3 -28    0.26    0.41
  -2   3 -29    0.47    0.20
  -2  -3 -29    0.20    0.14
  -2  -3 -29    0.75    0.36
  -2   3 -30    0.02    0.17
  -2  -3 -30    0.34    0.32
  -2   3 -31    0.12    0.14
  -2  -3 -31    0.51    0.28
  -2   3 -32   -0.09    0.11
   2   4 -24    2.30    0.20
   2   4 -23   -0.06    0.14
   2   4 -22    1.69    0.19
   2   4 -21    0.25    0.16
  -2  -4  20    0.19    0.15
   2   4 -20    0.49    0.17
  -2  -4  19    0.84    0.17
   2   4 -19    0.88    0.19
  -2  -4  18    0.21    0.16
   2   4 -18    0.06    0.19
  -2  -4  17    0.67    0.16
  -2  -4  16   12.10    0.71
  -2  -4  15    0.03    0.16
  -2  -4  14    0.05    0.49
  -2  -4  14    0.22    0.16
  -2  -4  13    1.33    0.53
  -2  -4  13    2.23    0.22
  -2  -4  12    1.21    0.52
  -2  -4  12    1.01    0.20
  -2  -4  11    0.06    0.50
  -2  -4  11    0.29    0.19
  -2  -4  11    0.37    0.19
  -2  -4  11    0.41    0.20
  -2  -4  10    0.97    0.54
   2  -4 -10    1.85    0.56
  -2  -4  10    2.19    0.25
  -2  -4  10    1.73    0.25
  -2  -4  10    1.73    0.23
  -2  -4   9   -0.31    0.52
  -2  -4   9    0.05    0.22
   2  -4  -9   -0.19    0.15
  -2  -4   9   -0.05    0.18
  -2  -4   8    1.44    0.54
   2  -4  -8    1.80    0.57
  -2  -4   8    1.91    0.22
  -2  -4   8    1.23    0.26
   2  -4  -8    1.71    0.20
   2  -4  -7    0.76    0.56
  -2  -4   7    0.16    0.51
  -2  -4   7    0.17    0.20
  -2  -4   7    0.15    0.17
   2  -4  -7    0.06    0.16
  -2  -4   7    0.16    0.26
  -2  -4   6   -0.41    0.54
   2  -4  -6    0.86    0.57
  -2  -4   6    0.22    0.21
  -2  -4   6    0.27    0.16
   2  -4  -6    0.24    0.16
  -2  -4   6    0.23    0.28
   2  -4  -5    0.59    0.61
  -2  -4   5    0.66    0.56
  -2  -4   5    0.83    0.22
   2  -4  -5    1.26    0.58
  -2  -4   5    0.54    0.16
   2  -4  -5    0.55    0.18
  -2  -4   5    0.30    0.31
  -2  -4   4   -0.25    0.59
   2  -4  -4    0.22    0.62
  -2  -4   4    0.07    0.20
   2  -4  -4   -0.15    0.63
  -2  -4   4   -0.10    0.16
   2  -4  -4    0.08    0.17
  -2  -4   4    0.21    0.30
  -2  -4   3   15.56    0.95
  -2  -4   3   15.69    0.88
   2  -4  -3   13.76    0.88
   2  -4  -3   15.94    1.19
   2  -4  -3   14.11    1.19
  -2  -4   3   12.87    1.10
  -2  -4   3   15.64    0.90
  -2  -4   2    1.33    0.61
   2  -4  -2    1.02    0.72
  -2  -4   2    1.24    0.22
   2  -4  -2    2.08    0.71
  -2  -4   2    1.19    0.16
   2  -4  -2    0.88    0.20
  -2  -4   1    1.28    0.63
   2  -4  -1    1.27    0.75
  -2  -4   1    1.37    0.23
   2  -4  -1    0.77    0.70
  -2  -4   1    1.53    0.17
   2  -4  -1    1.26    0.21
  -2  -4   0    0.73    0.64
  -2  -4   0    0.85    0.19
  -2  -4   0    0.47    0.21
  -2  -4   0    0.46    0.14
  -2  -4   0    0.74    0.37
   2  -4   0    0.64    0.20
  -2  -4  -1    7.38    0.85
  -2  -4  -1    6.88    0.48
   2  -4   1    8.11    0.91
  -2  -4  -1    6.94    0.44
  -2  -4  -1    7.85    0.59
   2  -4   1    6.42    0.47
  -2  -4  -1    7.86    0.47
   2  -4   2    1.90    0.80
  -2  -4  -2    1.98    0.24
   2  -4   2    2.14    0.79
   2  -4   2    1.47    0.22
  -2  -4  -2    1.98    0.39
  -2  -4  -2    1.92    0.21
   2  -4   3    4.24    0.86
  -2  -4  -3    3.83    0.33
   2  -4   3    4.10    0.84
   2  -4   3    3.95    0.32
  -2  -4  -3    3.89    0.46
  -2  -4  -3    4.24    0.31
   2  -4   4    0.12    0.78
  -2  -4  -4    0.43    0.19
   2  -4   4   -0.92    0.81
  -2  -4  -4    0.31    0.36
   2  -4   4    0.44    0.21
  -2  -4  -4    0.18    0.15
   2  -4   5    1.07    0.81
  -2  -4  -5    0.32    0.19
   2  -4   5    0.62    0.20
  -2  -4  -5    0.49    0.16
  -2  -4  -5    0.61    0.37
   2  -4   6    3.78    0.87
  -2  -4  -6    4.27    0.33
  -2  -4  -6    4.10    0.46
  -2  -4  -6    4.37    0.32
  -2  -4  -7    7.81    0.62
   2  -4   7    7.83    0.99
   2  -4   7    7.94    0.99
  -2  -4  -7    7.64    0.50
  -2  -4  -8   27.63    1.58
   2  -4   8   25.68    1.81
   2  -4   8   25.15    1.82
  -2  -4  -8   26.01    1.51
  -2  -4  -9   16.44    1.07
   2  -4   9   16.82    0.98
   2  -4   9   16.79    1.36
   2  -4   9   15.93    1.36
   2  -4  10    4.50    0.89
   2  -4  10    4.48    0.34
  -2  -4 -10    3.13    0.47
   2  -4  10    3.10    0.83
   2  -4  11    9.52    1.07
  -2  -4 -11    7.84    0.70
   2  -4  11   10.54    0.61
   2  -4  11    9.69    1.00
   2  -4  12    0.41    0.80
   2  -4  12    0.12    0.22
  -2  -4 -12    0.71    0.36
   2  -4  12    0.38    0.74
   2  -4  13    1.29    0.81
   2  -4  13    1.46    0.25
  -2  -4 -13    1.54    0.36
   2  -4  13    1.88    0.72
   2  -4  14    2.55    0.83
   2  -4  14    1.68    0.25
  -2  -4 -14    1.00    0.32
   2  -4  14    1.14    0.67
   2  -4  15    1.82    0.77
   2  -4  15    1.56    0.24
   2  -4  15    1.91    0.66
   2  -4  16   -0.05    0.75
   2  -4  16    0.00    0.22
   2  -4  16   -0.32    0.63
   2  -4  17    3.65    0.76
   2  -4  17    4.28    0.34
   2  -4  17    3.50    0.67
   2  -4  18    1.19    0.63
   2  -4  18    0.52    0.23
  -2   4 -18    0.36    0.15
   2  -4  18    0.85    0.53
   2  -4  19    2.89    0.28
  -2   4 -19    3.15    0.24
  -2   4 -20    0.03    0.14
  -2   4 -21    0.77    0.14
  -2   4 -22    0.15    0.13
  -2   4 -23    0.25    0.12
  -2   4 -24    0.05    0.12
  -2   4 -25    2.05    0.17
  -2   4 -26    1.17    0.12
  -2  -5  18   -0.03    0.08
  -2  -5  17    0.12    0.09
  -2  -5  16    0.08    0.10
  -2  -5  15   -0.03    0.11
  -2  -5  14    1.47    0.15
  -2  -5  13    0.33    0.12
  -2  -5  12    0.70    0.13
  -2  -5  11    1.43    0.16
  -2  -5  10    0.74    0.15
  -2  -5   9    2.50    0.22
  -2  -5   8   -0.11    0.16
  -2  -5   7    2.10    0.22
  -2  -5   6    0.41    0.18
  -2  -5   5    0.35    0.19
   2  -5  -4    3.34    0.23
   2  -5  -4    3.23    0.59
   2  -5  -3    0.51    0.12
   2  -5  -3    0.35    0.53
   2  -5  -2    6.16    0.37
   2  -5  -2    4.33    0.70
   2  -5  -1   18.20    1.04
  -2  -5   1   19.36    1.09
   2  -5  -1   15.84    1.27
   2  -5   0    7.83    0.49
  -2  -5   0    8.70    0.55
  -2  -5  -1    6.77    0.48
   2  -5   1    6.73    0.42
  -2  -5  -2    4.51    0.39
   2  -5   2    4.83    0.32
   2  -5   2    4.62    0.72
  -2  -5  -3    0.84    0.25
   2  -5   3    1.23    0.17
  -2  -5  -4    1.35    0.26
   2  -5   4    1.28    0.18
  -2  -5  -5    1.24    0.26
   2  -5   5    1.18    0.18
   2  -5   5    0.76    0.57
  -2  -5  -6    0.59    0.24
   2  -5   6    0.64    0.17
   2  -5   6    0.90    0.56
  -2  -5  -7    2.25    0.29
   2  -5   7    3.06    0.24
  -2  -5  -8    0.19    0.21
   2  -5   8    0.02    0.52
   2  -5   9    0.78    0.51
   2  -5  10    0.29    0.16
   2  -5  10    0.44    0.45
   2  -5  11    0.14    0.16
   2  -5  11   -0.33    0.43
   2  -5  12    0.95    0.17
   2  -5  12    0.08    0.44
   2  -5  13    0.77    0.17
   2  -5  13    0.96    0.41
   2  -5  14    0.43    0.15
   2  -5  14    0.38    0.34
   2  -5  15    0.55    0.14
   2  -5  15    0.42    0.31
   2  -5  16   -0.28    0.26
  -3   0  39    0.01    0.15
  -3   0  38    0.01    0.21
  -3   0  37   -0.36    0.27
  -3   0  36   -0.15    0.30
  -3   0  35    0.30    0.35
  -3   0  34    0.42    0.39
   3   0 -33   -0.37    0.23
   3   0 -32   -0.05    0.24
   3   0 -31    0.17    0.23
   3   0 -30   13.72    0.85
   3   0 -29    0.09    0.19
   3   0 -29    0.05    0.23
   3   0 -28   48.43    2.72
  -3   0  28   52.34    3.44
   3   0 -28   47.88    2.96
   3   0 -28   47.47    2.74
   3   0 -27    0.10    0.20
  -3   0  27    0.66    1.01
   3   0 -27   -0.20    0.45
   3   0 -27   -0.14    0.24
   3   0 -26   10.47    0.66
   3   0 -26   11.27    0.90
   3   0 -26   10.39    0.68
   3   0 -25   -0.08    0.20
   3   0 -25   -0.31    0.40
   3   0 -25   -0.02    0.23
   3   0 -24    0.06    0.18
   3   0 -24   -0.23    0.42
   3   0 -24    0.06    0.23
   3   0 -23   -0.01    0.19
   3   0 -23   -0.26    0.42
   3   0 -22   -0.36    0.42
   3   0 -21    0.07    0.43
  -3   0  20    5.99    0.80
   3   0 -20    5.55    0.67
  -3   0  19   -0.63    0.56
   3   0 -19   -0.09    0.44
  -3   0  18   46.00    2.80
   3   0 -18   45.35    2.74
  -3   0  17   -0.39    0.53
   3   0 -17    0.14    0.41
  -3   0  16    6.47    0.75
   3   0 -16    8.38    0.72
  -3   0  15    0.57    0.54
   3   0 -15    0.12    0.44
  -3   0  14   58.52    3.52
   3   0 -14   62.03    3.51
  -3   0  13   -0.02    0.44
   3   0 -13   -0.10    0.40
   3   0 -12  428.87   23.85
   3   0 -11    0.15    0.37
  -3   0  10   34.34    2.26
   3   0 -10   38.68    2.17
   3   0  -9   -0.04    0.30
  -3   0   9    0.33    0.53
  -3   0   8  412.57   23.94
   3   0  -8  441.45   23.89
   3   0  -7    0.19    0.42
  -3   0   7   -0.17    0.45
   3   0  -7   -0.11    0.27
   3   0  -6 1238.85   69.07
  -3   0   6 1252.73   69.05
   3   0  -5    0.18    0.47
  -3   0   5    0.21    0.39
   3   0  -4  670.79   38.69
  -3   0   4  720.85   38.68
  -3   0   3    0.20    0.32
  -3   0   3   -0.05    0.39
  -3   0   2 3599.17  200.31
  -3   0   2 3642.59  200.32
  -3   0   1   -0.06    0.34
  -3   0   0   35.02    2.05
  -3   0  -1   -0.13    0.38
  -3   0  -2  588.13   33.39
   3   0   2  615.76   33.39
   3   0   3   -0.20    0.34
  -3   0  -3   -0.04    0.35
  -3   0  -4    1.61    0.40
   3   0   4    1.64    0.37
  -3   0  -5    0.61    0.40
   3   0   5    0.04    0.37
  -3   0  -6   81.02    4.68
   3   0   6   82.80    4.65
  -3   0  -7   -0.16    0.50
   3   0   7   -0.22    0.38
  -3   0  -8   45.03    2.57
   3   0   8   40.79    2.47
   3   0   9    0.32    0.39
  -3   0  -9   -0.23    0.56
  -3   0 -10    7.74    0.82
   3   0  10    6.34    0.64
   3   0  11    0.17    0.45
  -3   0 -11   -0.36    0.63
  -3   0 -12    0.56    0.62
   3   0  12    0.93    0.46
  -3   0 -13   -0.80    0.60
   3   0  13   -0.27    0.47
  -3   0 -14  333.18   16.63
   3   0  14  269.97   16.52
   3   0  15   -0.69    0.55
   3   0  16  193.66   10.98
   3   0  17    0.01    0.27
   3   0  17    0.13    0.56
  -3   0 -17    0.49    0.45
   3   0  18  145.59    8.28
   3   0  18  144.32    8.50
  -3   0 -18  159.59    8.45
  -3   0 -19    0.10    0.29
   3   0  19    0.44    0.31
   3   0  19   -0.24    0.57
  -3   0 -19    0.22    0.46
  -3   0 -20  274.48   16.10
   3   0  20  289.85   16.11
   3   0  20  307.34   16.37
  -3   0 -20  338.18   16.35
  -3   0 -21   -0.22    0.32
   3   0  21    0.12    0.32
   3   0  21   -0.51    0.58
  -3   0 -21    0.04    0.53
   3   0  22    7.22    0.60
  -3   0 -22    7.30    0.57
   3   0  22    6.93    0.86
  -3   0 -22    7.80    0.81
  -3   0 -23   -0.05    0.33
   3   0  23   -0.12    0.36
   3   0  23   -0.21    0.57
  -3   0 -23    0.69    0.49
  -3   0 -24    6.13    0.54
   3   0  24    6.63    0.57
   3   0  24    6.53    0.81
  -3   0 -24    6.18    0.74
  -3   0 -25   -0.15    0.34
   3   0  25    0.18    0.40
   3   0  25    0.45    0.55
  -3   0 -25   -0.14    0.52
   3   0  26    8.44    0.92
   3   0  26    7.31    0.64
  -3   0 -26    8.06    0.62
   3   0  27    0.54    0.39
  -3   0 -27   -0.06    0.37
   3   0  28   24.48    1.44
  -3   0 -28   22.35    1.42
  -3   0 -29    0.04    0.34
   3   0  29   -0.45    0.38
   3   0  30    2.41    0.40
  -3   0 -30    2.24    0.39
   3   0  31    0.19    0.33
  -3   0 -31   -0.14    0.33
   3   0  32    0.46    0.30
   3   0  33   -0.03    0.27
   3   0  34    2.50    0.31
   3   0  35    0.25    0.22
  -3   0 -36    1.45    0.14
  -3  -1  37    0.01    0.20
  -3   1  37    0.49    0.19
  -3  -1  36    0.55    0.24
  -3   1  36   -0.24    0.23
  -3  -1  35    0.60    0.29
  -3   1  35    1.01    0.27
  -3  -1  34    0.86    0.33
  -3   1  34    1.07    0.30
  -3  -1  33   -0.07    0.35
  -3   1  33    0.14    0.29
   3   1 -33    0.02    0.21
   3  -1 -32    2.50    0.45
   3  -1 -32    2.88    0.34
   3   1 -32    3.03    0.31
   3  -1 -31    0.70    0.40
   3   1 -31    1.12    0.21
   3  -1 -31    0.62    0.28
   3   1 -31    1.22    0.25
   3  -1 -30    5.97    0.62
   3  -1 -30    7.44    0.53
   3   1 -30    7.97    0.49
   3   1 -30    6.33    0.51
   3  -1 -29   16.52    1.11
   3  -1 -29   17.58    1.04
   3   1 -29   17.11    1.00
   3   1 -29   15.86    1.02
  -3  -1  28    6.57    0.77
  -3   1  28    6.74    0.77
   3   1 -28    7.59    0.51
   3  -1 -28    7.30    0.63
   3   1 -28    6.67    0.49
   3  -1 -28    7.38    0.54
  -3   1  27   14.98    1.13
  -3  -1  27   15.26    1.13
   3   1 -27   12.24    0.80
   3   1 -27   12.85    1.05
  -3  -1  27   10.66    1.46
   3  -1 -27   12.03    1.03
   3  -1 -27   12.65    0.90
   3  -1 -27   12.74    0.82
   3   1 -27   12.86    0.79
   3   1 -26    6.53    0.48
   3  -1 -26    6.00    0.74
   3   1 -26    7.48    0.77
   3  -1 -26    5.57    0.59
   3  -1 -26    7.12    0.50
   3   1 -26    6.78    0.47
   3   1 -25   33.53    1.97
  -3  -1  25   37.97    2.74
   3  -1 -25   35.13    2.25
   3   1 -25   34.83    2.24
   3  -1 -25   33.11    2.04
   3   1 -25   33.08    1.97
   3  -1 -25   37.74    2.00
   3   1 -24   21.52    1.31
  -3  -1  24   24.42    2.14
   3  -1 -24   26.13    1.62
   3   1 -24   25.26    1.61
   3  -1 -24   20.14    1.39
   3  -1 -24   23.23    1.34
   3  -1 -23   41.71    2.48
   3   1 -23   39.97    2.41
  -3  -1  23   47.54    3.18
   3  -1 -23   51.53    2.72
   3   1 -23   50.33    2.71
   3  -1 -22   27.86    1.68
   3   1 -22   27.07    1.60
   3  -1 -22   27.02    1.86
   3   1 -22   30.39    1.88
   3  -1 -21    8.87    0.70
   3   1 -21    8.71    0.59
  -3  -1  21    8.88    1.37
   3  -1 -21   11.19    0.90
   3   1 -21   10.81    0.88
  -3  -1  20   33.56    2.50
   3  -1 -20   32.51    2.12
   3   1 -20   33.90    2.13
   3  -1 -19    0.64    0.44
  -3  -1  19   -0.59    1.01
   3   1 -19    0.82    0.47
  -3  -1  19    0.55    0.51
  -3   1  19    1.44    0.54
  -3  -1  18  136.00    8.76
   3  -1 -18  144.80    8.53
   3   1 -18  144.09    8.54
  -3  -1  18  166.03    8.58
  -3   1  18  157.02    8.58
  -3  -1  17  376.73   22.42
   3  -1 -17  405.86   22.22
   3   1 -17  397.81   22.22
  -3  -1  17  396.36   22.23
  -3   1  17  402.33   22.24
  -3  -1  16  106.70    6.96
   3  -1 -16  126.66    6.77
   3   1 -16  120.80    6.76
  -3   1  16  116.54    6.78
  -3  -1  16  117.07    6.77
  -3  -1  15  150.83    8.88
   3  -1 -15  151.08    8.68
   3   1 -15  148.01    8.68
  -3  -1  15  159.84    8.70
  -3   1  15  159.13    8.71
  -3  -1  14   90.97    5.27
   3  -1 -14   84.92    5.04
   3   1 -14   84.01    5.04
  -3  -1  14   90.80    5.07
  -3   1  14   93.27    5.07
  -3  -1  13   13.51    1.34
   3  -1 -13   13.06    0.95
   3   1 -13   13.30    0.95
  -3   1  13   14.05    0.98
  -3  -1  13   13.37    0.96
  -3  -1  12   78.58    4.83
   3  -1 -12   82.03    4.66
   3   1 -12   79.70    4.65
  -3   1  12   83.98    4.67
  -3  -1  12   82.94    4.67
  -3  -1  11   68.03    3.69
   3  -1 -11   58.31    3.45
   3   1 -11   57.07    3.45
  -3   1  11   62.89    3.47
  -3  -1  11   61.25    3.47
  -3  -1  10   41.28    2.56
  -3   1  10   40.76    2.37
   3  -1 -10   41.25    2.35
   3   1 -10   39.41    2.34
  -3  -1   9   23.45    1.50
  -3   1   9   18.27    1.22
   3  -1  -9   21.08    1.24
   3   1  -9   20.78    1.23
  -3   1   8   64.05    3.65
  -3  -1   8   67.19    3.82
  -3   1   7   11.16    0.71
  -3  -1   7   13.87    1.00
  -3   1   6  959.34   53.02
  -3  -1   6  951.01   53.15
  -3  -1   5  419.07   22.18
   3  -1  -5  401.80   22.12
   3   1  -5  381.80   22.11
  -3  -1   4  154.59    8.87
  -3   1   4  155.74    8.81
  -3  -1   4  152.76    8.81
   3   1  -4  151.66    8.83
   3  -1  -4  177.57    8.85
   3  -1  -3   13.54    0.90
  -3   1   3   13.12    0.85
  -3  -1   3   13.55    0.85
   3   1  -3   13.97    0.92
  -3  -1   2   19.25    1.19
  -3   1   2   20.14    1.20
  -3   1   1  278.19   15.22
  -3  -1   1  269.33   15.22
  -3  -1   0  134.79    7.66
  -3   1   0  138.97    7.66
  -3   1  -1   16.41    1.05
  -3  -1  -1   16.52    1.04
  -3   1  -2  606.76   34.08
  -3  -1  -2  622.67   34.09
   3  -1   3  498.00   26.42
   3   1   3  482.21   26.42
  -3   1  -3  456.49   26.42
  -3  -1  -3  465.63   26.43
   3   1   4  195.46   10.34
   3  -1   4  180.93   10.33
  -3   1  -4  180.44   10.35
  -3  -1  -4  182.91   10.35
   3   1   5    0.72    0.33
  -3   1  -5    0.53    0.41
  -3  -1  -5    0.52    0.40
   3  -1   5    0.86    0.30
   3   1   6   79.41    4.39
   3  -1   6   76.09    4.38
  -3   1  -6   77.28    4.43
  -3  -1  -6   75.08    4.42
   3  -1   7  538.32   28.49
   3   1   7  522.85   28.49
  -3  -1  -7  503.12   28.52
  -3   1  -7  479.97   28.51
   3   1   8   64.09    3.63
   3  -1   8   67.33    3.64
  -3  -1  -8   59.87    3.68
  -3   1  -8   57.61    3.68
   3   1   9  539.96   29.58
   3  -1   9  491.57   29.57
  -3   1  -9  547.83   29.65
  -3  -1  -9  567.81   29.65
   3   1  10  206.31   11.68
   3  -1  10  198.12   11.67
  -3  -1 -10  220.26   11.75
  -3   1 -10  213.19   11.75
   3  -1  11  148.55    8.77
   3   1  11  147.54    8.77
  -3  -1 -11  161.12    8.86
  -3   1 -11  171.20    8.87
   3   1  12   48.70    3.03
   3  -1  12   44.66    3.01
  -3  -1 -12   56.06    3.14
  -3   1 -12   58.92    3.16
   3   1  13   22.75    1.60
   3  -1  13   25.15    1.61
   3   1  14   70.77    4.33
   3  -1  14   76.57    4.34
   3  -1  15    2.56    0.60
   3   1  15    1.96    0.58
  -3  -1 -16    3.00    0.52
  -3   1 -16    2.17    0.48
   3   1  16    2.96    0.64
   3  -1  16    2.81    0.63
   3   1  16    3.49    0.39
   3  -1  16    3.58    0.39
  -3  -1 -17    0.53    0.44
  -3   1 -17    0.30    0.44
   3  -1  17   -0.22    0.56
   3   1  17    0.84    0.55
   3   1  17    0.37    0.30
   3  -1  17    0.24    0.29
  -3  -1 -18   20.91    1.46
  -3   1 -18   22.38    1.47
   3   1  18   22.26    1.57
   3  -1  18   21.45    1.56
   3  -1  18   21.11    1.30
   3   1  18   20.85    1.30
  -3  -1 -19   -0.04    0.46
  -3   1 -19   -0.23    0.43
   3  -1  19    0.24    0.58
   3   1  19   -0.19    0.55
  -3  -1 -19    0.45    0.29
  -3   1 -19   -0.10    0.26
   3   1  19    0.23    0.34
   3  -1  19   -0.10    0.34
  -3   1 -20    0.41    0.44
  -3  -1 -20    0.98    0.47
   3   1  20   -0.10    0.54
   3  -1  20   -0.35    0.54
  -3   1 -20   -0.09    0.30
  -3  -1 -20    0.44    0.30
   3   1  20    0.24    0.33
   3  -1  20    0.22    0.32
  -3  -1 -21   -0.13    0.48
  -3   1 -21   -0.09    0.49
   3  -1  21    0.26    0.55
   3   1  21    0.71    0.56
  -3  -1 -21    0.24    0.30
  -3   1 -21   -0.01    0.31
   3   1  21    0.01    0.35
   3  -1  21    0.27    0.35
  -3  -1 -22  184.90    9.92
  -3   1 -22  190.09    9.93
   3  -1  22  190.04   10.01
   3   1  22  173.15    9.96
   3   1  22  168.67    9.70
  -3  -1 -22  173.63    9.69
  -3   1 -22  162.56    9.68
   3  -1  22  179.07    9.70
  -3   1 -23    6.78    0.80
  -3  -1 -23    6.55    0.80
   3  -1  23    7.59    0.92
   3   1  23    8.25    0.92
   3   1  23    7.75    0.62
  -3   1 -23    7.45    0.60
  -3  -1 -23    8.27    0.61
   3  -1  23    8.01    0.64
  -3  -1 -24   40.82    2.25
  -3   1 -24   39.48    2.24
   3  -1  24   36.88    2.35
   3   1  24   29.77    2.24
   3  -1  24   37.01    2.00
  -3  -1 -24   31.63    1.96
   3   1  24   31.66    1.98
  -3   1 -24   30.93    1.96
  -3   1 -25    1.42    0.53
  -3  -1 -25    1.15    0.53
   3   1  25    2.45    0.42
  -3  -1 -25    1.82    0.36
   3  -1  25    1.63    0.39
  -3   1 -25    1.65    0.37
   3   1  25    1.30    0.61
   3  -1  25    2.20    0.66
   3  -1  26    1.45    0.41
  -3   1 -26    1.53    0.36
  -3  -1 -26    1.60    0.36
   3   1  26    1.45    0.41
  -3  -1 -27    3.09    0.39
   3   1  27    2.36    0.42
  -3   1 -27    2.15    0.38
   3  -1  27    2.41    0.42
   3   1  28    1.13    0.38
   3  -1  28    1.28    0.37
  -3   1 -28    1.02    0.34
  -3  -1 -28    1.55    0.35
   3  -1  29    0.90    0.34
  -3   1 -29    0.84    0.33
   3   1  29    0.82    0.35
  -3  -1 -29    1.41    0.33
   3  -1  30    3.17    0.39
   3   1  30    2.34    0.38
   3   1  31    0.12    0.29
   3  -1  31    0.02    0.29
   3   1  32    4.26    0.39
   3  -1  32    3.97    0.38
   3   1  33    2.10    0.29
   3  -1  33    1.74    0.27
  -3  -1 -33    2.14    0.26
  -3  -1 -33    1.82    0.36
   3   1  34    0.93    0.22
   3  -1  34    0.99    0.21
  -3  -1 -34    0.98    0.28
  -3  -1 -34    1.05    0.20
  -3  -1 -35    1.06    0.23
  -3  -1 -35    0.99    0.16
   3   2 -33    0.31    0.21
   3   2 -32    0.07    0.23
  -3   2  31    0.28    0.20
   3   2 -31    0.39    0.24
   3  -2 -30    0.02    0.49
  -3   2  30    0.10    0.20
   3   2 -30    0.21    0.25
  -3  -2  29   -0.17    0.23
  -3   2  29    0.14    0.21
   3   2 -29    0.22    0.27
  -3  -2  28    3.48    0.35
   3  -2 -28    3.71    0.60
   3  -2 -27    2.43    0.59
   3  -2 -27    1.72    0.33
   3  -2 -26    4.95    0.65
   3  -2 -26    4.32    0.42
   3  -2 -25    4.82    0.64
   3  -2 -25    4.85    0.41
   3   2 -25    3.39    0.39
  -3  -2  24    1.15    0.38
   3  -2 -24    0.32    0.54
   3  -2 -24    0.58    0.27
   3   2 -24    0.65    0.27
  -3  -2  23    0.96    0.36
   3   2 -23    0.20    0.25
   3  -2 -23   -0.32    0.55
   3  -2 -23    0.48    0.26
   3   2 -22   13.97    0.83
   3  -2 -22   15.50    1.01
   3  -2 -22   14.79    0.83
   3   2 -21    1.76    0.30
   3  -2 -21    1.44    0.32
   3  -2 -21    1.82    0.52
   3  -2 -21    2.55    0.28
   3   2 -20    7.56    0.50
  -3  -2  20    5.66    0.95
   3  -2 -20    5.01    0.54
   3   2 -20    5.68    0.57
   3  -2 -20    7.79    0.70
  -3  -2  20    7.31    0.46
   3  -2 -20    7.50    0.49
   3   2 -19    1.78    0.28
  -3  -2  19    0.74    0.74
   3  -2 -19    1.54    0.29
   3   2 -19    1.47    0.31
  -3  -2  19    1.77    0.22
   3  -2 -19    1.96    0.50
   3  -2 -19    1.75    0.26
   3   2 -18    1.27    0.26
  -3  -2  18    1.24    0.70
   3  -2 -18    0.42    0.24
   3   2 -18    0.64    0.29
  -3  -2  18    0.91    0.19
   3  -2 -18    0.91    0.47
   3  -2 -18    0.81    0.20
   3   2 -17   13.05    0.72
  -3  -2  17   10.02    0.67
  -3  -2  17   10.40    1.16
   3  -2 -17   11.50    0.69
  -3  -2  17   10.95    0.68
   3  -2 -17   13.20    0.85
  -3  -2  16   80.36    4.49
  -3  -2  16   66.13    4.79
   3  -2 -16   83.01    4.51
  -3  -2  16   80.37    4.50
  -3  -2  15   19.61    1.16
   3  -2 -15   21.32    1.17
  -3  -2  15   19.78    1.16
  -3  -2  14   19.46    1.11
  -3  -2  14   16.02    1.45
  -3  -2  13    0.71    0.18
  -3  -2  13    1.02    0.72
  -3   2  13    0.89    0.32
  -3  -2  13    0.87    0.29
  -3   2  12   69.31    4.06
  -3  -2  12   77.58    4.08
  -3  -2  11    9.29    1.07
  -3  -2  11   10.50    0.70
  -3   2  11    9.21    0.69
  -3  -2  10   84.64    5.31
  -3   2  10   92.86    5.06
  -3  -2  10   87.76    5.06
  -3  -2   9   46.17    2.95
  -3   2   9   49.01    2.66
  -3   2   9   39.90    2.67
  -3  -2   9   49.45    2.67
  -3  -2   8   25.49    1.84
  -3   2   8   22.30    1.55
  -3   2   8   31.01    1.56
  -3  -2   8   21.28    1.55
  -3  -2   8   30.77    1.56
  -3  -2   7    6.38    0.85
  -3   2   7    6.60    0.42
  -3  -2   7    6.19    0.43
  -3   2   7    4.41    0.41
  -3  -2   7    4.75    0.42
  -3  -2   6    9.54    0.95
  -3   2   6    7.75    0.58
  -3  -2   6    7.16    0.58
  -3   2   6    9.68    0.56
  -3  -2   6    9.15    0.57
  -3  -2   5   23.26    1.63
  -3   2   5   23.74    1.38
  -3  -2   5   22.93    1.38
  -3  -2   4  114.92    6.90
  -3   2   4  121.30    6.75
  -3  -2   4  121.94    6.76
  -3  -2   3  375.19   23.15
  -3  -2   3  414.41   23.04
  -3   2   3  430.62   23.04
  -3  -2   2   36.67    2.10
  -3  -2   2   36.11    2.26
  -3  -2   1   65.90    3.61
  -3  -2   1   60.68    3.75
   3  -2  -1   62.24    3.62
   3   2  -1   64.86    3.62
  -3  -2   0   98.09    5.62
  -3   2   0   98.76    5.62
   3  -2   0  103.94    5.64
   3   2   0  101.53    5.63
  -3   2  -1    3.97    0.34
  -3  -2  -1    4.45    0.35
   3  -2   1    3.37    0.36
   3   2   1    3.16    0.34
  -3  -2  -2    2.30    0.28
  -3   2  -2    2.53    0.29
  -3   2  -3   69.37    3.94
  -3  -2  -3   69.48    3.94
  -3  -2  -4   26.01    1.53
  -3   2  -4   24.96    1.53
  -3  -2  -5  338.50   18.92
  -3   2  -5  341.61   18.92
  -3  -2  -6  334.72   18.26
  -3   2  -6  321.25   18.25
  -3  -2  -7  379.64   20.79
  -3   2  -7  367.64   20.79
   3  -2   8 1056.84   61.66
   3   2   8 1175.26   61.67
   3   2   9 1111.74   60.77
   3  -2   9 1081.50   60.77
  -3  -2 -10  214.82   10.59
  -3   2 -10  212.23   10.58
   3   2  10  158.62   10.57
   3  -2  10  176.10   10.58
  -3  -2 -11   72.89    3.93
  -3   2 -11   72.25    3.92
   3  -2  11   57.99    3.91
   3   2  11   54.37    3.91
  -3  -2 -11   73.85    3.85
   3  -2  11   70.32    3.82
  -3  -2 -12   19.99    1.19
  -3   2 -12   19.38    1.18
   3   2  12   15.88    1.18
   3  -2  12   15.98    1.18
   3  -2  12   18.96    1.07
  -3  -2 -12   20.35    1.11
  -3  -2 -13    1.18    0.31
  -3   2 -13    0.89    0.29
   3   2  13    0.67    0.29
   3  -2  13    0.83    0.30
   3  -2  13    0.31    0.17
  -3  -2 -14   15.67    0.92
  -3   2 -14   16.61    0.92
   3   2  14   12.58    0.91
   3  -2  14   11.82    0.90
   3  -2  14   12.12    0.75
  -3   2 -15   29.32    1.39
  -3  -2 -15   29.24    1.40
   3   2  15   21.84    1.37
   3  -2  15   20.62    1.35
   3  -2  15   20.61    1.21
   3  -2  15   18.00    1.20
   3  -2  16    1.36    0.22
  -3  -2 -16    2.23    0.37
  -3   2 -16    1.81    0.36
   3   2  16    1.39    0.38
   3  -2  16    1.21    0.34
   3  -2  16    1.33    0.66
   3  -2  16    0.96    0.22
  -3  -2 -17    8.27    0.59
  -3   2 -17    8.12    0.59
   3   2  17    7.83    0.62
   3  -2  17    6.24    0.57
   3  -2  17    5.85    0.40
   3  -2  18    3.03    0.45
   3  -2  18    2.84    0.30
  -3  -2 -18    3.75    0.48
   3  -2  19    4.60    0.53
  -3  -2 -19    5.22    0.38
   3  -2  19    3.91    0.36
  -3  -2 -19    5.49    0.54
   3  -2  20    2.87    0.45
   3   2  20    2.52    0.30
  -3  -2 -20    3.09    0.30
   3  -2  20    2.57    0.29
  -3  -2 -20    3.85    0.48
   3  -2  21    2.52    0.43
  -3  -2 -21    3.00    0.32
   3  -2  21    2.81    0.31
   3   2  21    2.85    0.32
  -3  -2 -21    3.98    0.49
  -3   2 -22   19.38    1.03
   3  -2  22   15.38    1.01
   3   2  22   14.19    1.02
  -3  -2 -22   18.56    1.02
  -3  -2 -22   18.39    1.22
   3   2  23    9.43    0.68
  -3  -2 -23   11.44    0.69
  -3   2 -23   11.11    0.69
   3  -2  23    9.90    0.68
  -3   2 -24    4.36    0.36
  -3  -2 -24    4.00    0.35
   3   2  24    3.33    0.35
   3  -2  24    3.13    0.34
  -3  -2 -25    5.36    0.39
   3   2  25    4.24    0.38
  -3   2 -25    4.63    0.38
   3  -2  26    0.48    0.24
   3   2  26    0.53    0.24
   3   2  27    0.02    0.23
   3   2  28    0.09    0.21
   3   2  29    0.20    0.19
  -3  -2 -30    0.53    0.44
  -3  -2 -31    0.15    0.41
  -3   2 -32    1.32    0.20
  -3  -2 -32    0.94    0.39
  -3   2 -33    0.10    0.14
  -3  -2 -33    0.21    0.15
  -3  -2 -33    0.03    0.31
  -3  -2 -34    0.06    0.11
  -3  -2 -34   -0.02    0.23
   3  -3 -34    0.13    0.12
   3   3 -30    0.04    0.21
   3   3 -29    0.06    0.23
   3   3 -28    1.60    0.28
   3   3 -27    0.13    0.25
   3   3 -26    0.20    0.27
   3   3 -25    3.57    0.37
   3   3 -24    1.03    0.30
   3  -3 -23    0.15    0.46
   3   3 -23    0.12    0.28
   3  -3 -22    2.25    0.50
   3   3 -22    2.82    0.33
   3  -3 -21    8.15    0.69
   3   3 -21    8.26    0.59
   3  -3 -20    4.77    0.57
   3   3 -20    5.76    0.45
  -3  -3  20    4.13    0.91
   3  -3 -19    0.62    0.41
   3   3 -19    0.82    0.28
  -3  -3  19    0.63    0.66
   3  -3 -18    0.62    0.41
  -3  -3  18    0.67    0.20
   3   3 -18    0.90    0.25
  -3  -3  18    0.77    0.74
  -3  -3  17   14.37    0.92
  -3  -3  17   15.73    0.94
   3  -3 -17   15.15    1.04
   3   3 -17   17.82    0.97
  -3  -3  17   16.88    0.94
  -3  -3  17   16.26    1.44
  -3  -3  16   20.93    1.24
  -3  -3  16   20.64    1.25
   3  -3 -16   20.16    1.33
   3   3 -16   24.33    1.27
  -3  -3  16   21.64    1.25
  -3  -3  16   20.69    1.70
   3   3 -15    0.38    0.21
  -3  -3  15    0.60    0.76
  -3  -3  15    0.43    0.20
   3  -3 -15    0.18    0.36
  -3  -3  15    0.29    0.18
  -3  -3  15    0.55    0.21
   3  -3 -14    5.80    0.55
  -3  -3  14    5.97    0.44
  -3  -3  14    6.14    0.43
   3   3 -14    7.01    0.45
  -3  -3  14    6.24    0.44
  -3  -3  14    6.32    0.93
   3   3 -13    0.97    0.21
  -3  -3  13    0.90    0.21
  -3  -3  13    0.91    0.73
   3  -3 -13    0.79    0.37
  -3  -3  13    0.96    0.20
  -3  -3  13    1.10    0.25
   3   3 -12    2.67    0.24
  -3  -3  12    2.15    0.26
  -3  -3  12    2.44    0.82
  -3  -3  12    2.17    0.25
  -3  -3  12    2.55    0.31
   3  -3 -11    2.21    0.45
  -3  -3  11    3.02    0.33
  -3  -3  11    3.13    0.83
  -3  -3  11    3.07    0.29
  -3  -3  10   20.10    1.17
  -3  -3  10   18.77    1.56
  -3  -3  10   19.92    1.18
  -3  -3   9    0.31    0.21
  -3  -3   9    0.27    0.62
  -3  -3   9    0.38    0.28
  -3  -3   9    0.49    0.19
  -3  -3   8   19.55    1.17
  -3  -3   8   19.42    1.52
  -3  -3   8   20.54    1.16
  -3  -3   8   20.13    1.19
  -3  -3   8   19.99    1.16
  -3  -3   7    6.38    0.82
  -3  -3   7    7.02    0.48
  -3  -3   7    7.13    0.46
  -3  -3   7    7.10    0.52
   3  -3  -7    7.17    0.45
  -3  -3   6   13.22    1.11
  -3  -3   6   12.40    0.75
   3  -3  -6   12.40    0.73
  -3  -3   5    1.18    0.19
   3  -3  -5    1.35    0.19
  -3  -3   5    1.32    0.55
  -3  -3   4   37.60    2.16
   3  -3  -4   39.01    2.16
  -3  -3   3    1.17    0.19
   3  -3  -3    1.21    0.18
  -3  -3   2   12.60    0.75
   3  -3  -2   12.47    0.74
  -3  -3   1    0.16    0.16
   3  -3  -1    0.13    0.15
  -3  -3   0    5.35    0.36
  -3  -3   0    5.59    0.36
   3  -3   0    4.58    0.35
  -3  -3  -1    2.91    0.24
  -3  -3  -1    3.05    0.25
   3  -3   1    2.33    0.24
  -3  -3  -2    4.64    0.33
  -3  -3  -2    4.81    0.34
   3  -3   2    4.66    0.33
  -3  -3  -3    7.28    0.44
   3  -3   3    7.67    0.79
   3  -3   3    6.37    0.43
  -3  -3  -4    6.31    0.41
   3  -3   4    5.83    0.39
   3  -3   4    6.23    0.79
   3  -3   5    0.05    0.15
  -3  -3  -5    0.15    0.18
  -3  -3  -6    0.21    0.19
   3  -3   6    0.22    0.16
   3  -3   6   -0.07    0.67
   3  -3   7    7.31    0.84
  -3  -3  -7    7.96    0.52
   3  -3   8   27.00    1.96
  -3  -3  -8   31.55    1.75
  -3  -3  -8   30.23    1.75
  -3  -3  -9    9.51    0.60
   3  -3   9    8.20    0.96
   3  -3   9    8.93    0.57
  -3  -3  -9    9.71    0.61
   3  -3  10   85.54    5.13
  -3  -3 -10   89.32    4.97
  -3  -3 -10   96.10    4.98
   3  -3  10   85.62    4.94
  -3  -3 -11    6.18    0.45
  -3  -3 -11    6.23    0.46
   3  -3  11    6.50    0.42
   3  -3  11    5.46    0.89
  -3  -3 -12   10.49    0.68
  -3  -3 -12   10.93    0.69
   3  -3  12   10.84    0.65
   3  -3  12    8.98    1.05
  -3  -3 -13    6.34    0.47
   3  -3  13    7.72    0.96
   3  -3  13    6.73    0.46
  -3  -3 -13    7.12    0.50
   3  -3  14   26.85    1.86
   3  -3  14   28.04    1.56
  -3  -3 -14   27.91    1.60
  -3  -3 -14   26.24    1.59
   3  -3  15    9.17    0.60
  -3  -3 -15   10.75    0.65
   3  -3  15    9.52    1.06
   3  -3  16   19.36    1.13
  -3  -3 -16   19.57    1.15
   3  -3  16   16.69    1.45
  -3  -3 -17    5.05    0.39
   3  -3  17    3.77    0.38
   3  -3  17    3.92    0.86
   3  -3  18    4.92    0.43
  -3  -3 -18    6.35    0.46
   3  -3  18    5.65    0.85
  -3  -3 -19    1.47    0.29
   3  -3  19    1.18    0.70
   3  -3  20    0.93    0.66
  -3  -3 -20    1.77    0.30
   3  -3  20    1.51    0.66
  -3  -3 -21   -0.10    0.25
   3  -3  21    0.16    0.55
  -3  -3 -22    0.71    0.27
  -3  -3 -22    0.98    0.23
  -3  -3 -23    2.87    0.31
  -3  -3 -23    2.37    0.28
  -3  -3 -24    1.40    0.23
  -3  -3 -24    1.82    0.28
  -3  -3 -24    1.69    0.49
  -3  -3 -25    0.59    0.22
  -3  -3 -25    1.00    0.45
  -3  -3 -26    0.76    0.21
  -3  -3 -26    0.51    0.42
  -3  -3 -27    0.14    0.18
  -3  -3 -27    0.66    0.40
  -3  -3 -28    0.18    0.16
  -3  -3 -28    0.49    0.36
  -3   3 -29    0.16    0.17
  -3  -3 -29    0.47    0.13
  -3  -3 -29    0.07    0.32
  -3   3 -30    0.24    0.15
  -3  -3 -30    0.49    0.26
  -3   3 -31   -0.18    0.11
  -3  -3 -31    0.32    0.20
   3  -4 -27    0.97    0.21
   3  -4 -26    0.05    0.21
  -3  -4  19    0.68    0.15
  -3  -4  18    0.99    0.16
  -3  -4  17    0.22    0.14
  -3  -4  16    7.89    0.48
  -3  -4  15   -0.05    0.15
  -3  -4  14    1.68    0.20
  -3  -4  14    1.34    0.22
  -3  -4  13    0.20    0.17
  -3  -4  13    0.11    0.17
  -3  -4  13   -0.07    0.18
  -3  -4  12    0.35    0.18
   3  -4 -12    0.48    0.26
  -3  -4  12    0.63    0.20
  -3  -4  12    0.41    0.18
   3  -4 -11    0.15    0.48
  -3  -4  11    0.18    0.19
   3  -4 -11    0.44    0.24
  -3  -4  11   -0.04    0.19
  -3  -4  11    0.17    0.20
  -3  -4  10   -0.08    0.53
   3  -4 -10    0.33    0.49
  -3  -4  10    0.28    0.21
   3  -4 -10    0.16    0.24
  -3  -4  10    0.16    0.19
  -3  -4  10    0.20    0.23
   3  -4  -9    1.09    0.53
  -3  -4   9   -0.12    0.53
  -3  -4   9    0.49    0.21
  -3  -4   9    0.14    0.24
  -3  -4   9    0.01    0.18
  -3  -4   8    5.62    0.71
   3  -4  -8    4.77    0.70
  -3  -4   8    5.58    0.48
   3  -4  -8    6.74    0.41
  -3  -4   8    7.33    0.45
   3  -4  -7   -0.58    0.56
  -3  -4   7   -0.12    0.55
  -3  -4   7    0.03    0.28
   3  -4  -7   -0.01    0.15
  -3  -4   7    0.02    0.19
   3  -4  -7    0.42    0.52
  -3  -4   6   15.05    0.82
   3  -4  -6   13.30    0.79
  -3  -4   6   14.13    0.87
   3  -4  -6   11.22    1.03
  -3  -4   6   10.36    1.03
   3  -4  -6   12.26    1.04
   3  -4  -5    1.29    0.60
  -3  -4   5    0.86    0.25
   3  -4  -5    0.58    0.59
  -3  -4   5    0.73    0.20
   3  -4  -5    0.76    0.17
  -3  -4   5    0.77    0.33
  -3  -4   4   14.09    0.87
   3  -4  -4   14.86    0.85
  -3  -4   4   15.20    0.93
   3  -4  -4   14.22    1.14
   3  -4  -4   12.35    1.13
  -3  -4   4   14.98    0.90
   3  -4  -3    2.11    0.70
  -3  -4   3    1.89    0.29
  -3  -4   3    1.77    0.24
  -3  -4   3    1.64    0.21
   3  -4  -3    1.61    0.69
  -3  -4   3    1.78    0.38
   3  -4  -3    1.90    0.20
   3  -4  -2   12.29    1.11
   3  -4  -2   11.53    1.09
  -3  -4   2   13.14    0.78
  -3  -4   2   11.68    0.74
   3  -4  -2   11.51    0.73
  -3  -4   2   13.47    0.85
  -3  -4   2   13.49    0.76
   3  -4  -1    1.00    0.73
  -3  -4   1    1.34    0.28
   3  -4  -1    0.82    0.78
  -3  -4   1    1.34    0.20
   3  -4  -1    1.36    0.19
  -3  -4   1    1.48    0.23
  -3  -4   1    1.86    0.41
   3  -4   0    2.41    0.77
  -3  -4   0    1.87    0.29
  -3  -4   0    2.43    0.26
   3  -4   0    2.20    0.23
  -3  -4   0    2.08    0.22
   3  -4   0    2.14    0.82
  -3  -4  -1    1.26    0.26
  -3  -4  -1    1.23    0.22
   3  -4   1    1.12    0.20
   3  -4   1    1.05    0.79
  -3  -4  -1    0.90    0.18
  -3  -4  -2    5.15    0.41
  -3  -4  -2    5.35    0.55
   3  -4   2    4.77    0.91
  -3  -4  -2    4.57    0.35
   3  -4   2    4.99    0.36
  -3  -4  -2    5.09    0.38
   3  -4   3    6.29    0.97
  -3  -4  -3    6.68    0.48
  -3  -4  -3    6.13    0.58
   3  -4   3    6.59    0.97
   3  -4   3    6.03    0.43
  -3  -4  -3    6.33    0.44
   3  -4   4   26.25    1.93
   3  -4   4   28.14    1.95
  -3  -4  -4   28.85    1.65
  -3  -4  -4   24.70    1.71
   3  -4   4   28.49    1.62
  -3  -4  -4   29.66    1.63
   3  -4   5   41.55    2.71
   3  -4   5   39.32    2.71
  -3  -4  -5   42.70    2.44
   3  -4   5   42.71    2.41
  -3  -4  -5   43.74    2.43
   3  -4   6   63.45    4.00
  -3  -4  -6   65.39    3.75
   3  -4   6   67.55    3.73
  -3  -4  -6   66.93    3.74
   3  -4   7   58.93    3.80
  -3  -4  -7   61.59    3.55
   3  -4   7   64.53    3.53
  -3  -4  -7   63.08    3.54
   3  -4   8   87.16    5.75
   3  -4   8   89.41    5.76
  -3  -4  -8  100.25    5.56
  -3  -4  -8  103.32    5.56
   3  -4   9    6.92    1.00
  -3  -4  -9    8.01    0.53
   3  -4   9    8.28    1.05
  -3  -4  -9    7.52    0.51
   3  -4  10    4.54    0.35
   3  -4  10    3.01    0.91
   3  -4  10    2.26    0.86
  -3  -4 -10    3.95    0.33
   3  -4  11    3.13    0.89
  -3  -4 -11    4.08    0.33
   3  -4  11    3.60    0.91
   3  -4  11    4.08    0.35
   3  -4  12   -0.37    0.77
  -3  -4 -12   -0.01    0.18
   3  -4  12    0.18    0.85
   3  -4  12    0.09    0.24
   3  -4  13    0.72    0.77
  -3  -4 -13    0.26    0.18
   3  -4  13    0.35    0.80
   3  -4  13    0.57    0.23
  -3  -4 -13    0.22    0.40
   3  -4  14    0.29    0.74
  -3  -4 -14    0.12    0.17
  -3  -4 -14    0.02    0.36
   3  -4  14    0.09    0.22
   3  -4  14    0.26    0.80
   3  -4  15   -0.33    0.72
   3  -4  15   -0.19    0.23
   3  -4  15    0.38    0.76
   3  -4  16   -0.02    0.66
   3  -4  16    0.40    0.24
   3  -4  16    1.14    0.72
   3  -4  17    1.10    0.62
   3  -4  17    0.21    0.22
   3  -4  17    0.44    0.68
   3  -4  18    2.29    0.60
   3  -4  18    1.89    0.63
   3  -4  19    0.03    0.50
   3  -4  19   -0.60    0.52
  -3   4 -20    1.77    0.17
   3  -4  20    1.40    0.43
  -3   4 -21    0.20    0.12
  -3   4 -22    1.51    0.15
  -3   4 -23    0.03    0.11
  -3   4 -24    0.17    0.10
  -3   4 -25    1.42    0.13
  -3  -5  17    0.44    0.09
  -3  -5  16    0.24    0.10
  -3  -5  15    0.44    0.11
  -3  -5  14    1.96    0.16
  -3  -5  13   -0.08    0.11
  -3  -5  12    2.34    0.19
  -3  -5  11    0.20    0.13
  -3  -5  10    1.74    0.18
  -3  -5   9   -0.04    0.15
  -3  -5   8    0.20    0.16
  -3  -5   7    0.14    0.17
  -3  -5   6   -0.07    0.19
   3  -5  -5    1.82    0.51
  -3  -5   5    1.50    0.23
   3  -5  -4    0.11    0.48
  -3  -5   4    0.03    0.21
   3  -5  -3    1.60    0.52
  -3  -5   3    2.49    0.28
   3  -5  -2    1.74    0.54
   3  -5  -2    1.62    0.16
   3  -5  -1    0.36    0.53
  -3  -5   1    0.65    0.17
   3  -5  -1    0.69    0.14
   3  -5   0    0.58    0.53
  -3  -5   0    0.74    0.17
   3  -5   0    0.44    0.14
  -3  -5   0    0.81    0.24
  -3  -5  -1    1.18    0.18
  -3  -5  -1    1.09    0.26
   3  -5   1    1.14    0.15
  -3  -5  -2    0.54    0.25
   3  -5   2    0.45    0.14
   3  -5   3    0.06    0.15
  -3  -5  -3    0.24    0.25
   3  -5   3   -0.34    0.55
  -3  -5  -4    2.09    0.31
   3  -5   4    2.69    0.22
   3  -5   4    2.37    0.58
  -3  -5  -5   -0.13    0.25
   3  -5   5    0.29    0.15
  -3  -5  -6    1.44    0.28
   3  -5   6    2.04    0.20
   3  -5   6    1.22    0.54
   3  -5   7   -0.06    0.16
  -3  -5  -7   -0.10    0.24
  -3  -5  -8   -0.34    0.22
   3  -5   8   -0.07    0.16
   3  -5   8    0.21    0.46
   3  -5   9    0.16    0.45
   3  -5  10    1.69    0.45
   3  -5  11    0.50    0.40
   3  -5  12   -0.07    0.16
   3  -5  12    0.19    0.38
   3  -5  13    0.03    0.15
   3  -5  13    0.57    0.36
   3  -5  14   -0.10    0.33
   3  -5  15   -0.14    0.27
   3  -5  16    0.32    0.23
  -4   0  38    0.14    0.19
  -4   0  37    0.03    0.25
  -4   0  36    0.32    0.29
  -4   0  35    0.23    0.34
   4   0 -34    1.12    0.24
   4   0 -33    0.17    0.22
   4   0 -32    5.98    0.45
   4   0 -31    0.01    0.23
   4   0 -30    1.49    0.28
   4   0 -29   -0.16    0.24
  -4   0  28    1.58    0.92
   4   0 -28    1.24    0.40
   4   0 -28    1.21    0.28
   4   0 -27   -0.20    0.19
   4   0 -27   -0.18    0.37
  -4   0  27    0.09    0.86
   4   0 -27    0.06    0.25
   4   0 -26   11.86    0.77
  -4   0  26   15.92    1.59
   4   0 -26   10.83    0.95
   4   0 -26   14.92    0.82
   4   0 -25   -0.20    0.20
   4   0 -25    0.24    0.33
  -4   0  25    0.09    0.95
   4   0 -24   18.74    1.09
   4   0 -24   16.03    1.25
   4   0 -23   -0.01    0.18
   4   0 -23    0.10    0.41
  -4   0  22    7.67    0.87
   4   0 -22    5.01    0.37
   4   0 -22    3.44    0.57
  -4   0  22    6.92    1.15
   4   0 -21    0.54    0.41
  -4   0  21    0.08    0.93
  -4   0  21   -0.25    0.60
   4   0 -20    1.06    0.45
  -4   0  20    0.22    0.94
  -4   0  20    1.14    0.58
  -4   0  19   -0.80    0.93
   4   0 -19    0.37    0.41
  -4   0  19    0.34    0.55
  -4   0  18   99.27    5.79
   4   0 -18   85.18    5.52
   4   0 -17    0.05    0.37
  -4   0  17   -0.40    0.71
  -4   0  17   -0.30    0.51
   4   0 -16   -0.05    0.36
  -4   0  16   -0.36    0.73
  -4   0  16   -0.07    0.51
   4   0 -15    0.32    0.35
  -4   0  15    0.23    0.56
  -4   0  15    0.12    0.45
  -4   0  14   82.74    4.63
   4   0 -14   77.29    4.52
   4   0 -13   -0.18    0.38
  -4   0  13    0.40    0.52
  -4   0  12  967.06   55.50
   4   0 -12 1023.15   55.45
  -4   0  11    0.11    0.49
   4   0 -11    0.10    0.36
  -4   0  10 1170.48   64.89
  -4   0   9   -0.14    0.43
  -4   0   8  459.52   25.85
   4   0  -8  471.11   25.87
  -4   0   7    0.87    0.45
   4   0  -7   -0.33    0.49
  -4   0   6    0.09    0.42
   4   0  -6   -0.05    0.51
  -4   0   5   -0.37    0.50
   4   0  -5    0.38    0.49
  -4   0   5    0.16    0.36
  -4   0   4  534.52   28.42
  -4   0   4  507.32   28.40
   4   0  -4  489.95   28.44
  -4   0   3    0.10    0.46
  -4   0   3    0.02    0.38
  -4   0   2    5.29    0.57
  -4   0   1    0.14    0.43
  -4   0   0    2.13    0.49
  -4   0  -1    0.46    0.42
  -4   0  -2   84.83    4.83
  -4   0  -3    0.59    0.41
   4   0   4   17.77    1.24
  -4   0  -4   21.47    1.28
  -4   0  -5   -0.06    0.44
   4   0   5   -0.24    0.37
   4   0   6  145.04    8.20
  -4   0  -6  147.96    8.25
  -4   0  -7   -0.30    0.50
   4   0   7   -0.29    0.34
  -4   0  -8    0.82    0.51
   4   0   8    1.25    0.42
  -4   0  -9   -0.56    0.57
   4   0   9   -0.18    0.43
   4   0  10   30.46    2.00
  -4   0 -10   36.04    2.11
  -4   0 -11   -0.78    0.57
   4   0  11   -0.22    0.44
   4   0  12    2.47    0.54
  -4   0 -12    3.36    0.74
  -4   0 -13   -1.03    0.64
   4   0  13    0.50    0.49
   4   0  14   53.69    3.42
  -4   0 -14   61.82    3.53
  -4   0 -15    0.20    0.62
   4   0  15   -0.12    0.49
   4   0  15    0.54    0.27
   4   0  16    1.43    0.53
   4   0  16    1.01    0.29
   4   0  17    0.05    0.55
   4   0  17   -0.14    0.32
  -4   0 -18   39.16    2.35
   4   0  18   40.41    2.45
   4   0  18   36.39    2.16
  -4   0 -18   36.76    2.16
  -4   0 -19   -0.86    0.46
   4   0  19   -0.51    0.62
   4   0  19    0.14    0.35
  -4   0 -19   -0.06    0.29
  -4   0 -20  509.71   27.16
   4   0  20  467.02   27.23
   4   0  20  474.25   26.96
  -4   0 -20  494.07   26.96
  -4   0 -21   -0.13    0.51
   4   0  21   -0.28    0.59
   4   0  21    0.38    0.34
  -4   0 -21   -0.46    0.35
  -4   0 -22   63.35    3.57
   4   0  22   63.78    3.65
  -4   0 -22   54.02    3.31
   4   0  22   59.43    3.32
  -4   0 -23    0.14    0.50
   4   0  23    0.46    0.58
   4   0  23    0.23    0.37
  -4   0 -23   -0.13    0.34
  -4   0 -24    5.94    0.71
   4   0  24    4.83    0.51
  -4   0 -24    4.09    0.46
   4   0  24    4.41    0.76
  -4   0 -25    0.38    0.33
   4   0  25   -0.17    0.38
   4   0  25   -0.24    0.59
   4   0  26    1.93    0.41
  -4   0 -26    2.32    0.38
  -4   0 -27    0.18    0.35
   4   0  27    0.39    0.39
  -4   0 -28    2.02    0.36
   4   0  28    1.91    0.40
  -4   0 -29    0.09    0.34
   4   0  29    0.30    0.34
  -4   0 -30    1.13    0.32
   4   0  30    1.02    0.34
  -4   0 -31    0.25    0.29
   4   0  31    0.36    0.30
   4   0  32    2.12    0.32
   4   0  33    0.19    0.24
  -4   0 -33    0.31    0.24
  -4   0 -34    1.47    0.16
  -4   1  37    0.62    0.19
  -4  -1  37    0.04    0.19
  -4   1  36    0.31    0.22
  -4  -1  36    0.61    0.24
  -4   1  35    0.82    0.26
  -4  -1  35    1.08    0.28
  -4  -1  34    0.46    0.30
  -4   1  34    0.21    0.27
   4  -1 -33    2.47    0.31
   4   1 -33    2.44    0.25
   4   1 -32    1.62    0.23
   4  -1 -32    1.33    0.27
   4  -1 -31    0.82    0.28
   4   1 -31    1.34    0.23
   4   1 -31    1.29    0.26
   4   1 -30    0.03    0.24
   4  -1 -30    0.29    0.27
   4   1 -30    0.16    0.21
   4  -1 -30    0.03    0.38
   4   1 -29    0.91    0.24
   4   1 -29    1.57    0.25
   4  -1 -29    1.18    0.29
   4  -1 -29    1.38    0.41
   4   1 -28    9.28    0.65
   4  -1 -28    8.98    0.74
   4   1 -28   10.44    0.64
   4  -1 -28   10.28    0.67
   4   1 -27    8.04    0.59
  -4  -1  27    7.97    1.20
   4  -1 -27    9.11    0.83
   4   1 -27    9.06    0.83
   4  -1 -27    7.80    0.70
   4   1 -27    9.52    0.59
   4  -1 -27    8.82    0.61
   4   1 -26    9.46    0.65
   4  -1 -26    9.48    0.88
   4   1 -26    9.28    0.87
   4  -1 -26    9.25    0.75
   4   1 -26   10.81    0.67
   4  -1 -26   11.15    0.69
   4  -1 -25   14.54    0.99
   4   1 -25   15.18    0.91
  -4  -1  25   13.08    1.56
   4  -1 -25   14.93    1.15
   4   1 -25   14.63    1.15
   4  -1 -24    2.66    0.44
   4   1 -24    3.19    0.32
  -4  -1  24    3.06    0.99
   4  -1 -24    3.09    0.52
   4   1 -24    3.56    0.56
   4  -1 -23   14.28    0.98
   4   1 -23   14.08    0.88
  -4  -1  23   15.66    1.54
   4  -1 -23   13.98    1.09
   4   1 -23   16.82    1.13
   4  -1 -22    2.73    0.45
   4   1 -22    3.48    0.31
   4  -1 -22    3.26    0.52
   4   1 -22    4.06    0.55
  -4  -1  22    3.89    0.97
   4   1 -21    8.27    0.55
  -4  -1  21    6.42    1.16
   4  -1 -21    6.86    0.74
   4   1 -21    7.27    0.75
   4  -1 -21    8.24    0.65
  -4   1  21    9.95    0.89
  -4  -1  21    9.87    0.92
   4   1 -20    6.06    0.46
   4  -1 -20    7.01    0.59
  -4  -1  20    8.58    1.13
   4  -1 -20    5.89    0.64
   4   1 -20    6.53    0.67
  -4  -1  20    8.62    0.80
  -4   1  20    7.36    0.76
  -4  -1  19    4.76    1.02
   4  -1 -19    5.35    0.59
   4   1 -19    5.07    0.59
  -4   1  19    4.77    0.67
  -4  -1  19    5.86    0.67
  -4  -1  18   17.68    1.49
   4  -1 -18   15.90    1.18
   4   1 -18   16.61    1.19
  -4   1  18   18.41    1.25
  -4  -1  18   18.39    1.27
  -4  -1  17   43.54    2.99
   4  -1 -17   42.97    2.76
   4   1 -17   41.89    2.75
  -4  -1  17   54.24    2.86
  -4   1  17   53.29    2.85
   4  -1 -16    0.99    0.38
   4   1 -16    0.88    0.37
  -4  -1  16    1.23    0.72
  -4   1  16    1.15    0.46
  -4  -1  16    0.91    0.49
  -4   1  15    9.09    0.77
  -4  -1  15    7.39    0.98
   4  -1 -15    7.99    0.69
   4   1 -15    7.72    0.68
  -4   1  15    8.30    0.75
  -4  -1  15    9.44    0.77
  -4   1  14   73.56    4.58
  -4  -1  14   75.90    4.74
   4  -1 -14   73.19    4.56
   4   1 -14   72.59    4.56
  -4   1  14   90.77    4.62
  -4   1  13    9.54    0.74
  -4  -1  13   11.04    1.02
  -4   1  12   69.94    4.05
  -4  -1  12   72.91    4.20
  -4   1  11    0.18    0.30
  -4  -1  11    0.32    0.60
  -4   1  10    0.51    0.31
  -4  -1  10    0.57    0.58
  -4   1   9   26.61    1.56
  -4  -1   9   24.64    1.73
  -4   1   8    1.07    0.27
  -4  -1   8    0.82    0.62
  -4   1   7   97.43    5.21
  -4  -1   7   91.82    5.36
   4  -1  -7   80.67    5.26
   4   1  -7   98.94    5.29
  -4  -1   6  343.45   18.71
  -4   1   6  343.79   18.64
  -4  -1   6  344.49   18.64
   4   1  -6  324.90   18.66
   4  -1  -6  317.54   18.65
  -4  -1   5   14.99    1.14
  -4  -1   5   15.13    0.99
  -4   1   5   15.41    1.00
   4  -1  -5   14.40    1.05
   4   1  -5   16.33    1.07
  -4  -1   4  648.90   34.07
  -4   1   4  605.75   33.99
  -4  -1   4  572.11   33.98
   4  -1  -4  635.27   34.02
   4   1  -4  632.36   34.03
  -4  -1   3  171.62    9.58
  -4  -1   3  168.20    9.51
  -4   1   3  167.37    9.51
   4  -1  -3  167.50    9.54
   4   1  -3  176.94    9.55
  -4  -1   2  281.61   15.52
  -4  -1   2  269.06   15.44
  -4   1   2  283.10   15.45
  -4   1   1    1.54    0.40
  -4  -1   1    1.06    0.37
  -4   1   0  198.68   11.05
  -4  -1   0  196.13   11.04
  -4   1  -1    7.16    0.66
  -4  -1  -1    8.29    0.64
  -4   1  -2   18.48    1.19
  -4  -1  -2   17.90    1.17
  -4   1  -3   58.27    3.44
  -4  -1  -3   60.92    3.45
  -4   1  -4    5.49    0.57
  -4  -1  -4    4.66    0.55
  -4  -1  -5   42.91    2.71
  -4   1  -5   45.15    2.72
   4   1   5   47.67    2.71
   4  -1   5   48.47    2.71
  -4   1  -6   75.83    4.49
  -4  -1  -6   77.07    4.49
   4  -1   6   81.39    4.47
   4   1   6   76.87    4.46
  -4  -1  -7    0.14    0.50
  -4   1  -7    0.08    0.50
   4  -1   7   -0.11    0.36
   4   1   7   -0.28    0.37
  -4   1  -8   11.18    0.96
  -4  -1  -8   13.35    0.99
   4   1   8   10.86    0.86
   4  -1   8   13.11    0.89
  -4  -1  -9  295.83   15.18
  -4   1  -9  285.19   15.17
   4   1   9  253.39   15.07
   4  -1   9  260.53   15.08
  -4  -1 -10    3.89    0.72
  -4   1 -10    3.36    0.72
   4   1  10    3.06    0.50
   4  -1  10    3.24    0.53
  -4  -1 -11   28.27    1.83
  -4   1 -11   28.34    1.82
   4   1  11   24.66    1.69
   4  -1  11   24.51    1.68
  -4  -1 -12   19.11    1.43
  -4   1 -12   20.78    1.48
   4  -1  12   19.25    1.37
   4   1  12   17.55    1.36
  -4  -1 -13   33.24    2.11
  -4   1 -13   30.57    2.08
   4   1  13   29.43    2.00
   4  -1  13   31.61    2.02
   4  -1  14   50.84    3.00
  -4  -1 -14   57.79    3.31
  -4   1 -14   53.30    3.30
   4   1  14   51.75    3.00
   4   1  14   59.83    3.25
   4  -1  14   55.15    3.24
   4   1  15   84.93    4.84
   4  -1  15   87.02    4.84
   4   1  15   85.96    5.07
   4  -1  15   85.76    5.07
   4  -1  16    4.35    0.43
   4   1  16    4.27    0.42
   4  -1  16    4.60    0.69
   4   1  16    4.50    0.70
  -4  -1 -17    7.03    0.57
  -4   1 -17    7.81    0.56
   4  -1  17    7.94    0.59
   4   1  17    7.36    0.59
  -4  -1 -17    8.84    0.78
  -4   1 -17    8.48    0.75
   4  -1  17    7.41    0.88
   4   1  17    8.20    0.89
   4  -1  18    2.58    0.39
  -4  -1 -18    2.68    0.36
  -4   1 -18    2.37    0.36
   4   1  18    2.63    0.40
  -4  -1 -18    3.56    0.56
  -4   1 -18    2.57    0.52
   4   1  18    3.19    0.69
   4  -1  18    2.62    0.67
   4   1  19   21.39    1.31
   4  -1  19   21.95    1.31
  -4   1 -19   20.00    1.29
  -4  -1 -19   20.89    1.29
  -4  -1 -19   22.20    1.51
  -4   1 -19   24.97    1.54
   4  -1  19   20.16    1.58
   4   1  19   22.42    1.60
  -4   1 -20   58.78    3.36
   4  -1  20   57.50    3.37
  -4  -1 -20   56.22    3.36
   4   1  20   59.61    3.38
  -4  -1 -20   65.72    3.61
  -4   1 -20   69.25    3.62
   4   1  20   55.44    3.64
   4  -1  20   60.94    3.67
   4   1  21    9.57    0.71
  -4   1 -21    8.73    0.69
   4  -1  21   10.00    0.72
  -4  -1 -21    8.67    0.68
  -4  -1 -21   11.11    0.93
  -4   1 -21   10.99    0.93
   4  -1  21   10.03    1.04
   4   1  21   12.39    1.07
   4   1  22   50.05    3.17
  -4   1 -22   51.73    3.16
   4  -1  22   54.93    3.18
  -4  -1 -22   56.22    3.16
  -4  -1 -22   65.77    3.45
  -4   1 -22   69.97    3.46
   4   1  22   57.82    3.50
   4  -1  22   62.24    3.54
  -4  -1 -23   10.22    0.76
   4  -1  23   11.11    0.78
   4   1  23   10.66    0.78
  -4   1 -23   10.43    0.76
  -4  -1 -23   12.65    1.00
  -4   1 -23   12.93    1.01
   4   1  23    9.16    1.03
   4  -1  23   11.69    1.10
   4  -1  24    2.90    0.45
  -4  -1 -24    3.82    0.43
  -4   1 -24    3.53    0.42
   4   1  24    3.50    0.45
   4   1  24    4.03    0.69
   4  -1  24    3.93    0.71
   4  -1  25   23.01    1.45
   4   1  25   23.18    1.45
  -4  -1 -25   24.91    1.44
  -4   1 -25   23.43    1.43
  -4   1 -26   13.59    0.84
   4   1  26   11.69    0.86
  -4  -1 -26   13.99    0.86
   4  -1  26   11.37    0.86
  -4  -1 -27    9.96    0.67
   4  -1  27    9.51    0.68
  -4   1 -27    9.49    0.67
   4   1  27    7.89    0.67
  -4  -1 -28    8.73    0.65
  -4   1 -28   10.13    0.65
   4  -1  28    8.83    0.67
   4   1  28    8.56    0.66
   4  -1  29    0.93    0.33
  -4   1 -29    0.89    0.31
  -4  -1 -29    0.84    0.31
   4   1  29    0.84    0.33
  -4   1 -30    4.63    0.39
  -4  -1 -30    4.04    0.39
   4  -1  30    3.20    0.39
   4   1  30    3.97    0.40
  -4  -1 -31    0.39    0.25
   4   1  31    0.38    0.28
   4  -1  31    0.53    0.26
  -4  -1 -32   -0.18    0.22
  -4  -1 -33   -0.29    0.28
  -4  -1 -33    0.01    0.18
  -4  -1 -34    1.52    0.24
  -4  -1 -34    1.65    0.18
   4  -2 -36   -0.03    0.13
  -4   2  31    2.63    0.26
   4   2 -31    2.29    0.29
  -4   2  30    0.05    0.19
   4   2 -30   -0.25    0.25
   4  -2 -29    0.89    0.25
   4  -2 -28    0.07    0.26
   4  -2 -28    0.02    0.51
   4  -2 -27   11.74    0.76
   4  -2 -27   11.78    0.95
   4  -2 -26    0.91    0.26
   4  -2 -26    0.72    0.55
   4   2 -25   22.74    1.40
   4  -2 -25   26.28    1.55
   4  -2 -25   23.78    1.40
   4   2 -24    1.67    0.31
  -4  -2  24    2.28    0.86
   4  -2 -24    2.35    0.61
   4  -2 -24    2.05    0.29
   4   2 -23    6.86    0.52
   4  -2 -23    7.21    0.51
   4  -2 -23    7.97    0.75
   4   2 -22    4.16    0.40
   4  -2 -22    4.87    0.39
   4  -2 -22    4.90    0.63
   4   2 -21    0.77    0.27
   4  -2 -21    1.00    0.23
   4  -2 -21    0.84    0.54
  -4  -2  21    1.09    0.21
   4   2 -20   15.67    0.97
   4  -2 -20   15.37    0.95
   4  -2 -20   17.22    1.13
  -4  -2  20   15.89    0.94
   4   2 -19  101.92    5.56
   4  -2 -19   95.19    5.55
   4  -2 -19  106.05    5.65
  -4  -2  19   98.74    5.54
   4   2 -18   21.86    1.25
   4  -2 -18   23.07    1.38
  -4  -2  18   20.60    1.22
   4  -2 -18   20.48    1.23
   4   2 -17    6.69    0.46
  -4  -2  17    6.06    0.41
  -4  -2  17    5.90    0.43
   4  -2 -17    6.96    0.62
   4  -2 -17    6.02    0.44
  -4   2  16    0.75    0.32
  -4  -2  16    0.75    0.36
   4   2 -16    0.77    0.24
  -4  -2  16    0.60    0.19
  -4  -2  16    0.85    0.20
   4  -2 -16    0.41    0.44
   4  -2 -16    0.48    0.19
  -4  -2  15    3.12    0.28
  -4   2  15    3.48    0.41
  -4  -2  15    3.31    0.44
  -4  -2  15    3.02    0.28
   4  -2 -15    3.14    0.28
  -4  -2  14    0.39    0.17
  -4  -2  14    0.45    0.19
  -4   2  14    0.51    0.29
  -4  -2  14    0.25    0.31
  -4  -2  13    0.99    0.71
  -4  -2  13    1.17    0.21
  -4  -2  13    1.01    0.30
  -4   2  13    1.17    0.29
  -4  -2  12    1.45    0.81
  -4   2  12    1.63    0.32
  -4  -2  12    2.02    0.34
  -4  -2  12    1.50    0.23
  -4  -2  11    0.75    0.76
  -4   2  11    0.93    0.29
  -4  -2  11    1.48    0.31
  -4   2  11    1.19    0.38
  -4  -2  11    1.28    0.37
  -4  -2  10    1.22    0.79
  -4   2  10    1.53    0.29
  -4  -2  10    2.11    0.32
  -4   2  10    1.44    0.37
  -4  -2  10    1.65    0.37
  -4  -2   9    9.59    1.08
  -4  -2   9    7.97    0.67
  -4   2   9    7.78    0.67
  -4   2   9    9.18    0.62
  -4  -2   9   10.14    0.64
  -4  -2   8    4.67    0.44
  -4   2   8    3.55    0.41
  -4  -2   7    1.41    0.70
  -4   2   7    1.12    0.30
  -4  -2   7    0.87    0.30
  -4  -2   6   41.76    2.44
  -4  -2   6   38.09    2.19
  -4   2   6   34.88    2.18
  -4  -2   5  162.25    8.89
  -4   2   5  152.24    8.72
  -4  -2   5  156.51    8.72
  -4  -2   4  232.86   14.65
  -4   2   4  275.89   14.53
  -4  -2   4  259.02   14.53
  -4  -2   3  146.62    8.81
  -4  -2   3  163.88    8.69
  -4   2   3  155.29    8.68
   4  -2  -3  159.58    8.69
   4   2  -3  146.22    8.68
  -4  -2   2   18.87    1.46
  -4  -2   2   22.12    1.30
  -4   2   2   20.87    1.29
   4  -2  -2   21.74    1.31
   4   2  -2   20.33    1.30
   4   2  -1   42.38    2.46
   4  -2  -1   42.82    2.47
  -4  -2   1   42.17    2.45
  -4   2   1   41.07    2.44
   4  -2   0    0.86    0.32
  -4   2   0    0.76    0.29
  -4  -2   0    0.68    0.29
  -4   2  -1   14.74    0.97
  -4  -2  -1   15.46    0.98
  -4   2  -2   53.10    3.09
  -4  -2  -2   54.10    3.10
  -4  -2  -3   44.32    2.60
  -4   2  -3   44.55    2.60
  -4   2  -4  165.46    9.44
  -4  -2  -4  170.73    9.44
  -4  -2  -5  211.06   11.62
  -4   2  -5  203.32   11.61
  -4  -2  -6   64.25    3.68
  -4   2  -6   61.92    3.67
  -4   2  -7   21.00    1.36
  -4  -2  -7   20.33    1.35
  -4  -2  -8  142.57    7.87
  -4   2  -8  135.17    7.86
   4  -2   9  315.39   17.42
  -4  -2  -9  311.20   17.60
  -4   2  -9  309.53   17.60
   4  -2  10   -0.09    0.16
   4  -2  11   20.82    1.34
   4   2  11   22.65    1.35
   4  -2  11   20.45    1.20
   4   2  12   10.05    0.76
   4  -2  12   10.49    0.77
   4  -2  12    9.87    0.62
  -4  -2 -13   38.98    1.84
  -4   2 -13   37.75    1.83
   4   2  13   27.33    1.81
   4  -2  13   21.15    1.78
   4  -2  13   28.36    1.66
   4  -2  14    2.69    0.27
  -4  -2 -14    2.43    0.39
  -4   2 -14    3.20    0.41
   4  -2  14    3.13    0.43
   4   2  14    2.45    0.43
   4  -2  14    3.62    0.77
   4  -2  14    2.25    0.27
   4  -2  15   14.43    0.83
  -4  -2 -15   20.35    1.04
  -4   2 -15   18.63    1.01
   4   2  15   12.28    0.96
   4  -2  15   11.62    0.96
   4  -2  15   18.32    1.16
   4  -2  15   10.83    0.81
  -4  -2 -16   -0.12    0.33
  -4   2 -16    0.03    0.32
   4   2  16    0.16    0.32
   4  -2  16   -0.12    0.33
   4  -2  16   -0.88    0.67
   4  -2  16   -0.16    0.21
  -4  -2 -17    1.07    0.36
   4  -2  17    0.47    0.33
   4  -2  17    1.13    0.67
   4  -2  17    0.46    0.21
  -4  -2 -17    0.36    0.22
   4  -2  18   -0.05    0.22
  -4  -2 -18   -0.03    0.23
   4   2  18   -0.13    0.23
  -4  -2 -18    0.26    0.36
   4  -2  18   -0.13    0.33
   4  -2  18    0.07    0.63
  -4  -2 -18    0.32    0.23
  -4  -2 -19    6.59    0.61
   4  -2  19    5.66    0.56
   4   2  19    5.30    0.42
  -4  -2 -19    5.67    0.43
   4  -2  19    4.28    0.40
  -4  -2 -19    6.14    0.44
  -4  -2 -20   17.03    1.05
   4   2  20   12.19    0.84
  -4  -2 -20   13.90    0.84
  -4   2 -20   14.66    0.85
   4  -2  20   11.98    0.82
  -4  -2 -20   14.51    0.85
   4  -2  20   11.68    0.98
  -4  -2 -21   27.89    1.50
  -4   2 -21   28.42    1.50
   4   2  21   24.28    1.49
  -4  -2 -21   29.08    1.50
  -4  -2 -22    4.01    0.38
  -4  -2 -22    4.26    0.37
  -4   2 -22    4.18    0.37
   4   2  22    3.53    0.35
   4  -2  22    3.15    0.34
  -4  -2 -23    2.62    0.34
   4   2  23    1.84    0.29
  -4  -2 -23    2.69    0.31
  -4   2 -23    2.29    0.30
   4  -2  23    1.82    0.28
  -4  -2 -24    0.07    0.30
  -4  -2 -24    0.20    0.25
  -4   2 -24    0.24    0.24
   4  -2  24    0.06    0.23
   4   2  24    0.19    0.24
  -4  -2 -25    0.03    0.31
  -4   2 -25   -0.26    0.25
   4   2  25   -0.22    0.25
   4  -2  25   -0.25    0.24
  -4  -2 -26   -0.01    0.30
  -4   2 -26    0.63    0.24
  -4  -2 -27    0.51    0.29
  -4  -2 -28    0.56    0.28
  -4  -2 -29    0.05    0.26
  -4  -2 -30    3.26    0.32
  -4  -2 -31   -0.30    0.20
  -4  -2 -31    0.15    0.37
  -4   2 -32    2.79    0.24
  -4  -2 -32    2.85    0.25
  -4  -2 -32    2.55    0.37
  -4  -2 -33    3.11    0.23
  -4  -2 -33    2.91    0.33
   4  -3 -34    0.20    0.11
   4  -3 -33    0.20    0.15
   4   3 -27   -0.01    0.25
   4   3 -26    0.41    0.27
   4   3 -25    2.24    0.32
   4   3 -24    6.37    0.49
   4   3 -23    0.56    0.29
   4   3 -22   24.97    1.47
   4   3 -21    7.03    0.52
  -4  -3  20   17.20    1.03
   4   3 -20   17.49    1.05
  -4  -3  19   16.99    1.01
   4   3 -19   17.70    1.04
  -4  -3  18    9.91    0.66
   4   3 -18   11.29    0.69
  -4  -3  18    8.77    1.14
  -4  -3  18   10.71    0.65
  -4  -3  17    5.47    0.41
   4   3 -17    6.34    0.45
  -4  -3  17    5.64    0.41
  -4  -3  17    5.66    0.95
   4   3 -16    2.39    0.27
  -4  -3  16    1.92    0.25
  -4  -3  16    2.26    0.25
  -4  -3  16    2.13    0.24
   4   3 -15    0.01    0.22
  -4  -3  15   -0.22    0.78
  -4  -3  15   -0.22    0.20
  -4  -3  15    0.18    0.19
  -4  -3  15    0.15    0.20
   4   3 -14    1.52    0.24
  -4  -3  14    1.23    0.79
  -4  -3  14    1.33    0.22
  -4  -3  14    1.64    0.23
  -4  -3  14    1.59    0.26
   4   3 -13   -0.04    0.19
  -4  -3  13    0.64    0.75
  -4  -3  13    0.22    0.21
  -4  -3  13    0.60    0.19
  -4  -3  13    0.29    0.25
  -4  -3  12    3.94    0.33
  -4  -3  12    4.16    0.38
   4   3 -12    4.49    0.32
  -4  -3  12    3.92    0.34
  -4  -3  12    4.55    0.88
  -4  -3  11   -0.33    0.75
  -4  -3  11    0.07    0.21
  -4  -3  11    0.28    0.19
  -4  -3  11    0.06    0.27
   4  -3 -10    8.94    0.74
  -4  -3  10    8.24    0.56
  -4  -3  10    9.17    1.07
  -4  -3  10    8.91    0.61
  -4  -3  10    9.03    0.56
   4  -3  -9    0.36    0.49
  -4  -3   9    0.61    0.70
  -4  -3   9    0.67    0.22
  -4  -3   9    0.39    0.25
  -4  -3   9    0.55    0.19
  -4  -3   8   14.26    0.94
   4  -3  -8   17.70    1.13
  -4  -3   8   17.28    1.35
   4  -3  -7    1.52    0.61
  -4  -3   7    1.93    0.70
   4  -3  -6    1.39    0.58
  -4  -3   6    0.26    0.62
   4  -3  -6    0.78    0.13
  -4  -3   5    0.32    0.17
   4  -3  -5    0.21    0.13
   4  -3  -5   -0.25    0.57
   4  -3  -4    1.06    0.15
  -4  -3   4    0.99    0.18
   4  -3  -4    0.62    0.58
   4  -3  -3   19.16    1.23
  -4  -3   3   15.84    0.98
   4  -3  -3   17.21    0.97
   4  -3  -2    0.15    0.13
  -4  -3   2    0.27    0.17
  -4  -3   1    5.13    0.36
  -4  -3   1    4.63    0.36
   4  -3  -1    5.28    0.34
  -4  -3   0    1.41    0.20
  -4  -3   0    1.16    0.20
   4  -3   0    1.49    0.18
   4  -3   0    1.76    0.68
  -4  -3  -1    4.84    0.37
   4  -3   1    4.82    0.34
   4  -3   1    6.19    0.39
   4  -3   1    6.80    0.82
  -4  -3  -2    0.10    0.18
   4  -3   2    0.10    0.14
   4  -3   2    0.15    0.18
  -4  -3  -3    0.18    0.19
   4  -3   3    0.35    0.15
   4  -3   3    0.22    0.19
   4  -3   3    0.13    0.66
  -4  -3  -4    1.21    0.22
   4  -3   4    1.31    0.19
   4  -3   4    1.58    0.22
   4  -3   4    1.51    0.73
  -4  -3  -5   48.27    2.72
   4  -3   5   48.08    2.69
  -4  -3  -6    0.71    0.23
   4  -3   6    0.86    0.19
   4  -3   6    0.60    0.69
   4  -3   7    4.23    0.86
   4  -3   7    3.70    0.30
  -4  -3  -7    3.67    0.35
   4  -3   8   55.06    3.49
  -4  -3  -8   59.14    3.30
  -4  -3  -9    0.15    0.24
   4  -3   9   -0.26    0.79
  -4  -3  -9   -0.09    0.26
   4  -3  10  140.96    8.81
  -4  -3 -10  148.79    8.66
  -4  -3 -10  156.65    8.66
   4  -3  10  159.86    8.63
   4  -3  11   22.74    1.68
  -4  -3 -11   22.51    1.37
   4  -3  11   23.02    1.33
  -4  -3 -11   24.81    1.38
   4  -3  12  111.74    7.20
  -4  -3 -12  117.13    7.03
  -4  -3 -12  127.38    7.04
   4  -3  12  131.42    7.00
   4  -3  13   16.27    1.40
  -4  -3 -13   17.73    1.09
  -4  -3 -13   19.84    1.10
   4  -3  13   17.39    1.06
   4  -3  14   62.88    3.94
   4  -3  14   66.13    3.69
  -4  -3 -14   68.07    3.72
  -4  -3 -14   64.22    3.72
  -4  -3 -15    3.72    0.38
   4  -3  15    3.76    0.89
   4  -3  15    4.13    0.38
  -4  -3 -15    5.05    0.40
   4  -3  16   16.29    1.35
   4  -3  16   15.83    1.00
  -4  -3 -16   18.00    1.03
  -4  -3 -16   17.22    1.02
  -4  -3 -17    0.25    0.24
  -4  -3 -17   -0.14    0.27
   4  -3  17    0.17    0.75
  -4  -3 -18   -0.02    0.25
  -4  -3 -18   -0.20    0.27
   4  -3  18   -0.63    0.72
  -4  -3 -19    2.87    0.32
  -4  -3 -19    2.71    0.34
   4  -3  19    3.01    0.73
  -4  -3 -20    6.99    0.50
  -4  -3 -20    7.32    0.52
   4  -3  20    5.61    0.79
  -4  -3 -21    0.99    0.25
  -4  -3 -21    0.75    0.28
   4  -3  21    0.49    0.52
  -4  -3 -22    4.39    0.38
  -4  -3 -22    3.50    0.35
  -4  -3 -23    0.55    0.26
  -4  -3 -23    0.37    0.21
  -4  -3 -24   -0.16    0.19
  -4  -3 -24    0.18    0.22
  -4  -3 -24   -0.36    0.42
  -4  -3 -25    0.08    0.21
  -4  -3 -25    0.30    0.40
  -4  -3 -26    0.36    0.20
  -4  -3 -26    0.09    0.35
  -4  -3 -27    0.14    0.17
  -4  -3 -27   -0.12    0.33
  -4  -3 -28    0.35    0.29
  -4   3 -29   -0.05    0.14
  -4  -3 -29   -0.12    0.24
  -4   3 -30    0.12    0.11
  -4  -3 -30   -0.06    0.19
   4  -4 -28    0.51    0.14
   4  -4 -27    0.67    0.19
   4  -4 -26    0.89    0.21
   4  -4 -25    1.40    0.25
   4  -4 -24    0.48    0.24
   4  -4 -23    1.49    0.28
   4  -4 -22    2.28    0.32
   4  -4 -21    2.99    0.34
   4  -4 -20    8.33    0.58
   4  -4 -19    0.23    0.26
  -4  -4  18    0.47    0.13
   4  -4 -18   -0.16    0.27
  -4  -4  17    1.55    0.16
   4  -4 -17    1.71    0.29
  -4  -4  16    4.92    0.33
   4  -4 -16    5.12    0.42
  -4  -4  15    1.18    0.17
   4  -4 -15    1.20    0.28
  -4  -4  14    3.02    0.26
  -4  -4  14    3.09    0.25
   4  -4 -14    2.93    0.34
  -4  -4  13    0.51    0.18
  -4  -4  13    0.50    0.18
   4  -4 -13    0.08    0.26
  -4  -4  12    0.64    0.19
   4  -4 -12    0.63    0.26
  -4  -4  12    0.91    0.21
  -4  -4  12    0.64    0.20
   4  -4 -11    1.30    0.48
  -4  -4  11    0.93    0.21
   4  -4 -11    0.60    0.27
  -4  -4  11    0.67    0.21
  -4  -4  11    1.03    0.21
   4  -4 -10   -0.28    0.48
  -4  -4  10   -0.03    0.21
   4  -4 -10    0.10    0.24
  -4  -4  10   -0.01    0.20
  -4  -4  10    0.20    0.22
   4  -4  -9    0.98    0.52
  -4  -4   9    0.83    0.24
   4  -4  -9    0.85    0.25
  -4  -4   9    0.79    0.22
  -4  -4   9    0.73    0.26
  -4  -4   8    0.60    0.24
  -4  -4   8    0.72    0.28
  -4  -4   8    0.36    0.21
   4  -4  -7    0.27    0.55
  -4  -4   7   -0.19    0.30
   4  -4  -7    0.23    0.50
  -4  -4   7   -0.03    0.21
   4  -4  -6    3.62    0.26
  -4  -4   6    3.42    0.30
   4  -4  -6    3.26    0.62
  -4  -4   6    2.58    0.38
   4  -4  -5    0.94    0.62
  -4  -4   5    0.89    0.23
   4  -4  -5    0.71    0.60
  -4  -4   5    1.20    0.23
  -4  -4   5    1.34    0.37
   4  -4  -5    1.06    0.18
   4  -4  -4    3.20    0.70
  -4  -4   4    3.59    0.38
  -4  -4   4    3.72    0.33
   4  -4  -4    4.14    0.30
   4  -4  -4    4.05    0.72
  -4  -4   4    4.25    0.34
  -4  -4   4    3.86    0.47
   4  -4  -3   12.93    1.20
   4  -4  -3   12.00    1.18
  -4  -4   3   14.84    0.95
  -4  -4   3   15.06    0.92
  -4  -4   3   14.70    1.00
   4  -4  -3   16.20    0.89
  -4  -4   3   15.52    0.92
   4  -4  -2   21.46    1.67
   4  -4  -2   24.87    1.70
  -4  -4   2   23.68    1.47
  -4  -4   2   24.43    1.44
  -4  -4   2   25.61    1.52
   4  -4  -2   26.81    1.42
  -4  -4   2   23.95    1.45
   4  -4  -1    1.35    0.72
  -4  -4   1    0.44    0.29
  -4  -4   1    0.12    0.20
   4  -4  -1    0.80    0.74
   4  -4  -1    0.38    0.19
  -4  -4   1    0.63    0.23
  -4  -4   1    0.64    0.40
   4  -4   0   37.32    2.69
   4  -4   0   40.04    2.71
  -4  -4   0   41.88    2.49
   4  -4   0   46.38    2.45
  -4  -4   0   43.92    2.53
  -4  -4   0   42.93    2.47
  -4  -4   0   43.11    2.48
   4  -4   1    7.88    1.00
  -4  -4  -1    9.22    0.65
  -4  -4  -1    9.59    0.60
   4  -4   1    9.86    0.59
   4  -4   1    8.03    1.04
  -4  -4  -1    9.31    0.62
   4  -4   2   27.58    2.06
  -4  -4  -2   29.55    1.80
  -4  -4  -2   31.05    1.79
   4  -4   2   33.05    1.77
  -4  -4  -2   30.35    1.78
  -4  -4  -3    5.20    0.45
  -4  -4  -3    5.22    0.41
   4  -4   3    5.98    0.40
   4  -4   3    5.13    0.91
  -4  -4  -3    5.31    0.39
  -4  -4  -4    3.97    0.37
   4  -4   4    3.48    0.91
   4  -4   4    4.64    0.35
  -4  -4  -4    4.80    0.35
   4  -4   5    1.10    0.85
   4  -4   5    0.36    0.23
  -4  -4  -5    0.18    0.21
   4  -4   5    1.39    0.84
   4  -4   6    1.63    0.83
  -4  -4  -6    1.35    0.23
   4  -4   6    1.11    0.26
  -4  -4  -7    0.75    0.21
   4  -4   7    1.19    0.25
   4  -4   8   18.08    1.56
   4  -4   8   20.36    1.59
  -4  -4  -8   19.39    1.22
  -4  -4  -8   19.52    1.21
   4  -4   8   23.68    1.21
   4  -4   9    0.23    0.80
  -4  -4  -9    0.61    0.27
  -4  -4  -9    0.88    0.22
   4  -4   9    0.61    0.86
  -4  -4  -9    0.85    0.22
   4  -4  10   -0.39    0.80
  -4  -4 -10    0.37    0.24
  -4  -4 -10    0.41    0.20
   4  -4  10    0.73    0.83
  -4  -4 -10    0.16    0.19
   4  -4  11    2.23    0.85
   4  -4  11    1.35    0.78
  -4  -4 -11    2.20    0.25
   4  -4  12   -0.21    0.77
  -4  -4 -12   -0.06    0.18
   4  -4  12   -0.15    0.82
   4  -4  12   -0.09    0.25
   4  -4  13    0.23    0.75
  -4  -4 -13    0.05    0.17
   4  -4  13    0.43    0.83
   4  -4  13    0.18    0.26
   4  -4  14    0.96    0.71
  -4  -4 -14    0.56    0.18
   4  -4  14    0.22    0.24
   4  -4  15   -0.02    0.71
  -4  -4 -15   -0.08    0.16
   4  -4  15    0.09    0.24
   4  -4  15   -0.42    0.75
   4  -4  16    0.91    0.66
   4  -4  16    0.22    0.71
   4  -4  17    0.74    0.61
   4  -4  17   -0.24    0.65
   4  -4  18   -0.67    0.55
   4  -4  18    0.07    0.55
   4  -4  19    0.06    0.47
   4  -4  19   -0.25    0.46
   4  -4  20   -0.21    0.40
   4  -4  20    0.25    0.39
  -4   4 -21    2.00    0.17
  -4   4 -22    0.76    0.12
  -4   4 -23    0.04    0.10
  -4   4 -24    0.24    0.09
  -4  -5  16    0.00    0.09
  -4  -5  15    0.79    0.11
  -4  -5  14    0.08    0.10
  -4  -5  13    0.40    0.11
  -4  -5  12    0.11    0.11
  -4  -5  11    0.02    0.11
  -4  -5  10    0.22    0.13
  -4  -5   9    0.23    0.15
  -4  -5   8    0.37    0.16
  -4  -5   7    1.37    0.20
   4  -5  -6    1.44    0.43
  -4  -5   6    1.20    0.21
  -4  -5   5   11.98    0.74
  -4  -5   5   13.70    0.73
   4  -5  -4    1.03    0.46
  -4  -5   4    1.69    0.20
  -4  -5   4    1.48    0.25
   4  -5  -3    0.75    0.45
  -4  -5   3    0.49    0.16
  -4  -5   3    0.19    0.22
  -4  -5   2    3.12    0.25
  -4  -5   2    2.65    0.30
   4  -5  -1    1.79    0.51
  -4  -5   1    2.47    0.23
   4  -5   0    1.35    0.50
  -4  -5   0    0.45    0.16
   4  -5   1    1.06    0.51
  -4  -5  -1    1.68    0.19
   4  -5   1    1.35    0.17
  -4  -5  -2    0.07    0.15
   4  -5   2    0.00    0.14
  -4  -5  -2    0.07    0.24
   4  -5   3    0.37    0.15
  -4  -5  -3    0.12    0.23
   4  -5   4   -0.28    0.15
  -4  -5  -4    0.09    0.23
  -4  -5  -5    0.09    0.23
   4  -5   5    0.12    0.16
  -4  -5  -6    0.59    0.23
   4  -5   6    0.37    0.17
   4  -5   6    0.28    0.46
  -4  -5  -7   -0.37    0.22
   4  -5   7   -0.09    0.17
   4  -5   7   -0.49    0.46
   4  -5   8    0.42    0.17
  -4  -5  -8    0.58    0.21
   4  -5   8    0.19    0.43
  -4  -5  -9    0.37    0.19
   4  -5   9    0.12    0.16
   4  -5   9   -0.11    0.40
   4  -5  10    0.26    0.37
   4  -5  11    0.56    0.35
   4  -5  12    0.17    0.33
   4  -5  13    0.11    0.30
   4  -5  14    0.23    0.27
   4  -5  15    0.11    0.23
  -5   0  39    0.19    0.23
  -5   0  38    0.71    0.35
  -5   0  38    0.41    0.17
  -5   0  37    0.34    0.22
  -5   0  36    2.54    0.33
   5   0 -35    0.08    0.20
   5   0 -34   -0.05    0.21
   5   0 -33    0.07    0.22
   5   0 -32   18.55    1.11
   5   0 -31   -0.32    0.25
   5   0 -30    0.43    0.27
   5   0 -29    0.18    0.24
   5   0 -28    0.47    0.27
   5   0 -27    0.17    0.26
  -5   0  26    0.48    0.97
  -5   0  25   -0.37    0.92
  -5   0  24    4.65    0.82
  -5   0  24    3.13    1.06
  -5   0  23    0.66    0.66
  -5   0  23    0.17    0.90
  -5   0  22   23.93    1.76
  -5   0  22   22.87    1.92
  -5   0  21    0.26    0.63
  -5   0  21   -0.27    0.79
   5   0 -21   -0.21    0.42
   5   0 -20   31.88    2.24
  -5   0  20   35.32    2.49
  -5   0  19   -0.19    0.60
  -5   0  19   -1.05    0.65
  -5   0  18   -0.77    0.58
  -5   0  18    0.42    0.58
  -5   0  17    0.42    0.52
  -5   0  17    0.64    0.52
  -5   0  16  119.64    5.38
  -5   0  16   73.28    5.27
  -5   0  15    0.72    0.49
  -5   0  14  238.90   13.42
  -5   0  13   -0.14    0.44
  -5   0  12  166.69    9.41
  -5   0  11    0.05    0.44
  -5   0  10   52.94    3.13
   5   0  -9   -0.38    0.50
  -5   0   9   -0.26    0.47
   5   0  -8  449.14   23.35
  -5   0   8  394.68   23.30
   5   0  -7   -0.15    0.56
  -5   0   7   -0.02    0.40
  -5   0   7    0.27    0.46
  -5   0   6  191.92   11.70
   5   0  -6  226.44   11.80
  -5   0   6  219.02   11.74
   5   0  -5    0.10    0.47
  -5   0   5   -0.25    0.38
  -5   0   5   -0.07    0.47
  -5   0   4  576.01   31.85
  -5   0   4  570.60   31.86
  -5   0   3   -0.06    0.45
  -5   0   2 1055.07   58.51
  -5   0   1   -0.12    0.48
  -5   0   0   71.04    4.13
  -5   0  -1   -0.08    0.50
  -5   0  -2  265.48   14.87
  -5   0  -3   -0.44    0.50
  -5   0  -4  178.38   10.05
  -5   0  -5    0.11    0.46
  -5   0  -6  175.71    9.71
   5   0   6  168.89    9.67
  -5   0  -7   -0.15    0.52
   5   0   7    0.09    0.39
  -5   0  -8   24.49    1.57
   5   0   8   22.13    1.46
  -5   0  -9   -0.40    0.56
   5   0   9    0.39    0.40
  -5   0 -10   23.06    1.49
   5   0  10   18.33    1.29
  -5   0 -11    0.13    0.58
   5   0  11    0.03    0.41
   5   0  12   28.97    1.72
   5   0  12   29.28    1.89
   5   0  13   -0.30    0.24
  -5   0 -13   -0.20    0.64
   5   0  13    0.03    0.43
   5   0  14    1.01    0.25
  -5   0 -14    1.60    0.66
   5   0  14    0.79    0.45
   5   0  15    0.22    0.28
  -5   0 -15   -0.22    0.64
   5   0  15   -0.58    0.48
   5   0  16    1.14    0.29
  -5   0 -16    1.79    0.32
  -5   0 -16    1.42    0.65
   5   0  16    1.20    0.53
   5   0  17    0.28    0.29
  -5   0 -17    0.05    0.32
   5   0  17    1.01    0.52
  -5   0 -18   21.91    1.27
   5   0  18   19.53    1.27
   5   0  18   20.98    1.51
   5   0  19   -0.37    0.34
  -5   0 -19    0.28    0.32
   5   0  19   -0.49    0.56
  -5   0 -19   -0.33    0.43
  -5   0 -20    7.60    0.59
   5   0  20    7.32    0.61
   5   0  20    6.75    0.84
  -5   0 -20    7.89    0.78
   5   0  21   -0.07    0.35
  -5   0 -21   -0.28    0.35
   5   0  21    0.36    0.51
  -5   0 -21    0.17    0.47
   5   0  22   78.40    4.66
  -5   0 -22   82.00    4.65
   5   0  22   77.13    4.90
  -5   0 -23    0.38    0.34
   5   0  23    0.24    0.37
   5   0  23   -0.41    0.51
  -5   0 -23   -0.09    0.48
   5   0  24    6.69    0.59
  -5   0 -24    6.57    0.56
   5   0  25   -0.03    0.37
  -5   0 -25    0.12    0.32
   5   0  26    0.95    0.37
  -5   0 -26    0.50    0.35
   5   0  27   -0.18    0.36
  -5   0 -27   -0.50    0.32
   5   0  28    2.89    0.41
  -5   0 -28    2.88    0.39
  -5   0 -29   -0.20    0.29
   5   0  29   -0.41    0.33
  -5   0 -30    4.08    0.39
   5   0  30    2.91    0.38
  -5   0 -31    0.17    0.16
  -5   0 -31   -0.06    0.26
  -5   0 -32    5.00    0.34
  -5   0 -33    0.05    0.11
  -5   1  38    0.29    0.38
  -5  -1  37    0.02    0.35
  -5   1  37   -0.05    0.18
  -5  -1  37   -0.01    0.16
  -5   1  36    0.16    0.21
  -5  -1  36    0.43    0.21
  -5  -1  35    0.10    0.25
  -5   1  35   -0.03    0.24
   5   1 -34    1.50    0.21
   5  -1 -34    2.68    0.26
   5   1 -33    1.05    0.20
   5  -1 -33    0.77    0.24
   5  -1 -32    0.25    0.24
   5   1 -32    0.07    0.20
   5  -1 -31    0.23    0.26
   5   1 -31   -0.23    0.22
   5   1 -30    0.74    0.24
   5  -1 -30    0.55    0.27
   5  -1 -29    0.96    0.28
   5   1 -29    1.17    0.26
   5   1 -28    0.27    0.23
   5   1 -28    0.17    0.26
   5   1 -27    0.43    0.24
   5   1 -26    2.25    0.30
  -5  -1  26    3.23    0.90
   5  -1 -25    0.09    0.41
   5   1 -25    0.43    0.25
   5  -1 -24    4.51    0.50
   5   1 -24    3.60    0.35
  -5  -1  24    5.37    1.01
   5   1 -23   -0.02    0.25
  -5  -1  23    1.00    0.76
   5  -1 -23   -0.14    0.39
  -5   1  23    0.88    0.53
  -5  -1  23   -0.22    0.52
   5   1 -22    4.27    0.38
  -5  -1  22    4.16    0.95
   5  -1 -22    4.31    0.52
  -5   1  22    5.49    0.70
  -5  -1  22    5.24    0.72
   5   1 -21    5.02    0.42
  -5  -1  21    5.20    0.96
   5  -1 -21    5.92    0.56
  -5   1  21    6.61    0.73
   5   1 -20   26.69    1.62
  -5  -1  20   23.97    2.02
   5  -1 -20   29.14    1.69
  -5   1  20   29.74    1.87
  -5  -1  20   32.81    1.93
   5   1 -19    2.17    0.27
   5  -1 -19    1.89    0.41
  -5  -1  19    1.78    0.75
  -5   1  19    2.93    0.53
  -5  -1  19    2.68    0.56
  -5   1  18    5.50    0.64
  -5  -1  18    4.90    0.65
  -5  -1  17    0.46    0.63
  -5   1  17   -0.48    0.43
  -5  -1  17   -0.11    0.45
  -5  -1  16    6.64    0.93
  -5   1  16    7.82    0.73
  -5  -1  16    9.23    0.76
  -5  -1  15    8.14    0.92
  -5   1  15    9.99    0.73
  -5  -1  15    9.14    0.75
   5  -1 -15    7.13    0.52
  -5  -1  14   11.22    1.02
  -5  -1  13   20.11    1.50
  -5  -1  12   -0.16    0.60
  -5  -1  11    1.80    0.62
  -5  -1  10   82.64    4.85
  -5  -1   9   21.28    1.56
  -5   1   9   22.18    1.44
  -5  -1   9   23.42    1.47
  -5  -1   8  106.71    6.21
  -5   1   8  104.09    6.12
  -5  -1   8  107.22    6.13
   5  -1  -8  108.95    6.14
   5   1  -8  112.03    6.15
  -5  -1   7  169.11    9.63
  -5   1   7  165.94    9.54
  -5  -1   7  173.96    9.55
   5  -1  -7  157.74    9.56
   5   1  -7  184.90    9.60
  -5  -1   6  112.35    6.52
  -5   1   6  109.30    6.42
  -5  -1   6  107.83    6.42
   5  -1  -6  120.19    6.48
   5   1  -6  122.84    6.49
  -5  -1   5   39.88    2.45
  -5   1   5   36.41    2.33
  -5  -1   5   37.91    2.34
   5  -1  -5   42.43    2.44
   5   1  -5   44.37    2.45
   5  -1  -4    5.09    0.65
   5   1  -4    4.67    0.62
  -5   1   4    6.03    0.58
  -5  -1   4    5.39    0.58
  -5  -1   3   82.90    4.55
  -5  -1   3   78.03    4.46
  -5   1   3   77.42    4.46
   5   1  -3   74.04    4.49
  -5   1   2    0.16    0.38
  -5  -1   2   -0.02    0.39
  -5   1   1  374.28   20.51
  -5  -1   1  361.54   20.49
  -5   1   0   48.85    2.81
  -5  -1   0   45.97    2.79
  -5  -1  -1  395.10   22.73
  -5   1  -1  422.46   22.75
  -5   1  -2  174.89    9.98
  -5  -1  -2  179.80    9.98
  -5   1  -3   48.73    2.87
  -5  -1  -3   48.00    2.87
  -5   1  -4   52.48    3.03
  -5  -1  -4   49.83    3.02
  -5   1  -5   29.07    1.84
  -5  -1  -5   29.10    1.84
  -5   1  -6   73.78    4.22
  -5  -1  -6   70.59    4.21
  -5   1  -7   98.59    5.90
  -5  -1  -7  106.80    5.92
  -5   1  -8   -0.22    0.52
  -5  -1  -8    0.04    0.53
   5   1   8    0.87    0.40
   5  -1   8    0.32    0.43
  -5  -1  -9   59.98    3.09
  -5   1  -9   58.78    3.07
  -5  -1 -10    4.28    0.74
  -5   1 -10    4.46    0.69
   5   1  10    3.68    0.57
   5  -1  10    4.14    0.58
  -5   1 -11   12.90    1.13
   5   1  11   12.62    0.99
   5  -1  11   11.57    0.98
   5   1  12    2.41    0.30
   5  -1  12    2.37    0.30
  -5  -1 -12    2.56    0.72
  -5   1 -12    2.20    0.68
   5   1  12    2.09    0.54
   5  -1  12    2.13    0.51
   5   1  13    8.99    0.65
   5  -1  13   10.64    0.67
  -5   1 -13   10.82    1.04
   5   1  13    9.05    0.85
   5   1  14    3.94    0.37
   5  -1  14    3.42    0.38
  -5  -1 -14    4.86    0.82
  -5   1 -14    4.04    0.78
   5   1  14    2.83    0.54
   5  -1  14    3.12    0.55
  -5  -1 -15   13.58    0.82
  -5   1 -15   13.62    0.82
   5  -1  15   12.40    0.82
   5   1  15   12.13    0.82
  -5  -1 -15   12.33    1.18
  -5   1 -15   13.30    1.17
   5   1  15    9.54    0.99
   5  -1  15   10.32    1.00
  -5  -1 -16    9.41    0.64
  -5   1 -16    8.83    0.64
   5   1  16    8.84    0.64
   5  -1  16    7.96    0.63
   5   1  16    7.89    0.87
   5  -1  16   10.39    0.89
   5  -1  17    2.55    0.38
  -5  -1 -17    2.57    0.39
  -5   1 -17    2.65    0.37
   5   1  17    2.82    0.39
   5   1  17    3.47    0.64
   5  -1  17    2.55    0.58
  -5   1 -18   12.37    0.86
   5  -1  18   12.75    0.87
   5   1  18   12.99    0.87
  -5  -1 -18   12.98    0.85
  -5  -1 -18   14.76    1.07
  -5   1 -18   15.14    1.08
   5   1  18   11.64    1.08
   5  -1  18   12.19    1.09
  -5  -1 -19   16.27    1.00
  -5   1 -19   13.84    0.98
   5  -1  19   15.51    1.01
   5   1  19   15.42    1.00
  -5  -1 -19   20.18    1.25
  -5   1 -19   19.12    1.23
   5   1  19   13.52    1.21
   5  -1  19   14.10    1.21
  -5   1 -20   61.23    3.50
   5   1  20   63.85    3.52
   5  -1  20   63.40    3.52
  -5  -1 -20   54.74    3.50
  -5  -1 -20   75.13    3.79
  -5   1 -20   75.54    3.78
   5   1  20   57.79    3.74
   5  -1  20   54.58    3.72
   5  -1  21    1.47    0.37
   5   1  21    1.51    0.38
  -5  -1 -21    1.22    0.35
  -5   1 -21    1.75    0.36
  -5   1 -21    1.20    0.50
  -5  -1 -21    1.81    0.55
   5   1  21    0.77    0.56
   5  -1  21    0.88    0.54
   5   1  22    0.30    0.35
   5  -1  22    0.22    0.36
  -5  -1 -22    0.18    0.34
  -5   1 -22   -0.49    0.34
  -5  -1 -22   -0.09    0.48
  -5   1 -22    0.32    0.45
   5   1  22    0.31    0.50
   5  -1  22    0.31    0.51
  -5  -1 -23    4.32    0.46
   5   1  23    3.87    0.47
   5  -1  23    3.83    0.48
  -5   1 -23    5.10    0.47
  -5   1 -24    1.07    0.34
   5   1  24    0.87    0.36
   5  -1  24    1.34    0.39
  -5  -1 -24    0.82    0.34
   5   1  25    2.70    0.43
  -5  -1 -25    3.51    0.41
  -5   1 -25    3.29    0.39
   5  -1  25    2.79    0.42
   5   1  26    0.31    0.34
  -5   1 -26    0.11    0.32
  -5  -1 -26    0.13    0.32
   5  -1  26   -0.04    0.35
  -5  -1 -27    3.49    0.37
  -5  -1 -27    4.02    0.40
  -5   1 -27    3.34    0.39
   5   1  27    3.03    0.40
   5  -1  27    3.04    0.41
  -5  -1 -28    0.17    0.26
  -5  -1 -28    0.10    0.29
  -5   1 -28   -0.18    0.30
   5   1  28   -0.37    0.31
   5  -1  28    0.26    0.32
  -5  -1 -29    2.67    0.32
  -5  -1 -29    2.46    0.33
  -5   1 -29    2.34    0.33
  -5  -1 -30    0.13    0.23
  -5  -1 -30    0.26    0.24
  -5   1 -30   -0.05    0.24
  -5  -1 -31    0.39    0.21
   5  -1  31   -0.15    0.17
  -5  -1 -32    0.09    0.17
  -5  -1 -33    0.33    0.12
  -5  -1 -33    0.02    0.23
   5  -2 -35    0.01    0.16
   5  -2 -34   -0.16    0.20
  -5   2  31    5.45    0.40
   5  -2 -30    0.73    0.24
  -5  -2  29    0.90    0.64
   5  -2 -29    0.42    0.23
  -5  -2  28    0.98    0.65
   5  -2 -28    1.60    0.27
  -5  -2  27    0.44    0.67
   5  -2 -27    0.18    0.24
  -5  -2  26    0.64    0.70
   5  -2 -26    1.15    0.25
   5   2 -25    1.94    0.30
   5  -2 -25    1.89    0.28
   5   2 -24    0.45    0.25
   5  -2 -24    0.15    0.21
   5   2 -23   17.39    1.07
  -5  -2  23   15.08    1.57
   5  -2 -23   17.92    1.05
   5   2 -22    5.61    0.46
  -5  -2  22    4.89    0.97
  -5  -2  22    5.93    0.40
   5  -2 -22    5.33    0.42
   5   2 -21   10.49    0.67
  -5  -2  21    7.97    1.14
  -5  -2  21    9.98    0.62
   5  -2 -21    9.30    0.64
   5   2 -20   68.39    3.89
  -5  -2  20   56.36    4.27
  -5  -2  20   70.90    3.87
   5  -2 -20   68.83    3.88
   5   2 -19   22.10    1.33
  -5  -2  19   18.56    1.73
  -5  -2  19   22.95    1.30
   5  -2 -19   22.17    1.30
  -5   2  18   45.80    3.00
  -5  -2  18   49.14    3.03
  -5  -2  18   46.34    3.03
   5   2 -18   52.53    2.88
  -5  -2  18   41.02    3.24
  -5  -2  18   53.53    2.87
   5  -2 -18   50.89    2.87
  -5   2  17   28.45    1.83
  -5  -2  17   32.26    1.87
   5   2 -17   29.04    1.72
  -5  -2  17   29.44    1.90
  -5  -2  17   30.39    1.70
   5  -2 -17   30.13    1.70
  -5   2  16   49.84    2.94
  -5  -2  16   38.16    2.79
  -5   2  16   44.90    2.75
  -5  -2  16   51.76    2.80
  -5  -2  16   45.36    2.80
   5   2 -16   47.55    2.64
  -5  -2  16   44.91    2.62
  -5  -2  16   47.59    2.63
   5  -2 -16   47.55    2.63
  -5   2  15   15.21    1.18
  -5  -2  15   13.42    1.10
  -5   2  15   12.83    1.01
  -5  -2  15   15.55    1.05
   5   2 -15   15.77    0.92
  -5  -2  15   15.91    0.91
  -5  -2  14   13.15    0.86
  -5   2  14    9.69    0.93
  -5  -2  14    8.58    0.87
  -5   2  14   11.01    0.83
   5   2 -14   12.56    0.72
  -5  -2  14   11.36    0.71
  -5   2  13    7.38    0.59
  -5  -2  13    7.11    0.60
  -5   2  13    7.74    0.73
  -5  -2  13    7.16    0.69
  -5  -2  13    7.62    0.48
   5  -2 -13    6.33    0.48
  -5  -2  12    1.34    0.31
  -5   2  12    1.16    0.31
  -5   2  12    0.96    0.39
  -5  -2  12    1.38    0.39
  -5  -2  12    1.69    0.22
   5  -2 -12    1.11    0.22
  -5   2  11    0.71    0.25
  -5  -2  11    0.92    0.27
  -5   2  11    0.34    0.34
  -5  -2  11    0.85    0.36
  -5  -2  11    0.66    0.20
  -5   2  10    0.03    0.33
  -5  -2  10    0.27    0.35
  -5  -2  10    0.05    0.18
  -5   2   9   48.05    3.18
  -5  -2   9   50.34    3.18
  -5  -2   9   57.14    3.05
  -5  -2   8   31.25    2.09
  -5   2   8   28.00    1.81
  -5  -2   8   30.04    1.81
  -5  -2   7    0.60    0.68
  -5   2   7    0.38    0.32
  -5  -2   7    0.59    0.32
  -5  -2   6   -0.05    0.65
  -5   2   6   -0.02    0.30
  -5  -2   6    0.25    0.31
  -5  -2   5    0.40    0.62
  -5   2   5    0.33    0.31
  -5  -2   5    0.28    0.31
  -5  -2   4    0.25    0.63
   5  -2  -4    0.02    0.29
   5   2  -4   -0.31    0.32
  -5   2   4   -0.16    0.31
  -5  -2   4   -0.16    0.31
  -5   2   3    5.58    0.52
  -5  -2   3    5.82    0.54
   5  -2  -3    5.69    0.55
   5   2  -3    5.00    0.54
  -5  -2   2   13.09    0.90
   5  -2  -2   12.26    0.92
   5   2  -2   13.66    0.93
  -5   2   2   12.32    0.89
   5  -2  -1    6.33    0.61
   5   2  -1    6.42    0.63
  -5   2   1    6.38    0.57
  -5  -2   1    6.85    0.58
   5  -2   0   21.13    1.46
   5   2   0   21.42    1.46
  -5   2   0   24.34    1.45
  -5  -2   0   24.80    1.46
  -5   2  -1    7.44    0.63
  -5  -2  -1    7.19    0.64
  -5   2  -2    5.06    0.52
  -5  -2  -2    4.98    0.54
  -5   2  -3   64.63    3.90
  -5  -2  -3   69.91    3.92
  -5  -2  -4   73.77    4.16
  -5   2  -4   72.76    4.31
  -5  -2  -4   78.72    4.33
   5  -2   5  613.82   32.42
  -5  -2  -5  539.37   32.45
  -5  -2  -5  559.13   32.60
  -5   2  -5  540.55   32.59
   5  -2   6   31.41    1.68
  -5  -2  -6   27.29    1.71
  -5   2  -6   26.78    1.89
  -5  -2  -6   28.62    1.90
  -5  -2  -7   46.03    2.46
  -5  -2  -7   51.99    2.71
  -5   2  -7   48.89    2.68
  -5  -2  -8   16.94    1.03
  -5  -2  -8   18.49    1.27
  -5   2  -8   17.26    1.25
  -5  -2  -9   20.90    1.24
  -5  -2  -9   21.64    1.47
  -5   2  -9   21.03    1.46
  -5  -2 -10    6.73    0.68
  -5   2 -10    5.93    0.67
  -5  -2 -10    6.31    0.44
   5  -2  10    4.68    0.39
  -5   2 -11    7.37    0.73
  -5  -2 -11    7.91    0.48
  -5  -2 -12    9.56    0.64
  -5  -2 -13    2.75    0.33
  -5  -2 -14    4.38    0.39
  -5  -2 -14    5.63    0.56
  -5   2 -14    5.12    0.53
  -5  -2 -15   14.87    0.90
   5  -2  15   12.59    1.20
  -5  -2 -15   13.86    0.90
  -5  -2 -16    8.40    0.57
   5  -2  16    9.16    0.93
  -5  -2 -16    7.47    0.56
  -5  -2 -16    7.98    0.71
  -5  -2 -17   16.08    0.99
  -5  -2 -17   18.86    1.20
   5  -2  17   14.48    1.26
  -5  -2 -17   15.91    0.99
   5  -2  18    9.33    0.97
  -5  -2 -18   11.26    0.71
  -5  -2 -18    9.84    0.70
  -5  -2 -19   -0.16    0.27
  -5   2 -19    0.21    0.26
   5  -2  19    0.14    0.61
  -5  -2 -19   -0.05    0.26
  -5  -2 -19   -0.07    0.38
  -5  -2 -20    0.36    0.27
  -5   2 -20    0.44    0.27
  -5  -2 -20    0.29    0.27
  -5  -2 -21    1.31    0.29
  -5   2 -21    1.62    0.30
  -5  -2 -21    1.72    0.30
  -5  -2 -22    2.76    0.34
  -5   2 -22    2.75    0.33
  -5  -2 -22    3.29    0.35
  -5   2 -23    1.46    0.28
  -5  -2 -23    1.80    0.32
  -5   2 -24    0.04    0.24
  -5  -2 -24    0.26    0.29
  -5   2 -25    7.90    0.55
  -5  -2 -25    8.34    0.59
  -5   2 -26    0.64    0.23
  -5  -2 -26    0.68    0.29
  -5  -2 -27    5.94    0.47
  -5  -2 -28    0.05    0.24
  -5  -2 -29    0.88    0.24
  -5  -2 -30   -0.12    0.19
  -5  -2 -31    0.41    0.15
  -5  -2 -31    0.76    0.17
   5  -2  31    0.70    0.16
  -5  -2 -31    0.58    0.29
  -5  -2 -32    2.12    0.27
   5  -3 -33    0.00    0.14
   5  -3 -32    1.26    0.20
   5  -3 -31   -0.21    0.21
   5  -3 -30    0.33    0.23
  -5  -3  21    2.89    0.29
   5   3 -21    3.29    0.36
  -5  -3  20   16.99    1.02
   5   3 -20   17.69    1.06
  -5  -3  19    1.61    0.24
   5   3 -19    1.73    0.28
  -5  -3  19    1.69    0.22
  -5  -3  18   28.09    1.68
   5   3 -18   30.25    1.71
  -5  -3  18   30.26    1.68
  -5  -3  18   27.25    2.15
  -5  -3  17    0.37    0.19
   5   3 -17    0.39    0.24
  -5  -3  17    0.28    0.20
  -5  -3  16    0.74    0.20
  -5  -3  16    0.81    0.72
  -5  -3  16    0.24    0.19
  -5  -3  15    0.62    0.20
  -5  -3  15    0.80    0.20
  -5  -3  14    0.05    0.21
  -5  -3  14    0.47    0.24
  -5  -3  14    0.05    0.18
  -5  -3  13   -0.07    0.74
  -5  -3  13    0.22    0.21
  -5  -3  13    0.59    0.25
  -5  -3  13    0.28    0.20
  -5  -3  12    0.44    0.73
  -5  -3  12   -0.33    0.20
  -5  -3  12    0.27    0.26
  -5  -3  12    0.12    0.18
  -5  -3  11    1.02    0.74
  -5  -3  11    0.99    0.23
  -5  -3  11    0.93    0.29
  -5  -3  11    1.30    0.22
  -5  -3  10    2.75    0.82
  -5  -3  10    1.99    0.32
  -5  -3  10    2.47    0.26
   5  -3  -9    0.48    0.52
  -5  -3   9   -0.27    0.70
   5  -3  -9   -0.13    0.28
  -5  -3   9    0.12    0.19
  -5  -3   9    0.13    0.27
   5  -3  -8   11.58    0.90
  -5  -3   8   11.12    1.13
  -5  -3   8    9.42    0.61
   5  -3  -8    9.44    0.67
   5  -3  -7    0.35    0.60
  -5  -3   7    0.17    0.17
   5  -3  -7    0.06    0.27
   5  -3  -6    0.44    0.58
  -5  -3   6    0.05    0.18
   5  -3  -6    0.16    0.24
   5  -3  -6   -0.56    0.58
   5  -3  -5    0.09    0.57
   5  -3  -5    0.00    0.13
   5  -3  -5   -0.15    0.24
   5  -3  -5    0.09    0.55
   5  -3  -4    1.74    0.62
   5  -3  -4    1.23    0.26
   5  -3  -4    1.75    0.17
   5  -3  -4    1.71    0.63
   5  -3  -3    2.72    0.32
   5  -3  -3    3.91    0.26
   5  -3  -3    3.08    0.67
  -5  -3   2    6.80    0.51
   5  -3  -2    9.01    0.49
   5  -3  -2    7.50    0.83
   5  -3  -2    6.10    0.53
   5  -3  -2    9.28    0.53
   5  -3  -1   10.14    0.93
  -5  -3   1    7.17    0.56
   5  -3  -1    9.84    0.58
   5  -3  -1   10.72    0.54
   5  -3  -1    6.95    0.57
   5  -3   0    8.17    0.58
   5  -3   0    9.51    0.55
   5  -3   0    9.52    0.95
  -5  -3  -1    1.04    0.22
   5  -3   1    1.67    0.20
   5  -3   1    1.77    0.72
   5  -3   1    1.37    0.24
  -5  -3  -2    0.34    0.21
   5  -3   2    0.65    0.18
   5  -3   2    0.96    0.66
   5  -3   2    0.69    0.23
  -5  -3  -3    0.35    0.22
   5  -3   3    0.30    0.19
   5  -3   3    0.64    0.73
   5  -3   3    0.25    0.22
  -5  -3  -4   -0.15    0.23
   5  -3   4   -0.09    0.18
   5  -3   4    0.06    0.22
   5  -3   4    0.11    0.76
  -5  -3  -5    7.34    0.53
   5  -3   5    7.58    0.49
   5  -3   5    8.25    0.53
  -5  -3  -6    3.70    0.38
   5  -3   6    3.92    0.37
   5  -3   6    4.54    0.33
   5  -3   7  121.19    7.67
  -5  -3  -7  129.74    7.52
   5  -3   7  138.44    7.48
   5  -3   8  370.84   22.66
   5  -3   8  416.84   22.49
  -5  -3  -8  391.35   22.53
   5  -3   9    0.55    0.85
  -5  -3  -9    0.34    0.30
   5  -3  10  302.21   17.51
  -5  -3 -10  315.68   17.35
   5  -3  11   27.40    1.99
  -5  -3 -11   30.38    1.70
   5  -3  11   28.36    1.66
   5  -3  12  161.52    9.55
  -5  -3 -12  168.26    9.38
   5  -3  12  167.68    9.34
  -5  -3 -12  171.04    9.38
   5  -3  13   22.64    1.59
  -5  -3 -13   22.53    1.22
  -5  -3 -13   21.95    1.22
   5  -3  14   61.34    4.02
  -5  -3 -14   69.30    3.81
  -5  -3 -14   67.33    3.82
  -5  -3 -15    8.77    0.63
  -5  -3 -15    9.10    0.61
   5  -3  15    8.16    1.04
  -5  -3 -16   15.10    0.94
  -5  -3 -16   15.81    0.94
  -5  -3 -17    3.53    0.36
  -5  -3 -17    3.49    0.36
   5  -3  17    3.51    0.78
  -5  -3 -18    0.56    0.27
  -5  -3 -18    0.10    0.27
   5  -3  18    0.18    0.68
  -5  -3 -19    0.48    0.27
  -5  -3 -19    0.58    0.26
   5  -3  19    1.07    0.64
  -5  -3 -20    0.34    0.26
  -5  -3 -20    0.59    0.27
   5  -3  20    0.32    0.55
  -5  -3 -21    0.44    0.25
   5  -3  21    0.26    0.48
  -5  -3 -21    0.17    0.25
   5  -3  22    0.58    0.50
  -5  -3 -22    0.57    0.24
  -5  -3 -22    0.70    0.23
  -5  -3 -23    0.67    0.23
  -5  -3 -23    0.46    0.21
  -5  -3 -24    0.52    0.19
  -5  -3 -24    0.15    0.22
  -5  -3 -24    0.59    0.35
  -5  -3 -25    0.13    0.33
  -5  -3 -25    0.27    0.16
  -5  -3 -26    0.01    0.29
  -5  -3 -27    0.05    0.26
   5  -3  28    0.06    0.14
  -5   3 -29    0.04    0.10
   5  -4 -28    0.19    0.11
   5  -4 -27    0.05    0.14
   5  -4 -26    0.22    0.18
   5  -4 -25    1.32    0.22
   5  -4 -24    2.24    0.27
   5  -4 -23    2.15    0.28
   5  -4 -22    5.32    0.42
   5  -4 -21    3.94    0.37
   5  -4 -20   10.08    0.66
   5  -4 -19    1.17    0.27
   5  -4 -18    0.48    0.26
   5  -4 -17    0.33    0.25
  -5  -4  17    0.01    0.16
  -5  -4  16    0.71    0.14
   5  -4 -16    0.49    0.25
  -5  -4  16    0.70    0.17
  -5  -4  15    1.95    0.21
   5  -4 -15    2.24    0.30
  -5  -4  15    2.06    0.20
  -5  -4  15    2.68    0.23
  -5  -4  14    0.68    0.18
  -5  -4  14    0.70    0.16
   5  -4 -14    0.34    0.26
  -5  -4  13    2.68    0.25
  -5  -4  13    2.39    0.24
   5  -4 -13    2.72    0.32
  -5  -4  12    0.51    0.19
  -5  -4  12    0.34    0.20
   5  -4 -12    0.18    0.26
  -5  -4  11   -0.04    0.20
   5  -4 -11   -0.03    0.25
  -5  -4  11    0.21    0.20
  -5  -4  11   -0.06    0.21
   5  -4 -10    0.37    0.47
  -5  -4  10    0.69    0.23
   5  -4 -10    0.26    0.26
  -5  -4  10    0.41    0.21
  -5  -4  10    0.25    0.24
   5  -4  -9    0.19    0.49
  -5  -4   9    0.29    0.23
   5  -4  -9    0.10    0.25
  -5  -4   9    0.36    0.21
  -5  -4   9    0.57    0.26
   5  -4  -8    0.33    0.50
  -5  -4   8    0.57    0.26
  -5  -4   8    0.31    0.21
   5  -4  -8    0.31    0.24
  -5  -4   8    0.08    0.29
   5  -4  -7   -0.02    0.53
  -5  -4   7    0.14    0.26
  -5  -4   7   -0.20    0.22
  -5  -4   7   -0.05    0.32
   5  -4  -6    4.39    0.69
  -5  -4   6    6.47    0.47
  -5  -4   6    5.55    0.43
   5  -4  -6    4.66    0.68
  -5  -4   6    6.30    0.43
  -5  -4   6    5.70    0.50
   5  -4  -5    1.64    0.61
   5  -4  -5    3.33    0.26
  -5  -4   5    2.74    0.30
  -5  -4   5    2.90    0.43
  -5  -4   5    2.82    0.30
   5  -4  -5    1.37    0.61
   5  -4  -4    0.96    0.59
   5  -4  -4    0.80    0.61
  -5  -4   4    0.23    0.22
  -5  -4   4    0.16    0.23
  -5  -4   4   -0.13    0.40
   5  -4  -4    0.10    0.19
   5  -4  -3    3.61    0.75
  -5  -4   3    5.31    0.47
  -5  -4   3    4.86    0.57
  -5  -4   3    5.81    0.42
   5  -4  -3    4.48    0.78
  -5  -4   3    5.61    0.44
   5  -4  -3    6.61    0.40
   5  -4  -2    0.64    0.65
  -5  -4   2    0.80    0.29
  -5  -4   2    0.19    0.21
   5  -4  -2    1.31    0.70
  -5  -4   2    0.47    0.43
   5  -4  -2    0.45    0.20
  -5  -4   2    0.35    0.24
   5  -4  -1   10.07    1.01
   5  -4  -1    8.10    0.96
  -5  -4   1    9.13    0.67
  -5  -4   1    9.92    0.65
  -5  -4   1    8.38    0.74
  -5  -4   1    8.94    0.63
   5  -4   0    4.68    0.87
  -5  -4   0    4.87    0.40
   5  -4   0    6.51    0.39
  -5  -4   0    4.34    0.39
   5  -4   0    5.68    0.85
  -5  -4  -1   20.87    1.37
   5  -4   1   17.22    1.62
   5  -4   1   20.19    1.64
   5  -4   2    7.20    1.02
  -5  -4  -2    8.61    0.62
   5  -4   2    7.05    1.01
   5  -4   3   18.54    1.00
  -5  -4  -3   15.85    1.01
   5  -4   3   15.60    1.36
  -5  -4  -4    1.69    0.26
   5  -4   4    2.22    0.27
   5  -4   4    2.77    0.82
   5  -4   5    0.13    0.23
  -5  -4  -5    0.83    0.22
   5  -4   5    0.20    0.75
   5  -4   6    6.15    0.95
  -5  -4  -6    7.26    0.53
   5  -4   7    2.91    0.78
   5  -4   7    2.87    0.32
  -5  -4  -7    2.22    0.26
   5  -4   8    3.80    0.82
  -5  -4  -8    3.61    0.35
   5  -4   8    4.28    0.88
   5  -4   8    5.00    0.38
  -5  -4  -8    3.65    0.32
   5  -4   9    0.62    0.72
  -5  -4  -9    0.48    0.21
   5  -4   9    0.03    0.79
   5  -4   9    0.29    0.27
  -5  -4  -9    0.52    0.19
   5  -4  10    9.08    1.07
  -5  -4 -10   10.05    0.61
   5  -4  10    9.85    0.62
  -5  -4 -10    8.94    0.59
   5  -4  11   -0.12    0.72
  -5  -4 -11    0.19    0.20
   5  -4  11    0.81    0.82
  -5  -4 -11    0.39    0.18
   5  -4  12    8.01    0.98
   5  -4  12    8.22    0.91
  -5  -4 -12    7.84    0.52
   5  -4  13    0.40    0.81
   5  -4  13    0.44    0.69
  -5  -4 -13   -0.01    0.18
   5  -4  14    1.67    0.78
   5  -4  14    1.23    0.66
  -5  -4 -14    1.42    0.20
   5  -4  15   -0.47    0.71
   5  -4  15    0.61    0.65
  -5  -4 -15    0.19    0.17
   5  -4  16    0.06    0.65
   5  -4  16   -1.01    0.63
  -5  -4 -16   -0.07    0.16
   5  -4  17   -0.68    0.58
   5  -4  17   -0.37    0.55
   5  -4  18    0.43    0.51
   5  -4  18    0.67    0.49
   5  -4  19   -0.01    0.42
   5  -4  19    0.30    0.38
   5  -4  20    0.37    0.32
   5  -4  20    0.48    0.32
  -5   4 -21    2.82    0.18
   5  -4  21    1.15    0.27
  -5   4 -22    0.24    0.09
  -5  -5  14    0.04    0.08
  -5  -5  13    0.34    0.10
  -5  -5  12    0.08    0.10
  -5  -5  11    1.60    0.15
  -5  -5  10    0.22    0.13
  -5  -5   9    6.13    0.39
  -5  -5   8    0.60    0.16
  -5  -5   7    9.57    0.53
  -5  -5   7    7.67    0.53
  -5  -5   6    3.85    0.27
  -5  -5   6    3.15    0.29
  -5  -5   5    1.33    0.18
  -5  -5   5    0.86    0.21
   5  -5  -4    0.78    0.41
  -5  -5   4    1.41    0.17
  -5  -5   4    1.05    0.22
  -5  -5   3    2.39    0.27
  -5  -5   3    2.71    0.22
   5  -5  -2    0.33    0.44
  -5  -5   2    0.05    0.14
  -5  -5   2    0.08    0.21
   5  -5  -1    0.29    0.45
  -5  -5   1    0.87    0.16
  -5  -5   1    0.75    0.23
   5  -5   0    1.77    0.48
  -5  -5   0    2.04    0.19
  -5  -5   0    1.29    0.24
   5  -5   1    0.28    0.46
  -5  -5  -1    0.26    0.14
   5  -5   2    1.66    0.48
  -5  -5  -2    2.50    0.21
  -5  -5  -3    0.19    0.21
   5  -5   3    0.39    0.45
  -5  -5  -4    0.31    0.21
  -5  -5  -5    0.07    0.20
  -5  -5  -6    0.01    0.19
   5  -5   6   -0.17    0.41
  -5  -5  -7   -0.23    0.18
   5  -5   7   -0.11    0.39
  -5  -5  -8    0.55    0.18
   5  -5   8    1.12    0.37
  -5  -5  -9    0.25    0.16
   5  -5   9   -0.35    0.34
   5  -5  10    0.10    0.33
   5  -5  11    0.12    0.31
   5  -5  12   -0.04    0.28
   5  -5  13    0.06    0.24
   5  -5  14   -0.01    0.20
  -6   0  38   -0.24    0.31
  -6   0  37    0.05    0.17
  -6   0  37   -0.56    0.44
   6   0 -36    1.49    0.20
  -6   0  36    1.26    0.24
   6   0 -35   -0.12    0.18
   6   0 -34    0.02    0.19
   6   0 -33    0.10    0.22
   6   0 -32    0.93    0.24
   6   0 -31    0.45    0.24
   6   0 -30    0.96    0.27
   6   0 -29    0.13    0.27
   6   0 -28    5.50    0.46
  -6   0  25   -0.34    0.67
  -6   0  24    1.98    0.72
  -6   0  23    1.15    0.63
  -6   0  23   -1.30    1.04
  -6   0  22    5.12    0.80
  -6   0  22    4.67    1.04
  -6   0  21   -0.16    0.59
  -6   0  21    0.14    0.79
  -6   0  20    3.88    0.74
  -6   0  20    2.19    0.74
  -6   0  19    0.29    0.54
  -6   0  19    0.27    0.59
  -6   0  18    0.13    0.51
  -6   0  18    0.63    0.61
  -6   0  17    0.22    0.52
   6   0 -16   11.25    0.70
  -6   0  16    8.76    0.93
   6   0 -15    0.11    0.22
  -6   0  15    0.82    0.50
  -6   0  14   20.69    1.43
  -6   0  13   -0.07    0.46
  -6   0  12   13.70    1.07
  -6   0  11   -0.17    0.41
  -6   0  11   -0.49    0.50
   6   0 -10    8.91    0.82
  -6   0  10    6.96    0.67
  -6   0  10    6.83    0.76
   6   0  -9    0.48    0.53
  -6   0   9    0.05    0.43
  -6   0   9    0.21    0.50
  -6   0   8  221.50   13.33
   6   0  -8  263.95   13.44
  -6   0   8  239.01   13.37
   6   0  -7   -0.10    0.55
  -6   0   7    0.32    0.38
  -6   0   7    0.11    0.48
  -6   0   6  172.90   10.20
   6   0  -6  193.98   10.28
   6   0  -5   -0.18    0.48
  -6   0   5    0.16    0.42
   6   0  -4    5.18    0.73
  -6   0   4    8.26    0.69
  -6   0   3    0.16    0.50
  -6   0   2  366.62   20.48
  -6   0   1    0.13    0.49
  -6   0   0  278.64   15.64
  -6   0  -1   -0.26    0.56
  -6   0  -2   70.95    4.18
  -6   0  -3    0.10    0.56
  -6   0  -4  137.70    7.86
  -6   0  -5   -0.07    0.56
  -6   0  -6  340.09   19.06
  -6   0  -7    0.50    0.54
  -6   0  -8   33.36    2.19
  -6   0  -9   -0.58    0.58
  -6   0 -10   54.05    2.63
   6   0  10   46.02    2.45
   6   0  11   -0.21    0.24
  -6   0 -11   -0.55    0.65
   6   0  11    0.54    0.46
   6   0  12   63.84    3.68
   6   0  12   59.01    3.85
   6   0  13    0.13    0.27
  -6   0 -13   -0.16    0.32
  -6   0 -13   -0.24    0.67
   6   0  13   -0.15    0.48
   6   0  14   -0.07    0.29
  -6   0 -14   -0.18    0.32
  -6   0 -14    0.53    0.65
   6   0  14    0.16    0.48
   6   0  15   -0.05    0.30
  -6   0 -15   -0.30    0.35
   6   0  15    0.04    0.51
  -6   0 -16  111.96    5.71
  -6   0 -16  119.05    6.12
   6   0  17    0.21    0.31
  -6   0 -17   -0.23    0.35
   6   0  17   -0.54    0.53
  -6   0 -18   14.51    0.94
   6   0  18   15.00    0.95
   6   0  18   12.32    1.14
   6   0  19   -0.14    0.38
  -6   0 -19    0.40    0.37
   6   0  19   -0.53    0.55
   6   0  20    0.07    0.34
  -6   0 -20   -0.05    0.34
   6   0  20   -0.27    0.50
  -6   0 -20   -0.22    0.44
   6   0  21    0.15    0.36
  -6   0 -21   -0.08    0.35
   6   0  21   -0.33    0.54
  -6   0 -21    0.18    0.47
   6   0  22    2.98    0.46
  -6   0 -22    3.50    0.42
   6   0  23    0.43    0.37
  -6   0 -23    0.22    0.36
  -6   0 -24    3.11    0.42
   6   0  24    2.69    0.44
  -6   0 -25   -0.21    0.34
   6   0  25    0.13    0.36
  -6   0 -26    2.59    0.38
  -6   0 -26    2.16    0.24
  -6   0 -27   -0.11    0.33
  -6   0 -27   -0.17    0.18
  -6   0 -28    7.81    0.58
  -6   0 -28    7.76    0.50
  -6   0 -29    0.27    0.29
  -6   0 -29    0.12    0.15
  -6   0 -30    3.60    0.33
  -6   0 -30    2.31    0.22
  -6   0 -31    0.17    0.23
  -6  -1  37    0.14    0.29
  -6   1  37    0.17    0.40
  -6   1  36    0.20    0.21
  -6  -1  36   -0.22    0.17
  -6  -1  36   -0.29    0.38
  -6   1  35    0.32    0.25
  -6  -1  35    0.68    0.22
   6  -1 -35    0.36    0.19
  -6  -1  35    0.39    0.53
   6   1 -34    0.38    0.17
   6  -1 -34    1.01    0.22
  -6  -1  34    0.22    0.60
   6   1 -33    0.39    0.18
   6  -1 -33    0.21    0.21
  -6  -1  33    0.83    0.70
   6  -1 -32    1.80    0.28
   6   1 -32    2.03    0.24
   6  -1 -32    1.37    0.25
   6   1 -31    4.67    0.38
   6   1 -30    1.46    0.27
   6   1 -29    2.30    0.32
  -6  -1  25    2.01    0.82
   6  -1 -25    1.89    0.33
  -6  -1  24    1.31    0.87
  -6   1  24    0.94    0.57
  -6  -1  24    2.35    0.69
  -6  -1  23    2.44    0.91
  -6   1  23    3.27    0.62
  -6  -1  23    3.65    0.70
  -6   1  22   12.75    1.08
  -6  -1  22   14.92    1.17
  -6  -1  21   10.09    1.24
  -6   1  21   11.83    1.05
  -6   1  20   28.50    1.86
  -6  -1  20   32.18    1.93
  -6  -1  19    0.61    0.67
  -6   1  19    0.82    0.49
  -6  -1  19    1.29    0.57
  -6  -1  18    3.41    0.76
  -6   1  18    4.31    0.63
  -6  -1  18    4.25    0.66
  -6  -1  17    4.38    0.81
  -6   1  17    5.52    0.63
  -6  -1  17    4.23    0.64
  -6  -1  16    0.86    0.63
  -6   1  16    1.86    0.45
  -6  -1  16    2.38    0.52
  -6  -1  15   -0.14    0.61
   6  -1 -15    0.09    0.21
  -6  -1  14    0.73    0.59
   6  -1 -14    1.56    0.24
  -6  -1  13   17.03    1.30
  -6   1  13   16.49    1.20
  -6  -1  13   15.31    1.20
   6  -1 -13   16.69    0.98
  -6  -1  12   48.91    3.19
  -6   1  12   51.48    3.10
  -6  -1  12   55.55    3.13
   6  -1 -12   51.31    2.91
  -6  -1  11    2.00    0.66
  -6   1  11    1.89    0.49
  -6  -1  11    2.89    0.51
  -6  -1  10   84.49    5.21
  -6  -1  10   95.54    5.16
  -6   1  10   86.20    5.12
  -6  -1   9  120.27    6.74
   6  -1  -9  107.24    6.66
   6   1  -9  109.09    6.67
  -6   1   9  126.63    6.66
  -6  -1   9  120.88    6.67
  -6  -1   8  410.05   22.04
  -6   1   8  375.45   21.94
  -6  -1   8  413.43   21.97
   6  -1  -8  371.45   21.97
   6   1  -8  404.67   21.99
  -6  -1   7   43.30    2.78
  -6   1   7   42.32    2.67
  -6  -1   7   44.32    2.68
   6  -1  -7   45.77    2.73
   6   1  -7   48.61    2.75
  -6  -1   6  142.51    8.17
  -6   1   6  143.33    8.10
  -6  -1   6  148.59    8.11
   6  -1  -6  136.44    8.13
   6   1  -6  142.84    8.15
  -6  -1   5   29.40    1.95
  -6   1   5   27.07    1.84
  -6  -1   5   28.32    1.86
   6  -1  -5   32.97    1.96
   6   1  -5   33.54    1.95
  -6  -1   4   30.85    1.89
  -6   1   4   30.44    1.88
   6  -1  -4   29.09    1.93
   6   1  -4   30.37    1.92
  -6   1   3   89.50    4.98
  -6  -1   3   88.09    4.97
   6  -1  -3   80.58    5.00
   6   1  -3   86.36    5.01
  -6   1   2  156.19    8.54
  -6  -1   2  145.35    8.52
  -6   1   1   20.83    1.38
  -6  -1   1   19.80    1.36
  -6  -1   0   52.78    3.21
  -6   1   0   55.90    3.24
  -6  -1  -1   12.72    0.99
  -6   1  -1   13.66    1.02
  -6   1  -2   32.32    2.09
  -6  -1  -2   34.42    2.09
  -6   1  -3   13.00    0.99
  -6  -1  -3   12.02    0.98
  -6   1  -4  125.32    7.25
  -6  -1  -4  128.17    7.25
  -6  -1  -5    5.99    0.70
  -6   1  -5    7.06    0.73
  -6   1  -6    2.52    0.58
  -6  -1  -6    3.25    0.55
  -6   1  -7   70.56    4.21
  -6  -1  -7   71.11    4.21
  -6   1  -8    0.48    0.52
  -6  -1  -8    0.75    0.55
  -6  -1  -9   10.91    0.67
  -6  -1  -9    9.62    0.99
  -6   1  -9   10.72    1.02
  -6  -1 -10    0.81    0.21
  -6  -1 -10    0.90    0.58
  -6   1 -10    0.35    0.57
  -6  -1 -11    0.18    0.22
  -6  -1 -11   -0.11    0.65
  -6   1 -11    0.60    0.62
  -6  -1 -12    5.24    0.89
  -6   1 -12    3.90    0.83
  -6  -1 -12    4.66    0.38
  -6   1 -12    4.89    0.46
  -6  -1 -12    4.29    0.45
  -6  -1 -13    3.46    0.78
  -6   1 -13    3.45    0.75
   6   1  13    3.38    0.61
   6  -1  13    2.68    0.61
  -6  -1 -13    3.65    0.32
   6   1  13    2.91    0.39
   6  -1  13    3.16    0.40
  -6  -1 -13    3.57    0.42
  -6   1 -13    3.25    0.41
  -6  -1 -14    0.92    0.68
  -6   1 -14    0.48    0.68
   6   1  14    1.11    0.53
   6  -1  14    0.77    0.49
  -6  -1 -14    0.65    0.25
   6   1  14    0.25    0.30
   6  -1  14    0.91    0.32
  -6  -1 -14    1.17    0.36
  -6   1 -14    0.92    0.34
  -6  -1 -15    1.35    0.71
  -6   1 -15    1.14    0.68
   6   1  15    1.60    0.56
   6  -1  15    0.20    0.52
  -6  -1 -15    1.26    0.26
   6   1  15    1.16    0.34
   6  -1  15    0.95    0.34
  -6  -1 -15    0.90    0.35
  -6   1 -15    1.37    0.34
   6   1  16   17.89    1.43
   6  -1  16   19.61    1.45
  -6  -1 -16   18.96    1.11
  -6   1 -16   17.86    1.15
  -6  -1 -16   19.35    1.16
   6   1  16   18.05    1.17
   6  -1  16   17.74    1.16
   6   1  17    2.05    0.61
   6  -1  17    2.89    0.66
   6   1  17    3.38    0.45
   6  -1  17    2.80    0.44
  -6  -1 -17    3.45    0.42
  -6   1 -17    3.92    0.44
  -6  -1 -17    3.21    0.34
  -6  -1 -18  148.49    6.92
  -6   1 -18  136.20    6.88
   6   1  18  105.04    6.88
   6  -1  18  106.67    6.89
   6  -1  18  115.53    6.64
   6   1  18  115.31    6.64
  -6  -1 -18  125.40    6.64
  -6   1 -18  115.40    6.63
  -6  -1 -18  114.62    6.60
  -6  -1 -19   11.67    0.92
  -6   1 -19    9.52    0.88
   6   1  19    8.78    0.97
   6  -1  19   10.28    1.01
  -6   1 -19    8.29    0.68
   6   1  19    8.38    0.70
   6  -1  19    9.13    0.69
  -6  -1 -19    9.47    0.68
  -6  -1 -19    9.45    0.63
  -6  -1 -20   24.27    1.55
  -6   1 -20   22.60    1.53
  -6  -1 -20   22.58    1.31
   6   1  20   18.50    1.32
   6  -1  20   19.27    1.32
  -6   1 -20   23.77    1.31
  -6  -1 -20   20.83    1.26
   6   1  20   22.98    1.62
   6  -1  20   18.68    1.58
  -6  -1 -21    0.73    0.26
  -6   1 -21    0.43    0.35
  -6  -1 -21    0.01    0.34
   6   1  21    0.53    0.37
   6  -1  21    0.27    0.37
  -6  -1 -22    3.48    0.37
   6   1  22    3.64    0.47
   6  -1  22    3.30    0.47
  -6   1 -22    4.23    0.44
  -6  -1 -22    4.47    0.46
  -6  -1 -23    1.54    0.30
  -6  -1 -23    1.53    0.35
  -6   1 -23    1.28    0.37
  -6  -1 -24    4.99    0.42
  -6  -1 -24    5.37    0.48
  -6   1 -24    4.29    0.48
  -6  -1 -25    0.81    0.27
  -6  -1 -25    0.89    0.34
  -6   1 -25    1.09    0.33
  -6  -1 -26    3.96    0.36
  -6   1 -26    3.39    0.39
  -6  -1 -26    3.43    0.39
  -6  -1 -27    0.31    0.25
  -6  -1 -27    0.24    0.29
  -6   1 -27    0.21    0.28
  -6  -1 -28    0.15    0.26
  -6   1 -28   -0.04    0.26
  -6  -1 -28    0.09    0.22
   6  -1  28    0.32    0.20
  -6  -1 -29   -0.22    0.23
  -6   1 -29    0.06    0.25
  -6  -1 -29    0.22    0.20
   6  -1  29    0.21    0.17
  -6  -1 -30    0.28    0.18
  -6  -1 -30    0.11    0.21
  -6   1 -30    0.41    0.22
  -6  -1 -31    4.70    0.32
   6  -2 -34   -0.05    0.17
   6  -2 -33    1.18    0.24
   6  -2 -32    0.44    0.24
   6  -2 -31    2.04    0.25
   6  -2 -31    1.28    0.29
   6  -2 -30    0.83    0.22
   6  -2 -29    1.54    0.25
  -6  -2  29    0.46    0.62
   6  -2 -28    1.06    0.23
  -6  -2  28    0.39    0.65
   6  -2 -27    0.23    0.22
  -6  -2  27    0.62    0.65
   6  -2 -26    1.21    0.24
  -6  -2  26    0.75    0.68
   6  -2 -25   -0.18    0.23
  -6  -2  25   -0.92    0.68
   6  -2 -24    6.03    0.44
  -6  -2  24    5.64    0.82
  -6  -2  23    4.33    0.78
  -6  -2  23    4.37    0.32
   6  -2 -23    4.11    0.36
  -6  -2  22   10.00    1.04
  -6  -2  22   14.64    1.16
  -6  -2  22   11.54    1.39
  -6  -2  22   14.98    0.85
   6  -2 -22   14.71    0.87
  -6  -2  21    1.34    0.43
  -6  -2  21    1.13    0.65
  -6  -2  21    1.72    0.85
  -6  -2  21    1.79    0.22
   6  -2 -21    1.59    0.25
  -6  -2  20   34.78    2.77
  -6  -2  20   47.98    2.80
  -6  -2  20   43.19    2.79
  -6  -2  20   35.45    3.02
  -6  -2  20   48.64    2.60
   6  -2 -20   47.90    2.61
  -6  -2  19   11.38    1.08
  -6  -2  19   13.79    1.07
  -6  -2  19   14.96    1.18
  -6  -2  19    9.23    1.33
  -6  -2  19   16.12    0.90
   6  -2 -19   15.61    0.90
  -6  -2  18    1.14    0.35
  -6  -2  18   -0.04    0.41
  -6  -2  18    0.19    0.63
  -6  -2  18    0.07    0.70
  -6  -2  18    0.12    0.19
   6  -2 -18    0.07    0.20
  -6  -2  17    7.60    0.86
  -6  -2  17    6.36    1.06
  -6  -2  17    8.39    0.52
  -6  -2  17    6.08    0.72
  -6  -2  17    7.86    0.68
  -6  -2  16    6.08    0.68
  -6   2  16    8.16    0.65
  -6  -2  16    6.60    0.63
  -6   2  16    7.55    0.80
  -6  -2  16    7.71    0.85
  -6  -2  16    6.82    1.05
  -6   2  15    1.05    0.37
  -6  -2  15    1.21    0.37
  -6   2  15    1.67    0.50
  -6  -2  15    0.85    0.40
  -6  -2  15    1.05    0.63
  -6  -2  15    1.34    0.22
  -6  -2  15    0.71    0.79
  -6  -2  14    1.90    0.62
  -6  -2  14    1.85    0.23
  -6  -2  14    1.92    0.86
  -6   2  14    2.26    0.37
  -6  -2  14    2.29    0.39
  -6   2  14    1.69    0.45
  -6  -2  14    1.49    0.43
   6  -2 -14    1.53    0.26
  -6  -2  13    3.17    0.62
  -6  -2  13    3.21    0.92
  -6  -2  13    2.86    0.39
  -6   2  13    2.34    0.51
  -6  -2  13    2.31    0.47
  -6   2  13    2.59    0.39
  -6  -2  13    2.78    0.26
   6  -2 -13    2.24    0.28
  -6  -2  12    0.05    0.58
  -6  -2  12    1.02    0.84
  -6   2  12   -0.04    0.40
  -6  -2  12   -0.18    0.41
  -6  -2  12   -0.05    0.18
   6  -2 -12    0.57    0.23
  -6   2  11    8.10    0.74
  -6  -2  11    6.23    0.69
   6  -2 -11    6.64    0.48
  -6  -2  11    7.20    0.47
  -6   2  10    0.59    0.38
  -6  -2  10    1.26    0.41
  -6  -2  10    1.06    0.19
   6  -2 -10    1.10    0.23
  -6   2   9    3.74    0.54
  -6  -2   9    3.31    0.51
   6  -2  -9    3.30    0.31
  -6  -2   9    3.92    0.29
  -6   2   8   21.68    1.40
  -6  -2   8   22.34    1.39
   6  -2  -8   21.22    1.21
  -6  -2   8   19.69    1.19
  -6  -2   7   31.90    1.93
  -6   2   7   30.89    1.93
   6  -2  -7   31.76    1.75
  -6  -2   7   29.40    1.73
  -6   2   6    0.40    0.38
  -6  -2   6    0.06    0.37
  -6  -2   5   10.31    0.61
  -6  -2   5    9.61    0.80
  -6   2   5   10.45    0.81
   6  -2  -5    9.88    0.80
   6   2  -5    8.79    0.78
   6  -2  -4    9.44    0.61
  -6  -2   4    9.61    0.58
  -6   2   4    9.58    0.77
  -6  -2   4    9.36    0.77
   6  -2  -4    7.99    0.76
   6   2  -4    9.23    0.77
   6  -2  -3    0.94    0.23
  -6  -2   3    1.12    0.18
   6  -2  -3    0.76    0.42
   6   2  -3    0.63    0.40
  -6   2   3    0.51    0.38
  -6  -2   3    0.55    0.37
  -6  -2   2   21.27    1.28
   6  -2  -2   22.54    1.50
   6   2  -2   21.57    1.48
   6  -2  -2   25.27    1.32
  -6   2   2   20.71    1.45
  -6  -2   2   21.41    1.46
   6  -2  -1    2.41    0.28
  -6  -2   1    2.30    0.24
   6  -2  -1    1.77    0.47
   6   2  -1    1.40    0.46
  -6   2   1    2.14    0.42
  -6  -2   1    2.24    0.43
  -6  -2   0   19.94    1.16
   6  -2   0   18.35    1.34
   6  -2   0   23.07    1.19
  -6   2   0   19.80    1.33
  -6  -2   0   19.93    1.34
  -6  -2  -1    0.25    0.20
   6   2   1    0.10    0.40
  -6   2  -1    0.34    0.38
  -6  -2  -1    0.06    0.40
   6  -2   1    0.24    0.24
   6  -2   1    0.18    0.18
  -6   2  -2   11.67    1.00
  -6  -2  -2   14.73    1.05
   6  -2   2   15.75    0.87
   6  -2   2   13.46    0.81
  -6  -2  -2   13.56    0.84
  -6   2  -3   40.80    2.68
  -6  -2  -3   39.56    2.68
   6  -2   3   49.35    2.52
   6  -2   3   43.76    2.47
  -6  -2  -3   42.69    2.50
  -6   2  -4   21.61    1.51
  -6  -2  -4   23.07    1.55
   6  -2   4   25.94    1.32
   6  -2   4   18.61    1.28
  -6  -2  -4   26.66    1.32
  -6  -2  -5    1.11    0.48
  -6   2  -5    1.43    0.48
  -6  -2  -5    1.77    0.25
   6  -2   5    1.23    0.21
  -6  -2  -6    7.37    0.80
  -6   2  -6    8.06    0.75
   6  -2   6    6.29    0.47
  -6  -2  -6    8.23    0.51
  -6  -2  -6    8.91    0.69
  -6  -2  -7   18.69    1.14
  -6  -2  -7   21.90    1.47
  -6   2  -7   18.57    1.40
  -6  -2  -8    6.46    0.48
  -6  -2  -8    6.79    0.82
  -6   2  -8    6.35    0.78
  -6  -2  -9   13.10    0.84
  -6  -2  -9   14.52    1.16
  -6   2  -9   13.69    1.13
  -6  -2 -10    2.49    0.31
  -6  -2 -10    3.49    0.62
  -6   2 -10    2.25    0.62
  -6  -2 -11    2.94    0.35
  -6  -2 -11    3.72    0.65
  -6   2 -11    2.92    0.64
  -6  -2 -12   69.54    3.94
  -6  -2 -12   69.97    3.93
  -6  -2 -13   63.43    3.53
  -6  -2 -13   61.17    3.52
  -6  -2 -14  107.07    6.05
  -6  -2 -14  108.82    6.05
  -6  -2 -15   65.81    3.78
  -6  -2 -15   64.97    3.77
  -6  -2 -15   77.31    3.98
  -6  -2 -16   87.59    4.64
  -6   2 -16   74.50    4.63
   6  -2  16   75.42    4.79
  -6  -2 -16   84.13    4.64
  -6  -2 -17   65.99    3.43
  -6   2 -17   58.80    3.42
  -6  -2 -17   59.57    3.41
   6  -2  17   52.61    3.56
  -6  -2 -18   14.29    0.88
  -6   2 -18   14.42    0.88
  -6  -2 -18   13.49    0.87
   6  -2  18   11.15    1.09
  -6  -2 -19    2.33    0.34
  -6   2 -19    2.54    0.33
  -6  -2 -19    2.37    0.34
   6  -2  19    2.81    0.64
  -6  -2 -20    3.56    0.37
  -6   2 -20    3.30    0.36
  -6  -2 -20    3.21    0.34
   6  -2  20    2.82    0.60
  -6  -2 -21    2.43    0.32
  -6  -2 -21    2.56    0.33
  -6   2 -21    2.73    0.32
  -6  -2 -22    0.44    0.27
  -6   2 -22    0.43    0.25
  -6  -2 -23    7.22    0.54
  -6   2 -23    7.97    0.54
  -6  -2 -24    1.39    0.27
  -6   2 -24    1.43    0.25
  -6  -2 -25    4.92    0.40
  -6   2 -25    4.68    0.38
  -6  -2 -26    1.65    0.27
  -6   2 -26    1.92    0.23
  -6  -2 -27    3.49    0.33
   6  -2  27    3.92    0.33
  -6  -2 -28    0.19    0.20
   6  -2  28    0.43    0.20
  -6  -2 -29    2.61    0.24
   6  -2  29    2.44    0.23
  -6  -2 -30    0.22    0.26
  -6  -2 -30    0.11    0.13
  -6  -2 -31   -0.11    0.18
   6  -3 -32    0.63    0.15
   6  -3 -31    0.41    0.19
   6  -3 -30   -0.03    0.21
   6  -3 -29    1.21    0.26
   6  -3 -28    0.42    0.27
   6  -3 -27    0.94    0.31
   6  -3 -26    2.01    0.35
  -6  -3  22    1.96    0.22
  -6  -3  21    5.86    0.41
  -6  -3  20   29.38    1.68
  -6  -3  19    0.92    0.21
  -6  -3  19    1.21    0.19
  -6  -3  18   46.41    2.65
  -6  -3  18   47.63    2.65
  -6  -3  17    0.95    0.22
  -6  -3  17    0.49    0.45
  -6  -3  17    1.17    0.21
  -6  -3  16   36.86    2.15
  -6  -3  16   36.26    2.26
  -6  -3  16   39.60    2.15
  -6  -3  16   36.03    2.64
   6  -3 -15    0.03    0.32
  -6  -3  15    0.03    0.20
  -6  -3  15    0.11    0.44
  -6  -3  15   -0.46    0.79
  -6  -3  15    0.21    0.21
  -6  -3  14   11.16    0.70
   6  -3 -14   10.66    0.79
  -6  -3  14   11.35    0.85
  -6  -3  14   12.37    0.72
  -6  -3  14   11.82    1.30
  -6  -3  13    1.51    0.45
  -6  -3  13    2.01    0.86
  -6  -3  13    1.65    0.25
   6  -3 -13    1.80    0.37
  -6  -3  13    1.83    0.24
  -6  -3  13    1.86    0.28
  -6  -3  12    1.51    0.45
  -6  -3  12    1.17    0.81
  -6  -3  12    2.09    0.27
  -6  -3  12    2.19    0.26
   6  -3 -12    2.35    0.37
  -6  -3  12    2.15    0.31
  -6  -3  11    5.00    0.55
  -6  -3  11    4.63    0.95
  -6  -3  11    4.88    0.44
   6  -3 -11    5.67    0.50
  -6  -3  11    5.89    0.40
  -6  -3  10    0.64    0.39
  -6  -3  10    0.84    0.78
  -6  -3  10    0.53    0.27
  -6  -3  10    0.53    0.20
   6  -3 -10    0.43    0.33
  -6  -3   9    6.34    0.60
  -6  -3   9    7.18    0.48
   6  -3  -9    7.18    0.57
   6  -3  -8    8.28    0.81
  -6  -3   8    7.90    0.63
  -6  -3   8    7.30    0.50
   6  -3  -8    7.19    0.57
   6  -3  -7    2.18    0.63
  -6  -3   7    1.58    0.41
  -6  -3   7    1.78    0.23
   6  -3  -7    1.68    0.33
   6  -3  -7    1.71    0.55
  -6  -3   6    2.04    0.42
   6  -3  -6    2.99    0.64
  -6  -3   6    2.26    0.26
   6  -3  -6    1.91    0.33
   6  -3  -6    2.94    0.61
  -6  -3   5    4.88    0.51
   6  -3  -5    4.58    0.70
  -6  -3   5    4.60    0.36
   6  -3  -5    6.24    0.72
   6  -3  -5    4.75    0.42
  -6  -3   4   11.17    0.75
   6  -3  -4   10.05    0.93
   6  -3  -4   10.63    0.60
  -6  -3   4    9.08    0.62
   6  -3  -4    9.07    0.67
  -6  -3   3    9.24    0.68
   6  -3  -3    9.35    0.51
  -6  -3   3    7.33    0.54
   6  -3  -3    8.67    0.88
   6  -3  -3    6.55    0.57
   6  -3  -2   11.74    1.10
  -6  -3   2   12.40    0.89
   6  -3  -2   12.17    0.79
   6  -3  -2    9.95    0.79
  -6  -3   1    9.86    0.76
  -6  -3   1    9.19    0.65
   6  -3  -1    9.01    0.65
   6  -3  -1    9.24    0.96
   6  -3  -1   11.37    0.61
  -6  -3   0    0.78    0.39
  -6  -3   0    0.93    0.26
   6  -3   0    0.46    0.65
   6  -3   0    0.86    0.25
   6  -3   0    0.96    0.20
  -6  -3  -1    0.09    0.40
  -6  -3  -1    0.08    0.24
   6  -3   1    0.03    0.20
   6  -3   1   -0.79    0.66
   6  -3   1    0.18    0.24
   6  -3   2   14.95    0.86
   6  -3   2   14.05    0.89
   6  -3   2   13.29    1.20
   6  -3   3    7.04    0.47
   6  -3   3    7.00    0.51
   6  -3   4   26.72    1.54
   6  -3   4   28.14    1.58
   6  -3   4   23.89    1.80
   6  -3   5    0.80    0.26
   6  -3   5    1.14    0.26
   6  -3   6    1.25    0.28
   6  -3   6    1.35    0.29
   6  -3   7    0.59    0.27
   6  -3   7    1.43    0.28
   6  -3   7    0.62    0.79
   6  -3   8    1.12    0.27
   6  -3   8    2.01    0.32
   6  -3   8    1.48    0.83
  -6  -3  -9    1.59    0.32
   6  -3   9    0.67    0.28
   6  -3   9    0.49    0.82
   6  -3   9    1.44    0.31
   6  -3  10   -0.18    0.29
  -6  -3 -10    0.09    0.29
   6  -3  11    3.81    0.93
   6  -3  11    3.92    0.40
  -6  -3 -11    3.97    0.40
   6  -3  12    1.55    0.83
  -6  -3 -12    2.02    0.33
   6  -3  13    0.72    0.86
  -6  -3 -13    0.52    0.29
   6  -3  14    4.27    0.91
  -6  -3 -14    4.08    0.40
   6  -3  15    4.95    0.90
  -6  -3 -15    4.94    0.44
   6  -3  16    3.68    0.82
  -6  -3 -16    3.18    0.38
   6  -3  17    8.45    0.94
  -6  -3 -17   10.24    0.68
   6  -3  18   -0.04    0.60
  -6  -3 -18    0.23    0.27
   6  -3  19    1.56    0.57
  -6  -3 -19    2.35    0.32
   6  -3  20    0.90    0.52
   6  -3  20    0.24    0.26
  -6  -3 -20    0.33    0.26
   6  -3  21    0.09    0.44
  -6  -3 -21   -0.20    0.24
   6  -3  22   -0.03    0.43
  -6  -3 -22   -0.07    0.22
   6  -3  23   -0.09    0.35
  -6  -3 -23    0.39    0.20
  -6  -3 -24    0.24    0.17
  -6  -3 -25    0.62    0.15
   6  -3  26    0.28    0.16
   6  -3  27    0.13    0.13
   6  -4 -27    0.04    0.10
   6  -4 -26    0.06    0.14
   6  -4 -25   -0.01    0.17
   6  -4 -24   -0.13    0.18
   6  -4 -23    0.45    0.21
   6  -4 -22    0.55    0.21
   6  -4 -21    0.52    0.22
   6  -4 -20    6.40    0.46
   6  -4 -19    0.07    0.23
   6  -4 -18    2.82    0.30
   6  -4 -17    0.28    0.23
  -6  -4  17    0.08    0.16
  -6  -4  16    1.85    0.19
   6  -4 -16    1.34    0.26
  -6  -4  16    1.72    0.21
  -6  -4  15    0.46    0.16
  -6  -4  15    0.71    0.13
   6  -4 -15    0.12    0.24
  -6  -4  15    0.27    0.18
  -6  -4  14    0.06    0.17
  -6  -4  14   -0.06    0.15
   6  -4 -14    0.07    0.24
  -6  -4  14    0.01    0.18
  -6  -4  13   -0.12    0.17
  -6  -4  13   -0.14    0.17
   6  -4 -13   -0.39    0.25
  -6  -4  12    1.23    0.21
  -6  -4  12    1.14    0.21
   6  -4 -12    1.19    0.27
  -6  -4  11    1.21    0.22
  -6  -4  11    0.98    0.23
   6  -4 -11    0.82    0.26
  -6  -4  10    1.65    0.25
  -6  -4  10    1.55    0.27
  -6  -4  10    1.69    0.25
   6  -4 -10    1.66    0.28
  -6  -4   9    1.62    0.27
  -6  -4   9    1.60    0.25
   6  -4  -9    1.09    0.26
  -6  -4   9    1.56    0.28
   6  -4  -8   -0.35    0.49
  -6  -4   8    0.03    0.24
  -6  -4   8    0.16    0.22
  -6  -4   8   -0.27    0.30
  -6  -4   7    9.29    0.65
  -6  -4   7    9.07    0.59
   6  -4  -7    7.97    0.80
  -6  -4   7    9.04    0.62
  -6  -4   6    5.47    0.50
  -6  -4   6    5.48    0.41
   6  -4  -6    4.21    0.68
  -6  -4   6    5.23    0.44
   6  -4  -5    1.07    0.60
  -6  -4   5    0.20    0.28
  -6  -4   5    0.53    0.24
  -6  -4   5    0.44    0.37
   6  -4  -5    0.13    0.58
  -6  -4   5    0.61    0.23
   6  -4  -4    1.87    0.66
  -6  -4   4    1.92    0.41
  -6  -4   4    2.01    0.28
   6  -4  -4    1.52    0.63
  -6  -4   4    2.30    0.27
   6  -4  -3    0.66    0.63
  -6  -4   3    1.09    0.40
   6  -4  -3    0.44    0.25
  -6  -4   3    0.61    0.23
   6  -4  -3    0.83    0.63
  -6  -4   3    0.53    0.22
   6  -4  -2   -0.13    0.67
  -6  -4   2    0.20    0.41
   6  -4  -2    0.23    0.26
  -6  -4   2    0.03    0.23
   6  -4  -2    0.50    0.65
   6  -4  -1    0.13    0.71
  -6  -4   1    0.86    0.26
   6  -4  -1    0.41    0.27
   6  -4  -1    1.30    0.70
   6  -4   0    1.03    0.75
   6  -4   0    1.86    0.30
  -6  -4   0    1.67    0.27
   6  -4   0    1.39    0.72
   6  -4   1    0.69    0.78
   6  -4   1    1.36    0.29
  -6  -4  -1    0.54    0.25
   6  -4   1    0.57    0.72
   6  -4   2    1.86    0.78
   6  -4   2    3.01    0.32
  -6  -4  -2    2.50    0.30
   6  -4   2    3.03    0.76
   6  -4   3   -0.66    0.80
  -6  -4  -3    0.17    0.22
   6  -4   3    0.37    0.26
   6  -4   3   -1.03    0.71
   6  -4   4    0.87    0.77
  -6  -4  -4    2.22    0.27
   6  -4   4    2.84    0.31
   6  -4   4    1.10    0.72
  -6  -4  -5    0.01    0.20
   6  -4   5    0.00    0.26
   6  -4   5    0.53    0.74
   6  -4   6    0.06    0.26
  -6  -4  -6    0.21    0.19
   6  -4   7    2.41    0.78
   6  -4   7    1.72    0.29
  -6  -4  -7    1.48    0.22
   6  -4   8    1.07    0.72
  -6  -4  -8    0.57    0.18
   6  -4   9    0.19    0.70
  -6  -4  -9    0.11    0.22
   6  -4   9    0.33    0.72
  -6  -4  -9    0.15    0.17
   6  -4  10    1.66    0.70
  -6  -4 -10    2.42    0.27
   6  -4  10    1.97    0.76
  -6  -4 -10    1.38    0.20
   6  -4  11    0.69    0.66
  -6  -4 -11    0.63    0.22
   6  -4  11    1.06    0.76
  -6  -4 -11    0.22    0.16
   6  -4  12    4.61    0.85
   6  -4  12    4.23    0.77
  -6  -4 -12    5.95    0.41
   6  -4  13    0.63    0.71
   6  -4  13    1.06    0.64
  -6  -4 -13    0.78    0.21
   6  -4  14    7.71    0.88
   6  -4  14    6.69    0.82
  -6  -4 -14    8.09    0.51
   6  -4  15    4.52    0.70
   6  -4  15    3.63    0.70
  -6  -4 -15    4.67    0.34
   6  -4  16    6.25    0.72
   6  -4  16    6.36    0.74
  -6  -4 -16    7.00    0.45
   6  -4  17    7.70    0.74
  -6  -4 -17    8.56    0.51
   6  -4  18    5.74    0.57
   6  -4  18    4.44    0.52
   6  -4  19    1.28    0.36
   6  -4  19    0.85    0.31
  -6   4 -20    0.84    0.10
   6  -4  20    0.53    0.24
  -6  -5  12    0.06    0.08
  -6  -5  11    1.43    0.13
  -6  -5  10    0.36    0.11
  -6  -5   9    4.06    0.27
  -6  -5   8    0.07    0.13
  -6  -5   7    0.25    0.14
  -6  -5   6    1.69    0.20
  -6  -5   5    0.22    0.13
  -6  -5   5    0.30    0.17
  -6  -5   4    0.17    0.13
  -6  -5   4    0.20    0.18
  -6  -5   3    0.06    0.12
  -6  -5   3    0.29    0.18
   6  -5  -2   -0.19    0.41
  -6  -5   2    0.04    0.12
  -6  -5   2   -0.03    0.18
   6  -5  -1    0.35    0.42
  -6  -5   1    0.22    0.12
  -6  -5   1    0.21    0.18
   6  -5   0    0.61    0.43
  -6  -5   0    1.38    0.15
  -6  -5   0    0.51    0.19
   6  -5   1   -0.23    0.42
  -6  -5  -1    0.20    0.11
  -6  -5  -1   -0.09    0.18
   6  -5   2    1.99    0.45
  -6  -5  -2    2.48    0.19
   6  -5   3    0.39    0.41
  -6  -5  -4    0.22    0.17
   6  -5   4    0.56    0.40
  -6  -5  -5    0.09    0.16
  -6  -5  -6    0.07    0.16
  -6  -5  -7    0.20    0.15
   6  -5   7    0.93    0.36
  -6  -5  -8    0.03    0.13
   6  -5   8   -0.13    0.30
  -6  -5  -9   -0.02    0.12
   6  -5   9    0.41    0.29
   6  -5  10   -0.04    0.27
   6  -5  11   -0.31    0.25
   6  -5  12    0.14    0.21
  -7   0  37    0.03    0.14
  -7   0  37   -0.11    0.33
   7   0 -36    1.03    0.15
  -7   0  36    0.27    0.44
   7   0 -35    0.14    0.16
  -7   0  35   -0.20    0.55
   7   0 -34    0.15    0.18
  -7   0  34    0.64    0.59
   7   0 -33   -0.19    0.19
   7   0 -32   -0.03    0.21
   7   0 -31    0.08    0.23
   7   0 -30    0.09    0.25
   7   0 -29    0.03    0.28
  -7   0  25   -0.37    0.61
  -7   0  24    1.48    0.64
  -7   0  23   -0.29    0.64
  -7   0  22    6.29    0.84
  -7   0  21   -0.45    0.57
  -7   0  20   25.34    2.13
  -7   0  20   32.82    2.05
  -7   0  19    0.37    0.70
  -7   0  19    0.42    0.52
  -7   0  18   38.89    2.84
  -7   0  18   50.43    2.83
  -7   0  17    0.55    0.57
  -7   0  17    0.04    0.48
   7   0 -17    0.16    0.28
  -7   0  16    4.55    0.75
  -7   0  16    5.28    0.64
   7   0 -16    5.64    0.44
  -7   0  15   -0.30    0.54
  -7   0  15    0.19    0.46
   7   0 -15    0.08    0.26
  -7   0  14    1.42    0.55
  -7   0  14    1.60    0.48
   7   0 -14    2.33    0.27
  -7   0  13    0.08    0.53
  -7   0  13    0.28    0.40
   7   0 -13    0.05    0.24
  -7   0  12    7.26    0.81
  -7   0  12    8.32    0.78
   7   0 -12    8.31    0.55
  -7   0  11   -0.07    0.49
  -7   0  11    0.26    0.44
   7   0 -11   -0.06    0.22
  -7   0  10    4.46    0.64
   7   0 -10    5.45    0.70
  -7   0  10    3.79    0.57
  -7   0   9   -0.21    0.49
   7   0  -9   -0.27    0.55
  -7   0   9    0.13    0.40
  -7   0   8   39.96    2.46
   7   0  -8   40.41    2.54
   7   0  -7    0.20    0.53
  -7   0   7    0.30    0.48
  -7   0   6   13.66    1.02
   7   0  -6   12.09    1.08
   7   0  -5    1.05    0.51
  -7   0   5    0.16    0.44
  -7   0   4   35.72    2.17
   7   0  -4   32.84    2.21
  -7   0   3    0.39    0.53
  -7   0   2    0.26    0.47
  -7   0   1    0.30    0.51
  -7   0   0    8.25    0.86
  -7   0  -1   -0.36    0.58
  -7   0  -2  182.47   10.39
  -7   0  -3    0.51    0.58
  -7   0  -4  507.07   28.35
  -7   0  -5    0.05    0.59
  -7   0  -6  101.04    5.93
   7   0   7   -0.01    0.21
  -7   0  -7    0.15    0.64
   7   0   8   18.58    1.09
  -7   0  -8   16.85    1.44
   7   0   9    0.23    0.23
  -7   0  -9    0.11    0.67
   7   0  10   17.39    0.98
  -7   0 -10   14.39    1.03
  -7   0 -10   14.79    1.37
   7   0  11   -0.22    0.23
  -7   0 -11   -0.44    0.38
  -7   0 -11   -0.06    0.72
   7   0  12    8.62    0.60
  -7   0 -12    9.38    0.69
  -7   0 -12    8.19    1.08
   7   0  13   -0.03    0.24
  -7   0 -13   -0.07    0.38
  -7   0 -13    0.94    0.80
   7   0  14    4.24    0.37
  -7   0 -14    3.88    0.49
  -7   0 -14    4.17    0.92
   7   0  15   -0.14    0.25
  -7   0 -15   -0.02    0.40
  -7   0 -15    0.07    0.75
   7   0  16    5.41    0.43
  -7   0 -16    5.53    0.54
  -7   0 -16    6.11    1.01
  -7   0 -17   -0.27    0.38
   7   0  17   -0.06    0.24
  -7   0 -18  150.38    8.23
  -7   0 -18  144.80    8.17
  -7   0 -19    0.22    0.39
  -7   0 -19    0.25    0.21
  -7   0 -20    4.78    0.52
  -7   0 -20    4.70    0.37
  -7   0 -21    0.33    0.38
  -7   0 -21    0.15    0.20
  -7   0 -22    5.26    0.51
  -7   0 -22    5.14    0.38
  -7   0 -23   -0.01    0.37
  -7   0 -23    0.30    0.18
  -7   0 -24    1.75    0.38
  -7   0 -24    1.16    0.19
  -7   0 -25    0.07    0.35
  -7   0 -26    1.04    0.34
  -7   0 -27    0.01    0.30
  -7   0 -28    3.10    0.35
  -7   0 -29    0.25    0.25
  -7   0 -30    3.90    0.33
  -7  -1  37    0.06    0.20
  -7   1  36    0.24    0.19
  -7  -1  36   -0.11    0.32
  -7   1  36    0.28    0.39
   7  -1 -35    0.05    0.16
  -7  -1  35   -0.15    0.39
  -7   1  35   -0.49    0.54
   7   1 -34    1.10    0.16
  -7  -1  34    0.22    0.52
  -7   1  34    1.50    0.70
   7   1 -33    0.03    0.16
  -7  -1  33    0.15    0.60
   7   1 -32    0.10    0.19
  -7  -1  32    0.40    0.71
   7   1 -31    0.33    0.22
  -7  -1  31    0.20    0.75
   7  -1 -30    0.50    0.24
   7   1 -30    1.35    0.26
   7  -1 -29    0.93    0.25
  -7  -1  29   -0.07    0.86
   7  -1 -28    3.91    0.37
   7  -1 -28    2.42    0.33
   7  -1 -27    0.93    0.31
   7  -1 -27    0.58    0.28
   7  -1 -26    8.23    0.60
  -7   1  24   21.08    1.64
  -7  -1  24   22.25    1.68
  -7  -1  23   -0.48    0.79
  -7   1  23   -1.17    1.06
  -7  -1  23    0.81    0.58
  -7   1  23   -0.48    0.53
  -7  -1  23   -0.44    0.54
  -7  -1  22    0.15    0.75
  -7   1  22    0.67    0.52
  -7  -1  22   -0.05    0.59
  -7   1  22   -0.46    0.90
  -7  -1  22    0.11    0.52
  -7  -1  21    1.01    0.76
  -7   1  21    1.41    0.58
  -7  -1  21    2.16    0.63
  -7   1  21    1.42    0.76
  -7  -1  21    0.80    0.55
  -7  -1  20    0.74    0.71
  -7   1  20    2.98    0.65
  -7   1  20    2.46    0.75
  -7  -1  20    1.17    0.54
  -7  -1  20    2.15    0.59
  -7  -1  19   -0.26    0.69
  -7   1  19   -0.33    0.50
  -7  -1  19    0.58    0.51
  -7   1  19   -0.06    0.60
  -7  -1  19    0.48    0.53
  -7  -1  18   -0.96    0.62
  -7  -1  18   -0.09    0.47
  -7   1  18    0.73    0.49
  -7   1  18    0.16    0.53
  -7  -1  18   -0.37    0.49
  -7  -1  17   17.03    1.62
  -7   1  17   22.82    1.61
  -7  -1  17   19.99    1.55
  -7   1  17   23.93    1.54
  -7  -1  17   25.64    1.57
  -7   1  16   17.44    1.28
  -7  -1  16   18.54    1.31
  -7  -1  15   33.41    2.40
  -7   1  15   36.91    2.34
  -7  -1  15   38.99    2.35
   7  -1 -15   36.99    2.12
   7   1 -15   36.29    2.08
  -7  -1  14   31.95    2.25
  -7   1  14   33.80    2.15
  -7  -1  14   37.63    2.19
   7  -1 -14   33.39    1.94
   7   1 -14   32.98    1.91
  -7  -1  13    6.76    0.83
  -7   1  13    4.96    0.64
  -7  -1  13    4.67    0.65
   7   1 -13    5.31    0.38
  -7  -1  12   12.42    1.12
  -7   1  12   11.76    0.97
  -7  -1  12   11.93    1.00
   7   1 -12   12.67    0.75
  -7  -1  11   -0.09    0.60
  -7   1  11   -0.21    0.42
  -7  -1  11   -0.23    0.46
   7  -1 -11    0.02    0.23
  -7  -1  10   11.23    1.09
  -7   1  10   12.37    0.98
  -7  -1  10   11.50    1.00
   7  -1 -10   12.59    0.76
  -7  -1   9    2.42    0.68
   7  -1  -9    3.89    0.59
   7   1  -9    4.14    0.61
  -7   1   9    4.19    0.58
  -7  -1   9    5.09    0.64
  -7  -1   8   31.60    2.27
  -7   1   8   37.10    2.23
  -7  -1   8   36.14    2.24
   7  -1  -8   34.40    2.23
   7   1  -8   36.51    2.26
  -7  -1   7    2.40    0.64
   7   1  -7    2.24    0.58
   7  -1  -7    1.78    0.57
  -7   1   7    1.15    0.47
  -7  -1   7    2.25    0.52
   7  -1  -6    0.21    0.55
   7   1  -6   -0.16    0.47
  -7   1   6    0.62    0.42
  -7  -1   6    0.63    0.49
  -7  -1   5   10.28    0.90
  -7   1   5   10.56    0.88
   7  -1  -5    9.84    0.98
   7   1  -5   11.19    0.98
  -7   1   4   13.02    0.97
  -7  -1   4   10.65    0.94
   7  -1  -4   11.23    0.99
   7   1  -4   11.30    0.99
  -7   1   3    7.10    0.79
  -7  -1   3    8.25    0.78
   7  -1  -3    7.59    0.83
   7   1  -3    8.49    0.84
  -7   1   2    3.55    0.54
  -7  -1   2    2.33    0.53
  -7   1   1   47.39    2.83
  -7  -1   1   44.63    2.81
   7  -1   0   20.87    1.16
  -7   1   0   16.89    1.37
  -7  -1   0   16.81    1.35
   7  -1   1   27.98    1.54
  -7   1  -1   24.10    1.75
  -7  -1  -1   23.00    1.72
   7  -1   2    4.25    0.36
  -7   1  -2    3.94    0.61
  -7  -1  -2    3.74    0.60
   7  -1   3   45.05    2.44
  -7  -1  -3   37.24    2.64
  -7   1  -3   39.96    2.66
   7  -1   4    5.20    0.40
  -7   1  -4    4.16    0.72
  -7  -1  -4    4.71    0.70
  -7   1  -5   39.13    2.56
  -7  -1  -5   38.23    2.54
  -7  -1  -5   40.14    2.29
   7  -1   5   42.05    2.31
  -7   1  -6   38.64    2.34
  -7  -1  -6   33.51    2.30
  -7  -1  -6   36.50    2.03
   7  -1   6   34.67    2.04
  -7   1  -7   45.79    2.83
  -7  -1  -7   47.07    2.83
   7  -1   7   43.83    2.49
  -7  -1  -7   43.14    2.47
   7  -1   8   -0.08    0.23
  -7  -1  -8    0.17    0.19
  -7   1  -8   -0.21    0.59
  -7  -1  -8    0.21    0.60
  -7   1  -9   10.95    0.75
  -7  -1  -9   12.12    1.09
  -7  -1  -9   10.73    0.75
  -7  -1  -9   11.29    0.69
  -7   1  -9    9.37    1.05
  -7  -1 -10   -0.19    0.33
  -7   1 -10   -0.21    0.34
  -7  -1 -10    0.14    0.20
  -7  -1 -10   -0.12    0.66
  -7   1 -10    0.30    0.67
  -7  -1 -11    0.83    0.37
  -7   1 -11    0.33    0.34
  -7  -1 -11    0.63    0.23
  -7  -1 -11   -0.13    0.72
  -7   1 -11    1.34    0.71
  -7  -1 -12    1.53    0.37
  -7   1 -12    1.49    0.37
  -7  -1 -12    1.28    0.27
  -7  -1 -12    2.13    0.76
  -7   1 -12    1.86    0.80
  -7  -1 -13    2.51    0.41
  -7   1 -13    1.65    0.39
  -7  -1 -13    1.94    0.30
  -7  -1 -13    1.88    0.75
  -7   1 -13    1.49    0.70
  -7  -1 -14    1.40    0.39
  -7   1 -14    0.53    0.38
  -7  -1 -14    0.82    0.26
  -7  -1 -14    0.88    0.69
  -7   1 -14    0.55    0.67
  -7  -1 -15    0.43    0.37
  -7   1 -15    0.13    0.38
  -7  -1 -15    0.71    0.27
  -7  -1 -15    1.13    0.73
  -7   1 -15    0.50    0.72
  -7  -1 -16    9.93    0.66
  -7   1 -16   10.60    0.73
  -7  -1 -16    8.20    0.71
  -7  -1 -17   30.04    1.69
  -7  -1 -17   28.79    1.73
  -7   1 -17   27.40    1.72
  -7  -1 -18   28.04    1.56
  -7  -1 -18   24.87    1.59
  -7   1 -18   25.80    1.59
  -7  -1 -19   25.86    1.45
  -7  -1 -19   22.80    1.48
  -7   1 -19   24.24    1.48
  -7  -1 -20   11.62    0.76
  -7  -1 -20   11.83    0.80
  -7   1 -20   11.86    0.81
  -7  -1 -21    2.66    0.33
  -7  -1 -21    2.81    0.41
  -7   1 -21    3.05    0.43
  -7  -1 -22   11.65    0.78
  -7  -1 -22   12.30    0.83
  -7   1 -22   13.50    0.84
  -7  -1 -23    0.28    0.33
  -7   1 -23    0.44    0.33
  -7  -1 -23    0.46    0.24
   7  -1  23    0.29    0.26
  -7  -1 -24    8.26    0.59
  -7   1 -24    8.55    0.59
  -7  -1 -24    6.91    0.52
   7  -1  24    7.47    0.54
  -7  -1 -25    0.01    0.29
  -7   1 -25    0.48    0.30
  -7  -1 -25    0.16    0.21
   7  -1  25    0.19    0.22
  -7  -1 -26    0.04    0.27
  -7   1 -26    0.15    0.27
  -7  -1 -26   -0.06    0.20
   7  -1  26    0.09    0.21
  -7  -1 -27    1.20    0.26
  -7   1 -27    1.17    0.26
  -7  -1 -27    1.20    0.19
   7  -1  27    1.08    0.21
  -7  -1 -28    1.85    0.21
  -7   1 -28    2.38    0.28
  -7  -1 -28    2.81    0.27
  -7  -1 -29    0.44    0.13
  -7  -1 -29    0.60    0.19
  -7   1 -29    0.50    0.20
   7  -2 -34    0.15    0.12
   7  -2 -33   -0.05    0.16
   7  -2 -32    0.12    0.19
   7  -2 -31   -0.23    0.18
   7  -2 -31   -0.10    0.22
   7  -2 -30    0.15    0.19
   7  -2 -30    0.17    0.25
  -7  -2  29    0.16    0.57
   7  -2 -29    0.02    0.19
   7  -2 -29   -0.09    0.27
  -7  -2  28   -0.20    0.59
   7  -2 -28    0.30    0.20
   7  -2 -28    0.14    0.28
  -7  -2  27    0.58    0.63
   7  -2 -27    0.02    0.21
   7  -2 -27    0.13    0.30
  -7  -2  26    0.31    0.62
   7  -2 -26    0.83    0.21
   7  -2 -26    0.16    0.33
   7  -2 -25   -0.20    0.21
  -7  -2  25    0.03    0.62
   7  -2 -24    0.41    0.21
  -7  -2  24    0.67    0.63
   7  -2 -23    0.83    0.23
  -7  -2  23    1.38    0.67
  -7  -2  22    5.52    0.78
   7  -2 -22    6.31    0.43
  -7  -2  22    5.67    0.39
  -7  -2  21   19.60    1.43
  -7  -2  21   19.12    1.17
   7  -2 -21   22.47    1.20
  -7  -2  20    1.04    0.41
  -7  -2  20    1.40    0.66
  -7  -2  20    0.79    0.81
  -7  -2  20    1.74    0.22
   7  -2 -20    1.70    0.24
  -7  -2  19   17.96    1.53
  -7  -2  19   22.09    1.53
  -7  -2  19   22.62    1.60
  -7  -2  19   19.57    1.83
  -7  -2  19   23.83    1.35
   7  -2 -19   25.33    1.37
  -7  -2  18   -0.46    0.66
  -7  -2  18    1.59    0.82
  -7  -2  18    0.66    0.20
  -7  -2  18    0.70    0.34
  -7  -2  18    0.61    0.39
  -7  -2  17   18.07    1.32
  -7  -2  17   16.84    1.59
  -7  -2  17   17.70    1.05
  -7  -2  17   15.29    1.26
  -7  -2  17   19.86    1.25
  -7  -2  16    0.65    0.65
  -7  -2  16    0.07    0.78
  -7  -2  16    0.33    0.35
  -7  -2  16    1.29    0.45
  -7  -2  15   23.19    1.39
  -7  -2  15   17.95    1.43
  -7  -2  15   21.37    1.47
  -7  -2  15   16.18    1.67
   7  -2 -15   19.70    1.27
   7  -2 -15   21.29    1.23
  -7  -2  14   11.02    0.96
  -7  -2  14   10.35    0.82
  -7  -2  14   10.34    0.97
  -7  -2  14    9.74    1.22
   7  -2 -14   10.08    0.75
  -7  -2  14   10.90    0.66
   7  -2 -14   10.92    0.71
  -7   2  13   11.77    1.03
  -7  -2  13   11.05    0.97
  -7  -2  13   12.66    1.03
  -7  -2  13   10.27    1.22
   7  -2 -13   10.82    0.79
  -7  -2  13   12.42    0.71
   7  -2 -13   11.25    0.75
  -7  -2  12   46.96    2.87
  -7   2  12   47.11    2.89
  -7  -2  12   49.90    2.81
  -7  -2  12   45.46    3.09
   7  -2 -12   44.16    2.66
  -7  -2  12   45.90    2.61
   7  -2 -12   47.15    2.64
  -7  -2  11    3.16    0.63
  -7  -2  11    2.73    0.82
  -7   2  11    4.27    0.62
  -7  -2  11    3.77    0.59
   7  -2 -11    3.19    0.35
  -7  -2  11    3.75    0.30
  -7  -2  10   15.10    1.12
  -7  -2  10   13.59    1.38
  -7  -2  10   14.73    1.13
  -7   2  10   14.87    1.15
   7  -2 -10   14.11    0.90
  -7  -2  10   14.92    0.87
  -7  -2   9    3.64    0.62
  -7  -2   9    1.86    0.80
  -7   2   9    4.00    0.58
  -7  -2   9    2.64    0.53
   7  -2  -9    3.24    0.32
  -7  -2   9    2.85    0.27
  -7   2   8    3.92    0.59
  -7  -2   8    3.50    0.57
  -7  -2   8    3.89    0.62
  -7  -2   8    3.09    0.81
   7  -2  -8    2.47    0.36
   7  -2  -8    3.21    0.31
  -7  -2   8    3.20    0.27
  -7   2   7    9.88    0.88
  -7  -2   7    9.74    0.86
   7  -2  -7    9.24    0.66
   7  -2  -7   10.57    0.64
  -7  -2   7    9.34    0.61
  -7  -2   7   11.24    0.85
  -7  -2   6    1.15    0.51
   7  -2  -6    0.59    0.28
  -7   2   6    1.18    0.44
  -7  -2   6    1.92    0.47
  -7  -2   5   17.46    1.12
  -7  -2   5   16.83    0.94
   7  -2  -5   14.87    0.99
  -7   2   5   15.41    1.18
  -7  -2   5   16.52    1.17
   7  -2  -5   15.19    1.16
   7   2  -5   13.36    1.12
  -7  -2   4    8.82    0.75
  -7  -2   4    8.65    0.53
   7  -2  -4    8.06    0.59
  -7   2   4   10.61    0.79
  -7  -2   4    7.75    0.74
   7   2  -4    5.95    0.72
   7  -2  -4    8.20    0.78
   7  -2  -3   20.75    1.48
   7   2  -3   18.25    1.45
  -7  -2   3   22.86    1.38
  -7  -2   3   20.84    1.23
   7  -2  -3   23.62    1.27
   7  -2  -3   20.58    1.27
  -7  -2   3   18.94    1.44
  -7   2   3   20.92    1.44
   7  -2  -2   17.44    1.42
   7   2  -2   17.63    1.41
  -7  -2   2   21.18    1.35
  -7  -2   2   20.42    1.20
   7  -2  -2   23.07    1.24
   7  -2  -2   21.21    1.25
  -7   2   2   20.21    1.41
  -7  -2   2   19.84    1.41
   7  -2  -1   16.86    1.29
   7   2  -1   15.38    1.27
  -7  -2   1   17.04    1.16
  -7  -2   1   17.15    1.03
   7  -2  -1   19.70    1.07
  -7   2   1   18.48    1.26
  -7  -2   1   15.68    1.23
   7  -2   0   12.54    1.18
   7   2   0   11.65    1.15
  -7  -2   0   16.63    1.14
  -7  -2   0   17.62    0.99
   7  -2   0   19.25    1.03
  -7   2   0   16.25    1.21
  -7  -2   0   16.63    1.22
   7  -2   1   16.05    1.42
   7   2   1   14.98    1.41
  -7  -2  -1   22.08    1.37
  -7  -2  -1   22.29    1.24
   7  -2   1   24.04    1.27
  -7   2  -1   20.24    1.46
  -7  -2  -1   20.60    1.46
  -7  -2  -2    8.84    0.73
  -7  -2  -2    8.57    0.54
   7  -2   2    8.31    0.56
  -7   2  -2    6.89    0.75
  -7  -2  -2    6.91    0.74
  -7  -2  -3    1.12    0.48
  -7  -2  -3    1.58    0.28
   7  -2   3    1.31    0.29
  -7   2  -3    1.05    0.52
  -7  -2  -3    1.04    0.51
  -7  -2  -4    9.50    0.80
  -7  -2  -4   10.96    0.67
   7  -2   4    9.39    0.67
  -7   2  -4    9.40    0.91
  -7  -2  -4    9.31    0.92
  -7  -2  -5   43.33    2.52
   7  -2   5   40.41    2.42
  -7  -2  -5   42.58    2.69
  -7   2  -5   38.08    2.64
  -7  -2  -5   44.75    2.42
   7  -2   6    6.92    0.56
  -7  -2  -6    8.29    0.88
  -7   2  -6    7.91    0.85
  -7  -2  -6    8.57    0.58
  -7  -2  -7   39.48    2.46
  -7   2  -7   34.23    2.39
  -7  -2  -8   32.52    1.94
  -7   2  -8   33.75    2.27
  -7  -2  -8   34.21    1.97
  -7  -2  -8   37.97    2.32
  -7  -2  -9  125.21    7.51
  -7  -2  -9  143.65    7.86
  -7  -2  -9  144.91    7.54
  -7  -2 -10   79.91    4.56
  -7  -2 -10   81.54    4.58
  -7  -2 -10   84.65    4.91
  -7  -2 -11   61.06    3.62
  -7  -2 -11   66.46    3.64
  -7  -2 -11   69.91    3.99
  -7  -2 -12   25.85    1.54
  -7  -2 -12   26.23    1.55
  -7  -2 -13    7.52    0.57
  -7  -2 -13    8.22    0.59
  -7  -2 -14    3.59    0.37
  -7  -2 -14    3.76    0.40
  -7   2 -14    2.84    0.38
  -7  -2 -15    3.67    0.39
  -7  -2 -15    4.08    0.41
  -7   2 -15    4.42    0.42
  -7  -2 -16   20.46    1.33
  -7   2 -16   24.89    1.34
  -7  -2 -16   22.70    1.32
   7  -2  16   18.97    1.54
  -7  -2 -17    3.57    0.38
  -7   2 -17    3.70    0.38
  -7  -2 -17    3.30    0.35
  -7  -2 -18    0.87    0.29
  -7   2 -18    0.70    0.29
  -7  -2 -18    0.54    0.26
   7  -2  18    0.16    0.61
  -7   2 -19    1.80    0.30
  -7  -2 -19    1.82    0.29
   7  -2  19    1.12    0.56
  -7   2 -20    0.48    0.26
  -7  -2 -20    0.63    0.24
   7  -2  20   -0.02    0.51
  -7   2 -21   -0.04    0.24
  -7  -2 -21    0.20    0.24
   7  -2  21   -0.39    0.33
  -7   2 -22    0.02    0.23
  -7  -2 -22   -0.43    0.24
   7  -2  22   -0.38    0.31
  -7   2 -23    0.22    0.22
  -7  -2 -23   -0.18    0.22
   7  -2  23   -0.02    0.28
  -7   2 -24   -0.07    0.20
  -7  -2 -24    0.27    0.22
   7  -2  24    0.21    0.26
  -7   2 -25    0.01    0.17
  -7  -2 -25    0.09    0.20
   7  -2  25   -0.03    0.23
  -7  -2 -26    0.23    0.19
   7  -2  26    0.41    0.20
   7  -2  27    0.22    0.18
   7  -2  28    1.18    0.16
   7  -3 -31    0.19    0.13
   7  -3 -30    0.40    0.19
   7  -3 -29    0.01    0.21
   7  -3 -28    0.48    0.26
   7  -3 -27    0.08    0.27
   7  -3 -26    0.70    0.31
   7  -3 -25   -0.03    0.32
   7  -3 -24   -0.21    0.36
   7  -3 -23    0.36    0.36
   7  -3 -22   -0.27    0.35
  -7  -3  22   -0.09    0.16
  -7  -3  21    4.35    0.32
  -7  -3  20   22.94    1.32
  -7  -3  19   -0.06    0.18
  -7  -3  19    0.23    0.15
  -7  -3  18   22.59    1.25
   7  -3 -18   19.86    1.33
  -7  -3  18   21.30    1.24
   7  -3 -17    0.04    0.35
  -7  -3  17    0.14    0.20
  -7  -3  17   -0.39    0.49
  -7  -3  17    0.30    0.18
  -7  -3  16   21.31    1.26
   7  -3 -16   20.30    1.34
  -7  -3  16   20.67    1.40
  -7  -3  16   22.80    1.26
   7  -3 -15    1.02    0.37
  -7  -3  15    0.43    0.21
  -7  -3  15    0.63    0.49
  -7  -3  15    0.45    0.20
  -7  -3  14   12.42    0.78
   7  -3 -14   11.20    0.87
  -7  -3  14   13.34    0.96
  -7  -3  14   13.81    0.79
   7  -3 -13    0.30    0.35
  -7  -3  13   -0.39    0.47
  -7  -3  13    0.18    0.21
  -7  -3  12    3.95    0.54
  -7  -3  12    3.73    0.32
  -7  -3  12    2.75    0.34
  -7  -3  12    3.46    0.30
   7  -3 -12    3.41    0.45
  -7  -3  11   -0.13    0.46
  -7  -3  11    0.43    0.27
  -7  -3  11    0.42    0.21
   7  -3 -11    0.16    0.33
  -7  -3  10    0.47    0.46
  -7  -3  10    0.41    0.20
  -7  -3  10    0.24    0.28
   7  -3 -10    0.10    0.35
  -7  -3   9    1.02    0.23
   7  -3  -9    0.64    0.35
  -7  -3   8    2.26    0.47
  -7  -3   8    2.02    0.27
   7  -3  -8    2.36    0.39
  -7  -3   7    1.79    0.46
   7  -3  -7    1.31    0.63
  -7  -3   7    2.21    0.26
   7  -3  -7    1.02    0.57
   7  -3  -7    1.61    0.36
  -7  -3   6    1.95    0.45
   7  -3  -6    1.63    0.64
  -7  -3   6    1.57    0.26
   7  -3  -6    2.23    0.60
   7  -3  -6    1.53    0.34
  -7  -3   5    2.30    0.44
  -7  -3   5    2.03    0.27
   7  -3  -5    3.03    0.66
   7  -3  -5    2.18    0.34
  -7  -3   4    3.23    0.49
  -7  -3   4    2.98    0.32
   7  -3  -4    2.64    0.70
   7  -3  -4    3.66    0.37
  -7  -3   3    0.20    0.43
  -7  -3   3   -0.03    0.23
   7  -3  -3   -0.03    0.65
  -7  -3   2    2.12    0.45
   7  -3  -2    1.97    0.72
  -7  -3   2    1.63    0.27
  -7  -3   1    3.74    0.51
  -7  -3   1    3.04    0.34
   7  -3  -1    2.61    0.73
  -7  -3   1    3.18    0.33
   7  -3   0   -0.19    0.68
   7  -3   0   -0.05    0.25
  -7  -3   0   -0.24    0.42
  -7  -3   0    0.35    0.25
   7  -3   1    9.26    0.60
   7  -3   1    7.04    0.94
  -7  -3  -1    9.20    0.74
  -7  -3  -1    7.94    0.60
   7  -3   2    2.40    0.32
  -7  -3  -2    1.93    0.31
   7  -3   3   59.96    4.01
   7  -3   3   67.91    3.87
  -7  -3  -3   72.33    3.87
   7  -3   4   82.26    4.43
  -7  -3  -4   79.83    4.43
   7  -3   5    0.49    0.29
  -7  -3  -5   -0.25    0.30
   7  -3   6   48.88    2.72
  -7  -3  -6   46.17    2.71
   7  -3   7   22.52    1.29
  -7  -3  -7   21.41    1.29
   7  -3   8    0.75    0.80
   7  -3   8    1.04    0.32
  -7  -3  -8    1.11    0.33
   7  -3   9   15.14    0.95
   7  -3   9   13.74    1.30
   7  -3  10    0.14    0.30
   7  -3  10   -0.34    0.88
   7  -3  11    0.15    0.86
   7  -3  11   -0.25    0.31
   7  -3  12    3.10    0.94
   7  -3  12    4.73    0.44
   7  -3  13    1.40    0.83
   7  -3  13    1.80    0.34
   7  -3  14    2.44    0.81
   7  -3  14    1.20    0.32
   7  -3  15    0.13    0.71
   7  -3  15   -0.04    0.27
   7  -3  16    0.30    0.66
   7  -3  16    0.28    0.28
  -7  -3 -16    0.11    0.26
   7  -3  17    1.33    0.62
   7  -3  17    1.73    0.31
  -7  -3 -17    1.55    0.28
   7  -3  18    1.62    0.56
   7  -3  18    1.90    0.30
  -7  -3 -18    1.92    0.29
   7  -3  19   -0.14    0.46
  -7  -3 -19    0.14    0.23
   7  -3  20   -0.03    0.41
  -7  -3 -20    0.08    0.21
   7  -3  21    0.22    0.34
  -7  -3 -21    0.35    0.21
   7  -3  22    0.28    0.35
  -7  -3 -22    0.21    0.19
   7  -3  23   -0.07    0.27
  -7  -3 -23   -0.06    0.16
  -7  -3 -24    0.04    0.13
   7  -3  24    0.07    0.16
   7  -3  25   -0.08    0.13
   7  -4 -25    0.51    0.13
   7  -4 -24    0.05    0.15
   7  -4 -23    0.12    0.16
   7  -4 -22    0.11    0.18
   7  -4 -21    0.03    0.18
   7  -4 -20    0.19    0.20
   7  -4 -19    0.79    0.21
  -7  -4  18    2.96    0.22
   7  -4 -18    1.92    0.27
  -7  -4  17    2.14    0.21
   7  -4 -17    1.62    0.25
  -7  -4  16    2.57    0.22
  -7  -4  16    2.97    0.24
   7  -4 -16    2.23    0.28
  -7  -4  15    0.41    0.15
  -7  -4  15    0.64    0.17
   7  -4 -15    0.14    0.23
  -7  -4  14    0.77    0.17
  -7  -4  14    0.88    0.19
   7  -4 -14    0.91    0.24
  -7  -4  13    1.10    0.20
  -7  -4  13    0.75    0.17
  -7  -4  13    1.48    0.21
   7  -4 -13    0.89    0.25
  -7  -4  12    0.24    0.20
  -7  -4  12    0.02    0.18
   7  -4 -12    0.03    0.23
  -7  -4  11    2.43    0.26
  -7  -4  11    2.03    0.25
   7  -4 -11    1.64    0.28
  -7  -4  10    1.24    0.26
  -7  -4  10    2.01    0.26
  -7  -4   9   -0.02    0.24
  -7  -4   9   -0.15    0.26
  -7  -4   9    0.02    0.22
  -7  -4   8    0.38    0.25
  -7  -4   8    0.17    0.28
  -7  -4   8    0.32    0.22
  -7  -4   7    6.87    0.54
  -7  -4   7    7.87    0.51
  -7  -4   7    6.53    0.56
  -7  -4   7    7.92    0.51
  -7  -4   6    5.22    0.50
  -7  -4   6    5.72    0.42
  -7  -4   6    5.96    0.47
  -7  -4   5   10.02    0.75
  -7  -4   5   10.46    0.66
   7  -4  -5    9.02    0.89
  -7  -4   5   11.01    0.70
  -7  -4   4   15.12    0.93
  -7  -4   4   13.81    0.84
   7  -4  -4   12.11    1.08
   7  -4  -4   11.76    1.08
  -7  -4   4   14.43    0.88
   7  -4  -3   14.32    1.18
   7  -4  -3   14.22    1.15
  -7  -4   3   15.66    0.94
  -7  -4   3   15.22    1.00
  -7  -4   2   15.63    0.90
   7  -4  -2   13.41    1.20
   7  -4  -2   11.61    1.13
  -7  -4   1   13.64    0.81
   7  -4  -1   11.01    1.08
   7  -4  -1   11.46    1.14
   7  -4   0    3.09    0.83
  -7  -4   0    2.94    0.32
   7  -4   0    2.42    0.72
   7  -4   1    2.17    0.81
  -7  -4  -1    1.89    0.28
   7  -4   1    1.57    0.71
   7  -4   2    1.23    0.79
  -7  -4  -2    0.95    0.24
   7  -4   2    1.53    0.69
   7  -4   3    0.58    0.80
  -7  -4  -3    0.49    0.22
   7  -4   3    1.15    0.68
   7  -4   4    5.56    0.93
  -7  -4  -4    7.00    0.47
   7  -4   4    5.80    0.84
   7  -4   5   -0.29    0.75
  -7  -4  -5    0.26    0.20
   7  -4   5   -0.02    0.65
  -7  -4  -6    2.52    0.26
   7  -4   6    2.15    0.70
  -7  -4  -7    1.32    0.21
  -7  -4  -8   -0.01    0.17
   7  -4   8    0.44    0.72
   7  -4   9    0.42    0.67
  -7  -4  -9    0.32    0.17
   7  -4   9    0.76    0.68
   7  -4  10    0.91    0.65
  -7  -4 -10    1.41    0.19
   7  -4  10    0.88    0.69
   7  -4  11    0.71    0.64
  -7  -4 -11    0.79    0.16
   7  -4  11    1.10    0.71
   7  -4  12    1.87    0.63
   7  -4  12    2.10    0.68
   7  -4  13    3.58    0.65
   7  -4  13    3.48    0.70
   7  -4  14    5.68    0.67
   7  -4  14    4.37    0.66
   7  -4  15    2.56    0.57
   7  -4  15    2.60    0.55
   7  -4  16    4.81    0.58
   7  -4  16    3.66    0.51
   7  -4  17    3.89    0.46
   7  -4  17    6.18    0.54
   7  -4  18    2.07    0.35
   7  -4  18    1.64    0.29
   7  -4  19    0.84    0.22
  -7  -5   9    0.01    0.09
  -7  -5   8    0.24    0.10
  -7  -5   7    0.44    0.12
  -7  -5   6   -0.15    0.12
  -7  -5   5    0.54    0.14
  -7  -5   4    0.04    0.10
  -7  -5   4   -0.14    0.14
  -7  -5   3    0.55    0.11
  -7  -5   3    0.07    0.15
  -7  -5   2    0.06    0.10
  -7  -5   2   -0.17    0.15
  -7  -5   1    0.20    0.10
  -7  -5   1   -0.07    0.15
  -7  -5   0    0.02    0.09
  -7  -5   0    0.07    0.15
  -7  -5  -1    0.00    0.09
  -7  -5  -1    0.06    0.15
  -7  -5  -2    0.07    0.14
   7  -5   2    0.01    0.36
   7  -5   3    0.89    0.35
   7  -5   4    0.63    0.33
  -7  -5  -5    0.26    0.13
   7  -5   5    1.20    0.34
  -7  -5  -6    0.05    0.11
   7  -5   6    0.58    0.30
   7  -5   9    0.70    0.21
   7  -5  10    0.23    0.19
  -8   0  36   -0.08    0.29
   8   0 -35    0.15    0.12
  -8   0  35    0.20    0.40
   8   0 -34    0.18    0.15
  -8   0  34    0.77    0.52
   8   0 -33   -0.11    0.17
  -8   0  33    0.52    0.58
   8   0 -32    0.01    0.19
  -8   0  32   -0.79    0.69
   8   0 -31   -0.18    0.22
  -8   0  31    0.08    0.75
   8   0 -30    1.39    0.26
  -8   0  30    0.95    0.83
   8   0 -29   -0.16    0.25
  -8   0  29   -0.50    0.90
  -8   0  28    3.06    0.97
  -8   0  23    0.05    0.53
  -8   0  23    0.20    0.57
  -8   0  22    9.37    0.95
  -8   0  22    7.80    1.00
  -8   0  21    0.10    0.55
  -8   0  21    0.11    0.53
  -8   0  20    0.10    0.51
  -8   0  20   -0.32    0.53
  -8   0  19   -0.35    0.70
  -8   0  19   -0.36    0.48
  -8   0  19   -0.15    0.47
  -8   0  18   -0.31    0.67
   8   0 -18   -0.05    0.29
  -8   0  18   -0.28    0.48
  -8   0  17   -0.03    0.65
  -8   0  17    0.09    0.46
   8   0 -17   -0.06    0.29
  -8   0  16   11.93    1.02
  -8   0  16   11.22    1.08
   8   0 -16   13.03    0.78
  -8   0  15   -0.02    0.59
  -8   0  15    0.28    0.54
  -8   0  15   -0.16    0.47
   8   0 -15    0.33    0.27
  -8   0  14   19.68    1.36
  -8   0  14   18.66    1.43
   8   0 -14   20.97    1.17
  -8   0  13    0.73    0.56
  -8   0  13   -0.04    0.51
  -8   0  13    0.08    0.41
   8   0 -13   -0.13    0.24
  -8   0  12   23.22    1.53
   8   0 -12   24.25    1.39
  -8   0  12   21.44    1.60
   8   0 -11    0.17    0.24
  -8   0  11    0.04    0.45
  -8   0  10   14.04    1.13
   8   0 -10   15.31    1.20
   8   0  -9    0.67    0.56
  -8   0   9    0.73    0.50
  -8   0   8   52.06    3.33
   8   0  -8   59.20    3.41
   8   0  -7   -0.14    0.57
  -8   0   7   -0.08    0.50
  -8   0   6   75.29    4.49
   8   0  -6   76.42    4.56
   8   0  -5   -0.24    0.57
  -8   0   5   -0.21    0.51
  -8   0   4   53.88    3.09
   8   0  -4   45.52    3.07
   8   0  -3   -0.40    0.61
  -8   0   3   -0.26    0.52
  -8   0   2    9.27    0.90
  -8   0   1    0.36    0.55
  -8   0   0   65.91    3.97
  -8   0  -1    0.29    0.59
   8   0   2    6.26    0.45
  -8   0  -2    5.16    0.79
   8   0   3    0.04    0.22
  -8   0  -3    0.21    0.61
   8   0   4    2.85    0.31
  -8   0  -4    2.82    0.72
   8   0   5   -0.05    0.23
  -8   0  -5   -0.45    0.66
  -8   0  -6    9.62    1.03
  -8   0  -6    7.97    0.68
   8   0   6    8.48    0.60
  -8   0  -7   -0.19    0.70
  -8   0  -7   -0.13    0.36
   8   0   7   -0.05    0.24
  -8   0  -8   13.72    0.91
  -8   0  -8   13.97    1.32
   8   0   8   13.15    0.84
  -8   0  -9    0.07    0.73
  -8   0  -9    0.17    0.38
   8   0   9    0.19    0.25
  -8   0 -10    8.96    1.16
  -8   0 -10   11.04    0.76
   8   0  10    9.01    0.63
  -8   0 -11   -0.39    0.78
  -8   0 -11   -0.05    0.44
   8   0  11    0.04    0.25
  -8   0 -12   17.57    1.49
  -8   0 -12   15.10    0.97
  -8   0 -13   -0.42    0.90
  -8   0 -13   -0.14    0.46
   8   0  13   -0.01    0.26
  -8   0 -14   23.18    1.35
  -8   0 -14   23.42    1.88
   8   0  14   19.65    1.24
  -8   0 -15   -0.91    0.85
  -8   0 -15   -0.09    0.44
   8   0  15    0.15    0.25
  -8   0 -16    6.24    0.64
  -8   0 -16    7.12    1.10
  -8   0 -17   -0.07    0.44
  -8   0 -18   54.01    3.12
  -8   0 -19    0.11    0.42
  -8   0 -20   26.49    1.62
  -8   0 -21    0.14    0.38
  -8   0 -22    6.69    0.58
  -8   0 -23    0.38    0.36
  -8   0 -24    1.06    0.36
  -8   0 -25    0.40    0.32
  -8   0 -26   -0.06    0.28
  -8   0 -27    0.23    0.25
  -8   0 -28    4.58    0.36
  -8   0 -29   -0.02    0.18
  -8  -1  36    0.19    0.20
  -8   1  35   -0.56    0.33
  -8  -1  35    0.47    0.29
   8   1 -34    0.03    0.10
  -8  -1  34    0.06    0.40
  -8   1  34   -0.02    0.45
   8   1 -33    0.07    0.14
  -8  -1  33    0.17    0.50
  -8   1  33   -0.43    0.63
   8   1 -32    0.11    0.16
   8  -1 -32    0.27    0.19
  -8  -1  32    0.70    0.57
  -8   1  32   -0.39    0.78
   8   1 -31    0.05    0.19
   8  -1 -31    0.18    0.20
   8  -1 -30    0.20    0.23
   8   1 -30    0.46    0.22
  -8   1  30    0.73    1.11
   8  -1 -29    0.52    0.25
   8  -1 -29    0.24    0.22
  -8   1  28    0.62    1.31
   8  -1 -28   -0.12    0.26
   8  -1 -28    0.01    0.24
   8  -1 -27   -0.21    0.25
   8  -1 -27   -0.15    0.28
   8  -1 -26    0.79    0.29
   8  -1 -25    1.02    0.30
   8  -1 -24    3.62    0.41
   8  -1 -23    1.13    0.34
  -8  -1  22   -0.23    0.76
  -8   1  22    0.18    0.58
  -8  -1  22    0.21    0.50
  -8   1  22    0.74    0.77
  -8  -1  22    0.16    0.50
   8  -1 -22    0.05    0.33
  -8  -1  21    9.14    1.09
  -8  -1  21   12.29    1.01
  -8   1  21   10.44    1.16
  -8  -1  21    6.95    0.88
   8  -1 -21    8.84    0.70
  -8  -1  20   12.84    1.30
   8  -1 -20   13.54    0.93
  -8   1  20   18.60    1.32
  -8  -1  20   17.13    1.23
  -8   1  20   14.25    1.30
  -8  -1  20   11.57    1.12
  -8   1  19    7.56    0.90
   8  -1 -19    6.88    0.52
  -8  -1  19    7.65    0.96
   8  -1 -19    7.14    0.59
  -8   1  19    9.60    0.92
  -8  -1  19   10.88    0.88
  -8   1  19    7.04    0.91
  -8  -1  19    5.80    0.78
  -8  -1  18   11.17    1.11
  -8   1  18   12.75    1.02
   8  -1 -18   10.03    0.72
  -8  -1  18    8.46    1.08
   8  -1 -18   11.43    0.78
  -8   1  18   12.51    1.05
  -8  -1  18   10.47    0.99
  -8   1  18   14.73    1.09
  -8  -1  18   14.19    1.03
  -8  -1  17    0.61    0.69
   8  -1 -17    1.37    0.28
  -8   1  17    0.61    0.61
  -8  -1  17    0.58    0.62
   8  -1 -17    1.27    0.33
  -8   1  17    0.87    0.52
  -8  -1  17    1.56    0.50
  -8   1  16    0.89    0.51
  -8  -1  16    1.20    0.52
   8  -1 -16    0.98    0.27
  -8  -1  16    1.75    0.69
  -8   1  16    1.88    0.58
  -8  -1  16    0.11    0.60
   8  -1 -16    1.08    0.33
   8   1 -16    1.18    0.23
  -8   1  15   14.20    1.28
  -8  -1  15   15.80    1.29
  -8  -1  15   20.56    1.37
  -8   1  15   17.88    1.21
   8  -1 -15   16.39    1.05
  -8  -1  15   15.07    1.35
   8  -1 -15   18.67    1.09
   8   1 -15   18.11    1.04
  -8   1  14    7.28    0.78
  -8  -1  14    6.00    0.78
  -8  -1  14    8.36    0.89
   8  -1 -14    7.54    0.54
  -8  -1  14    7.12    0.89
   8  -1 -14    8.67    0.59
   8   1 -14    7.39    0.51
  -8   1  13    5.47    0.67
  -8  -1  13    5.25    0.70
   8  -1 -13    4.31    0.42
  -8  -1  13    4.11    0.74
   8  -1 -13    4.82    0.44
   8   1 -13    4.61    0.36
  -8   1  12   20.61    1.52
  -8  -1  12   21.85    1.53
   8  -1 -12   19.46    1.25
  -8  -1  12   20.33    1.58
   8  -1 -12   22.68    1.29
   8   1 -12   20.35    1.23
  -8   1  11    0.84    0.46
  -8  -1  11    1.41    0.56
   8  -1 -11    0.84    0.31
  -8  -1  11    0.18    0.60
  -8  -1  11    1.32    0.60
   8  -1 -11    0.70    0.31
   8   1 -11    0.72    0.21
  -8   1  10   67.09    3.99
  -8  -1  10   67.17    4.02
   8  -1 -10   68.08    3.77
   8   1 -10   63.21    3.73
  -8  -1  10   76.46    3.91
   8  -1  -9    4.85    0.68
   8   1  -9    6.19    0.73
  -8   1   9    6.93    0.76
  -8  -1   9    7.51    0.77
   8  -1  -9    6.09    0.49
   8   1  -9    5.39    0.42
  -8  -1   9    6.63    0.72
  -8  -1   8    0.02    0.53
   8  -1  -8   -0.32    0.51
   8   1  -8   -0.44    0.54
  -8   1   8    0.13    0.45
  -8  -1   8    0.09    0.55
   8  -1  -8    0.28    0.28
  -8  -1   7    0.09    0.53
   8  -1  -7    0.24    0.52
   8   1  -7    1.07    0.55
  -8   1   7   -0.04    0.50
  -8  -1   7    0.49    0.54
   8  -1  -7    0.28    0.28
   8  -1  -6    0.93    0.55
   8   1  -6    1.67    0.58
  -8   1   6    0.58    0.50
  -8  -1   6    1.09    0.56
   8  -1  -5    2.83    0.67
  -8   1   5    2.12    0.54
  -8  -1   5    2.14    0.54
   8   1  -5    2.24    0.64
   8  -1  -4    1.22    0.59
   8   1  -4    2.52    0.68
  -8   1   4    1.76    0.55
  -8  -1   4    2.14    0.55
   8  -1  -3    1.34    0.61
   8   1  -3    0.10    0.56
  -8   1   3    1.19    0.51
  -8  -1   3    0.84    0.48
  -8   1   2   13.58    1.06
  -8  -1   2   12.30    1.03
   8  -1  -2   11.65    1.12
   8   1  -2   11.20    1.08
  -8  -1   2   12.09    0.72
  -8  -1   1   17.07    1.01
   8  -1  -1   17.97    1.06
  -8   1   1   18.07    1.31
  -8  -1   1   16.59    1.29
  -8  -1   0   58.06    3.71
  -8  -1   0   67.14    3.63
   8  -1   0   66.96    3.65
  -8   1   0   60.02    3.87
  -8  -1   0   59.69    3.86
  -8  -1  -1   18.02    1.25
  -8  -1  -1   20.34    1.12
   8  -1   1   18.42    1.14
  -8   1  -1   19.25    1.41
  -8  -1  -1   15.82    1.36
  -8  -1  -2   12.20    0.96
  -8  -1  -2   14.23    0.81
   8  -1   2   13.05    0.83
  -8   1  -2   13.39    1.11
  -8  -1  -2   10.96    1.06
   8  -1   3    3.44    0.35
  -8  -1  -3    3.65    0.55
  -8   1  -3    3.04    0.68
  -8  -1  -3    4.82    0.69
  -8  -1  -4   13.84    0.90
   8  -1   4   10.19    0.72
  -8   1  -4   12.89    1.07
  -8  -1  -4   10.62    1.02
  -8  -1  -5    2.88    0.53
  -8   1  -5    1.54    0.63
  -8  -1  -5    2.08    0.61
  -8   1  -5    2.47    0.38
  -8  -1  -5    2.41    0.36
   8  -1   5    2.74    0.32
  -8  -1  -6   49.84    2.59
   8  -1   6   39.35    2.46
  -8   1  -6   43.30    2.82
  -8  -1  -6   42.27    2.79
  -8   1  -6   45.67    2.50
  -8  -1  -6   43.36    2.49
   8  -1   7    0.26    0.26
  -8   1  -7   -0.07    0.36
  -8  -1  -7   -0.40    0.35
  -8   1  -7    0.30    0.65
  -8  -1  -7    0.58    0.66
  -8   1  -8   67.15    3.69
  -8  -1  -8   66.61    4.03
  -8   1  -8   65.78    4.04
  -8  -1  -8   65.81    3.68
  -8  -1  -8   63.44    3.63
   8  -1   8   63.42    3.65
  -8  -1  -9    9.27    0.73
  -8   1  -9    9.24    0.74
  -8  -1  -9   10.78    1.10
  -8   1  -9   11.30    1.13
  -8  -1  -9   10.37    0.63
   8  -1   9    9.29    0.66
  -8   1 -10   14.98    0.94
  -8  -1 -10   13.35    1.28
  -8   1 -10   13.05    1.33
  -8  -1 -10   13.08    0.91
   8  -1  10   12.18    0.85
  -8  -1 -10   13.86    0.83
  -8   1 -11   10.83    1.17
  -8  -1 -11   10.68    0.75
  -8   1 -11   10.12    0.76
   8  -1  11    9.75    0.68
  -8  -1 -11    9.30    0.65
  -8  -1 -11    9.49    1.15
  -8  -1 -12    0.88    0.40
  -8   1 -12    1.58    0.44
   8  -1  12    1.10    0.32
  -8  -1 -12    1.30    0.27
  -8  -1 -12    2.43    0.76
  -8   1 -12    1.14    0.72
  -8  -1 -13    5.59    0.57
  -8   1 -13    6.54    0.59
   8  -1  13    5.08    0.48
  -8  -1 -13    5.82    0.45
  -8  -1 -13    5.89    0.92
  -8   1 -13    7.61    1.03
  -8  -1 -14    0.93    0.42
  -8   1 -14    1.44    0.44
   8  -1  14    0.40    0.32
  -8  -1 -14    0.84    0.27
  -8  -1 -14    1.61    0.75
  -8   1 -14    1.13    0.77
  -8  -1 -15   30.15    1.82
  -8   1 -15   30.74    1.83
  -8  -1 -15   31.22    2.24
  -8   1 -15   30.36    2.25
  -8  -1 -15   29.85    1.76
   8  -1  15   30.79    1.79
  -8  -1 -16  115.44    6.70
  -8   1 -16  120.64    6.71
  -8  -1 -16  121.33    6.67
   8  -1  16  118.77    6.68
  -8  -1 -17   59.13    3.25
  -8   1 -17   57.09    3.25
  -8  -1 -17   54.56    3.19
   8  -1  17   56.64    3.22
  -8  -1 -18   24.43    1.58
  -8   1 -18   25.84    1.59
  -8  -1 -18   25.78    1.53
   8  -1  18   28.90    1.56
  -8  -1 -19   21.80    1.39
  -8   1 -19   22.36    1.40
  -8  -1 -19   22.01    1.34
   8  -1  19   25.10    1.37
  -8  -1 -20   11.02    0.76
  -8   1 -20    9.93    0.76
  -8  -1 -20   10.46    0.68
   8  -1  20   11.44    0.72
  -8  -1 -21   12.80    0.80
  -8   1 -21   13.45    0.82
  -8  -1 -21   10.97    0.73
   8  -1  21   11.33    0.76
  -8  -1 -22    1.35    0.33
  -8   1 -22    1.44    0.34
  -8  -1 -22    0.69    0.21
   8  -1  22    1.02    0.26
  -8  -1 -23    2.56    0.34
  -8   1 -23    2.89    0.36
  -8  -1 -23    2.18    0.23
   8  -1  23    2.13    0.28
  -8  -1 -24    0.40    0.27
  -8   1 -24    0.18    0.28
  -8  -1 -24    0.47    0.16
   8  -1  24    0.16    0.21
  -8  -1 -25    0.57    0.25
  -8   1 -25    0.64    0.25
  -8  -1 -25    0.29    0.14
   8  -1  25    0.45    0.19
  -8  -1 -26    0.36    0.22
  -8   1 -26    0.46    0.23
  -8  -1 -27    1.41    0.21
  -8   1 -27    1.30    0.22
  -8   1 -28    0.40    0.16
   8  -2 -32    0.08    0.15
   8  -2 -31    0.08    0.18
   8  -2 -30    0.47    0.17
   8  -2 -30    0.24    0.21
  -8  -2  29   -0.12    0.48
   8  -2 -29    0.38    0.17
   8  -2 -29    0.24    0.23
  -8  -2  28    0.36    0.51
   8  -2 -28    0.47    0.18
   8  -2 -28    0.02    0.25
  -8  -2  27    0.45    0.56
   8  -2 -27    0.54    0.19
   8  -2 -27    0.39    0.28
  -8  -2  26    0.69    0.58
   8  -2 -26    0.44    0.19
   8  -2 -26    0.70    0.31
  -8  -2  25   -0.20    0.58
   8  -2 -25    0.02    0.20
   8  -2 -25   -0.24    0.32
  -8  -2  24    5.84    0.77
   8  -2 -24    7.73    0.48
   8  -2 -24    5.52    0.57
  -8  -2  23    3.75    0.72
   8  -2 -23    5.76    0.40
   8  -2 -23    4.44    0.49
  -8  -2  22    0.83    0.63
   8  -2 -22    0.36    0.21
   8  -2 -22   -0.41    0.39
  -8  -2  21    0.05    0.60
   8  -2 -21    0.15    0.21
   8  -2 -21   -0.57    0.40
  -8  -2  21    0.18    0.14
  -8  -2  20   -0.15    0.61
   8  -2 -20    0.17    0.21
   8  -2 -20    0.14    0.40
  -8  -2  20    0.18    0.16
  -8  -2  19    2.24    0.68
   8  -2 -19    2.57    0.45
  -8  -2  19    2.85    0.26
   8  -2 -19    3.31    0.30
   8  -2 -18    3.34    0.47
  -8  -2  18    3.65    0.29
  -8  -2  18    2.61    0.67
  -8  -2  18    2.45    0.80
  -8  -2  17   17.61    1.34
  -8  -2  17   14.52    1.53
   8  -2 -17   17.99    1.17
  -8  -2  17   21.34    1.32
  -8  -2  17   17.94    1.36
  -8  -2  16   17.62    1.29
  -8  -2  16   15.93    1.52
   8  -2 -16   17.74    1.13
  -8  -2  16   18.66    1.23
  -8  -2  16   15.54    1.28
  -8  -2  15   35.61    2.16
  -8  -2  15   33.15    2.25
  -8  -2  15   34.16    2.19
  -8  -2  15   27.96    2.39
   8  -2 -15   34.75    2.05
   8  -2 -15   36.29    2.02
  -8  -2  14   13.08    1.15
  -8  -2  14   14.28    1.05
  -8  -2  14   16.74    1.20
  -8  -2  14   12.96    1.35
   8  -2 -14   12.78    0.96
  -8  -2  14   14.52    0.86
   8  -2 -14   16.46    0.93
  -8  -2  13   33.75    2.26
  -8  -2  13   36.60    2.19
  -8  -2  13   31.71    2.42
   8  -2 -13   34.25    2.04
  -8  -2  13   34.02    1.96
   8  -2 -13   35.82    2.00
  -8  -2  12   12.65    1.06
  -8  -2  12   13.32    1.05
  -8  -2  12   10.11    1.20
   8  -2 -12   11.66    0.81
  -8  -2  12   11.43    0.72
   8  -2 -12   12.24    0.77
  -8  -2  11   35.57    2.09
   8  -2 -11   27.46    1.79
   8  -2 -11   30.40    1.76
  -8  -2  11   30.03    1.72
  -8  -2  11   33.36    1.96
  -8  -2  10    1.72    0.56
   8  -2 -10    1.08    0.35
  -8  -2  10    1.29    0.20
   8  -2 -10    0.85    0.29
  -8  -2  10    1.19    0.67
  -8  -2   9    6.66    0.78
   8  -2  -9    5.77    0.47
  -8  -2   9    5.87    0.41
  -8  -2   9    7.24    0.78
  -8   2   8    1.83    0.56
  -8  -2   8    2.74    0.61
  -8  -2   8    2.60    0.26
   8  -2  -8    2.46    0.32
  -8  -2   8    3.40    0.68
  -8   2   7   41.02    2.44
  -8  -2   7   41.41    2.44
   8  -2  -7   37.21    2.16
  -8  -2   7   36.05    2.13
  -8  -2   7   41.20    2.33
  -8  -2   6    8.12    0.78
  -8  -2   6    8.10    0.81
  -8   2   6    6.79    0.76
   8  -2  -6    6.37    0.54
  -8  -2   5   40.23    2.11
   8  -2  -5   31.85    1.95
  -8   2   5   37.20    2.21
  -8  -2   5   36.11    2.18
   8  -2  -5   28.97    2.12
   8   2  -5   30.32    2.11
   8  -2  -4    9.24    0.90
   8   2  -4    8.28    0.84
   8   2  -4   11.80    0.73
  -8  -2   4   12.57    0.90
  -8  -2   4    9.95    0.65
   8  -2  -4   10.00    0.71
  -8   2   4    9.29    0.89
  -8  -2   4   11.61    0.95
   8  -2  -3    5.23    0.73
   8   2  -3    5.72    0.70
  -8   2   3    5.72    0.71
  -8  -2   3    6.37    0.70
  -8  -2   3    6.21    0.72
   8   2  -3    6.69    0.52
  -8  -2   3    6.91    0.45
  -8  -2   2   18.37    1.21
  -8  -2   2   17.45    1.02
   8  -2  -2   16.61    1.29
   8   2  -2   14.35    1.24
  -8   2   2   19.36    1.31
  -8  -2   2   15.84    1.25
  -8  -2   1    0.45    0.53
  -8  -2   1    0.82    0.22
   8  -2  -1    1.15    0.31
   8  -2  -1    1.25    0.52
   8   2  -1    0.31    0.48
  -8   2   1    0.48    0.46
  -8  -2   1    1.71    0.48
   8  -2   0   18.17    1.58
   8   2   0   18.12    1.56
  -8  -2   0   24.44    1.52
  -8  -2   0   24.01    1.36
   8  -2   0   26.27    1.40
  -8   2   0   20.68    1.58
  -8  -2   0   23.31    1.62
   8  -2   1    1.38    0.46
  -8   2  -1    1.73    0.52
  -8  -2  -1    1.96    0.51
  -8  -2  -1    2.52    0.55
  -8  -2  -1    1.92    0.28
   8  -2   1    2.15    0.33
  -8  -2  -1    1.63    0.30
  -8  -2  -2    8.62    0.77
  -8  -2  -2    7.94    0.55
   8  -2   2    7.97    0.58
  -8   2  -2    7.82    0.83
  -8  -2  -2    8.04    0.57
  -8  -2  -2    9.03    0.84
  -8  -2  -3   46.93    2.73
  -8  -2  -3   49.86    2.63
   8  -2   3   47.77    2.64
  -8  -2  -3   45.81    2.63
  -8  -2  -3   43.91    2.90
  -8  -2  -4   25.94    1.61
  -8  -2  -4   27.30    1.49
   8  -2   4   23.38    1.48
  -8  -2  -4   24.32    1.49
  -8  -2  -4   24.45    1.77
  -8  -2  -5    4.52    0.65
  -8  -2  -5    4.59    0.44
  -8  -2  -5    6.16    0.76
  -8  -2  -5    4.92    0.46
  -8  -2  -6   11.95    0.78
  -8  -2  -6   11.66    0.80
  -8  -2  -6   12.32    1.14
  -8  -2  -7    0.63    0.31
  -8  -2  -7    0.97    0.59
  -8  -2  -7    0.38    0.34
  -8  -2  -8    3.50    0.41
  -8  -2  -8    3.16    0.77
  -8  -2  -8    3.44    0.42
   8  -2   9    9.11    0.67
  -8  -2  -9    8.25    0.67
  -8  -2  -9    9.51    1.02
  -8  -2  -9   10.19    0.67
  -8  -2 -10   24.60    1.50
  -8   2 -10   23.65    1.49
   8  -2  10   24.71    1.49
  -8  -2 -11    4.97    0.48
  -8   2 -11    4.49    0.47
   8  -2  11    5.57    0.50
  -8  -2 -12    8.39    0.61
  -8   2 -12    7.79    0.60
   8  -2  12    7.60    0.61
  -8  -2 -13   -0.29    0.31
  -8   2 -13    0.02    0.31
   8  -2  13   -0.21    0.35
  -8  -2 -14    0.88    0.32
  -8   2 -14    0.72    0.31
  -8  -2 -15    3.51    0.37
  -8   2 -15    3.25    0.36
  -8  -2 -15    2.55    0.34
   8  -2  15    2.92    0.42
  -8  -2 -16    3.85    0.38
  -8   2 -16    3.39    0.37
  -8  -2 -16    4.03    0.38
   8  -2  16    3.89    0.43
  -8   2 -17   -0.32    0.28
  -8  -2 -17   -0.10    0.26
   8  -2  17   -0.37    0.33
   8  -2  17   -0.18    0.62
  -8   2 -18    2.83    0.33
  -8  -2 -18    2.86    0.31
   8  -2  18    3.03    0.41
   8  -2  18    2.37    0.59
  -8   2 -19    0.30    0.25
   8  -2  19    0.04    0.49
   8  -2  19    0.42    0.31
  -8   2 -20    2.16    0.29
   8  -2  20    2.88    0.33
  -8   2 -21    0.02    0.21
   8  -2  21   -0.38    0.28
  -8   2 -22    0.64    0.20
   8  -2  22    0.93    0.26
  -8  -2 -23   -0.21    0.24
  -8   2 -23   -0.04    0.16
   8  -2  23    0.18    0.22
   8  -2  24   -0.15    0.20
  -8  -2 -24    0.15    0.22
   8  -2  25    0.21    0.16
  -8  -2 -25    0.19    0.20
   8  -2  26    0.08    0.14
  -8  -2 -26   -0.01    0.16
   8  -3 -30    0.19    0.13
   8  -3 -29    0.01    0.17
   8  -3 -28    0.10    0.20
   8  -3 -27    0.28    0.22
   8  -3 -26    0.18    0.28
   8  -3 -25    0.20    0.29
   8  -3 -24   -0.13    0.31
   8  -3 -23    0.19    0.33
   8  -3 -22    1.41    0.38
  -8  -3  22    1.39    0.17
   8  -3 -21    0.14    0.36
  -8  -3  21    0.05    0.14
  -8  -3  20    0.20    0.16
  -8  -3  19    0.31    0.17
  -8  -3  18    1.11    0.19
  -8  -3  18    0.89    0.16
  -8  -3  17    0.52    0.18
  -8  -3  17    0.32    0.47
  -8  -3  17    0.20    0.16
   8  -3 -16    2.82    0.44
  -8  -3  16    3.37    0.28
  -8  -3  16    2.90    0.53
  -8  -3  16    2.73    0.26
   8  -3 -15    0.36    0.37
  -8  -3  15   -0.14    0.18
  -8  -3  15    0.18    0.48
  -8  -3  15    0.08    0.19
  -8  -3  14    6.55    0.46
   8  -3 -14    5.66    0.58
  -8  -3  14    7.67    0.69
  -8  -3  14    6.74    0.46
   8  -3 -13    0.19    0.37
  -8  -3  13    0.75    0.51
  -8  -3  13    0.64    0.23
  -8  -3  12    8.33    0.77
  -8  -3  12    7.96    0.57
  -8  -3  12    9.42    0.56
   8  -3 -12    8.12    0.67
  -8  -3  11    0.29    0.49
  -8  -3  11    0.65    0.22
   8  -3 -11    1.31    0.37
  -8  -3  10    0.06    0.48
  -8  -3  10   -0.10    0.28
  -8  -3  10    0.21    0.22
   8  -3 -10    0.22    0.37
  -8  -3   9    0.55    0.49
  -8  -3   9    0.03    0.23
   8  -3  -9    0.10    0.19
   8  -3  -9    0.40    0.35
  -8  -3   8    3.33    0.55
  -8  -3   8    3.11    0.32
   8  -3  -8    3.61    0.42
  -8  -3   7    0.89    0.47
   8  -3  -7    1.12    0.61
  -8  -3   7    1.13    0.26
   8  -3  -7    0.62    0.61
   8  -3  -7    0.98    0.34
  -8  -3   6    4.23    0.55
   8  -3  -6    3.47    0.68
  -8  -3   6    2.95    0.33
   8  -3  -6    3.10    0.69
  -8  -3   5    0.18    0.45
   8  -3  -5    1.44    0.62
  -8  -3   5    1.24    0.27
   8  -3  -5    0.73    0.68
  -8  -3   4    1.38    0.47
  -8  -3   4    0.75    0.27
   8  -3  -4    0.16    0.70
  -8  -3   3    0.15    0.45
  -8  -3   3    0.58    0.25
   8  -3  -3    0.70    0.72
  -8  -3   2    0.29    0.45
  -8  -3   2    0.24    0.26
   8  -3  -2   -0.20    0.72
  -8  -3   1    4.64    0.57
   8  -3  -1    3.77    0.83
  -8  -3   1    3.74    0.37
   8  -3   0    1.37    0.77
  -8  -3   0    1.01    0.50
  -8  -3   0    0.97    0.32
   8  -3   1   10.45    1.14
  -8  -3  -1   13.97    0.86
   8  -3   2   17.33    1.50
   8  -3   2   18.39    1.24
   8  -3   3    3.83    0.42
   8  -3   3    2.82    0.84
  -8  -3  -3    4.86    0.43
   8  -3   4    1.50    0.78
   8  -3   4    0.73    0.31
  -8  -3  -4    0.69    0.29
   8  -3   5   10.48    0.74
  -8  -3  -5   11.33    0.74
   8  -3   6    3.97    0.43
  -8  -3  -6    4.40    0.41
   8  -3   7    3.66    0.86
   8  -3   7    3.27    0.38
  -8  -3  -7    3.68    0.38
   8  -3   8   -0.09    0.82
   8  -3   8    0.31    0.29
  -8  -3  -8    0.50    0.28
   8  -3   9   10.81    0.74
   8  -3   9    9.69    1.15
  -8  -3  -9   11.39    0.74
   8  -3  10    1.71    0.85
   8  -3  10    0.79    0.30
  -8  -3 -10    0.85    0.29
   8  -3  11    0.72    0.85
   8  -3  11    1.47    0.33
  -8  -3 -11    1.28    0.30
   8  -3  12    0.47    0.81
   8  -3  12   -0.13    0.28
  -8  -3 -12    0.20    0.27
   8  -3  13    0.42    0.76
   8  -3  13   -0.02    0.30
  -8  -3 -13    0.03    0.24
   8  -3  14   -0.41    0.73
   8  -3  14    0.07    0.28
  -8  -3 -14   -0.03    0.24
   8  -3  15    0.45    0.64
   8  -3  15    0.77    0.28
  -8  -3 -15    0.26    0.23
   8  -3  16   -0.17    0.58
   8  -3  16   -0.01    0.26
   8  -3  17    0.38    0.50
   8  -3  18    1.07    0.45
   8  -3  19   -0.12    0.37
   8  -3  20    0.51    0.32
   8  -3  21    0.33    0.32
   8  -3  22    0.30    0.16
   8  -3  22    0.08    0.24
  -8  -3 -22    0.23    0.14
   8  -3  23   -0.11    0.13
   8  -4 -20    0.47    0.16
   8  -4 -19   -0.03    0.17
   8  -4 -18    0.70    0.19
  -8  -4  18    0.92    0.14
  -8  -4  17    0.15    0.14
  -8  -4  16    1.24    0.15
  -8  -4  16    1.49    0.18
  -8  -4  15    0.92    0.15
  -8  -4  15    0.52    0.16
  -8  -4  14    2.22    0.21
  -8  -4  14    2.29    0.22
  -8  -4  13    1.64    0.21
  -8  -4  13    1.78    0.22
  -8  -4  12    4.00    0.32
  -8  -4  12    4.26    0.33
  -8  -4  11    2.25    0.25
  -8  -4  11    3.60    0.29
  -8  -4  10   10.03    0.57
  -8  -4  10    7.49    0.55
  -8  -4   9    0.21    0.23
  -8  -4   9    0.40    0.23
  -8  -4   8    0.51    0.25
  -8  -4   8    0.60    0.27
  -8  -4   8    0.46    0.21
  -8  -4   7    0.06    0.22
  -8  -4   7    0.13    0.26
  -8  -4   7   -0.22    0.29
  -8  -4   7    0.23    0.21
  -8  -4   6    0.12    0.26
  -8  -4   6    0.17    0.32
  -8  -4   6    0.09    0.22
  -8  -4   6   -0.04    0.19
  -8  -4   5    0.04    0.26
  -8  -4   5   -0.08    0.34
  -8  -4   5   -0.06    0.23
  -8  -4   5    0.11    0.19
  -8  -4   4    0.03    0.25
  -8  -4   4   -0.01    0.37
   8  -4  -3   -0.19    0.59
  -8  -4   3    0.16    0.25
  -8  -4   3   -0.27    0.36
   8  -4  -2   -0.07    0.64
  -8  -4   2    0.66    0.37
   8  -4  -2    0.44    0.67
   8  -4  -1   -0.15    0.69
   8  -4  -1   -0.14    0.67
   8  -4   0    0.24    0.74
  -8  -4   0    1.07    0.25
   8  -4   0    0.09    0.67
   8  -4   1    0.65    0.79
  -8  -4  -1    0.54    0.24
   8  -4   1    0.09    0.66
   8  -4   2    1.55    0.84
  -8  -4  -2    1.78    0.26
   8  -4   2    2.23    0.71
   8  -4   3    0.14    0.82
  -8  -4  -3    0.28    0.22
   8  -4   3    0.82    0.67
   8  -4   4    3.83    0.87
  -8  -4  -4    3.87    0.33
   8  -4   4    2.72    0.70
   8  -4   5   -0.08    0.80
  -8  -4  -5    0.06    0.19
   8  -4   5    0.19    0.64
   8  -4   6    0.34    0.75
  -8  -4  -6   -0.06    0.18
   8  -4   6   -0.44    0.64
  -8  -4  -7    0.33    0.18
  -8  -4  -8    0.25    0.17
  -8  -4  -9    0.94    0.18
   8  -4   9    1.61    0.63
   8  -4  10    1.89    0.65
  -8  -4 -10    2.32    0.22
   8  -4  10    2.00    0.64
   8  -4  11    0.77    0.58
  -8  -4 -11    0.30    0.15
   8  -4  11    0.11    0.59
   8  -4  12    4.07    0.64
   8  -4  12    4.05    0.63
   8  -4  13   -0.38    0.49
   8  -4  13    0.44    0.49
   8  -4  14    4.48    0.53
   8  -4  14    2.96    0.47
   8  -4  15   -0.01    0.34
   8  -4  15   -0.09    0.41
   8  -4  16    0.53    0.28
   8  -4  16    0.45    0.34
   8  -4  17    0.92    0.21
   8  -4  17    0.92    0.25
  -8  -5   4    1.15    0.11
  -8  -5   3    0.16    0.08
  -9   0  35    0.20    0.25
  -9   0  34   -0.03    0.36
   9   0 -34   -0.02    0.12
  -9   0  33   -0.28    0.44
   9   0 -33   -0.10    0.14
  -9   0  32   -0.04    0.55
   9   0 -32   -0.01    0.16
  -9   0  31    0.04    0.65
   9   0 -31    0.05    0.19
  -9   0  30    1.43    0.72
   9   0 -30    0.29    0.21
  -9   0  29   -0.40    0.80
  -9   0  28   -1.03    0.87
  -9   0  27   -0.43    0.86
  -9   0  26   -0.82    0.92
  -9   0  25    0.49    0.89
  -9   0  24    6.53    1.00
  -9   0  23    1.07    0.83
  -9   0  22   16.94    1.40
  -9   0  21   -0.31    0.73
  -9   0  21   -0.05    0.50
  -9   0  20    9.13    0.94
  -9   0  20   11.86    0.92
  -9   0  19   -0.51    0.64
  -9   0  19   -0.18    0.47
  -9   0  19   -0.36    0.52
  -9   0  18   -0.03    0.66
  -9   0  18    0.40    0.47
   9   0 -18   -0.28    0.29
  -9   0  17    0.10    0.62
  -9   0  17   -0.15    0.46
   9   0 -17    0.16    0.26
  -9   0  16    4.29    0.71
   9   0 -16    4.49    0.39
  -9   0  15   -0.29    0.57
  -9   0  15   -0.38    0.51
   9   0 -15    0.07    0.26
  -9   0  14   80.88    4.70
  -9   0  14   70.64    4.81
   9   0 -14   84.44    4.58
  -9   0  13    0.20    0.57
  -9   0  13   -0.57    0.55
   9   0 -13    0.25    0.28
  -9   0  12   92.32    5.21
  -9   0  12   85.56    5.36
   9   0 -12   91.63    5.11
   9   0 -11    0.24    0.36
  -9   0  11   -0.17    0.51
  -9   0  11    0.38    0.50
   9   0 -11    0.18    0.25
   9   0 -10   19.81    1.08
  -9   0  10   16.53    1.16
  -9   0  10   15.46    1.28
   9   0 -10   15.74    1.30
   9   0 -10   15.32    1.01
   9   0  -9    0.05    0.37
  -9   0   9    0.63    0.47
   9   0  -9    0.30    0.55
  -9   0   9   -0.05    0.54
  -9   0   8    7.25    0.69
   9   0  -8    6.94    0.85
  -9   0   8    6.46    0.83
  -9   0   7   -0.27    0.44
   9   0  -7   -0.28    0.62
  -9   0   7   -0.10    0.54
  -9   0   6    4.43    0.54
   9   0  -6    3.13    0.74
  -9   0   6    3.92    0.71
   9   0  -5   -0.21    0.36
  -9   0   5    0.34    0.47
   9   0  -5   -0.68    0.68
  -9   0   5    0.20    0.55
   9   0  -4    3.42    0.45
  -9   0   4    3.52    0.53
   9   0  -4    4.18    0.78
  -9   0   4    3.29    0.65
   9   0  -3   -0.06    0.35
  -9   0   3    0.86    0.46
   9   0  -3   -0.23    0.60
  -9   0   3   -0.05    0.56
  -9   0   2    5.23    0.57
   9   0  -2    4.79    0.50
   9   0  -2    3.99    0.81
  -9   0   2    5.48    0.79
  -9   0   1   -0.26    0.44
   9   0  -1    0.05    0.38
  -9   0   1    0.62    0.55
   9   0   0   39.53    2.45
  -9   0   0   47.61    2.51
  -9   0   0   40.17    2.73
  -9   0  -1    0.90    0.45
   9   0   1    0.22    0.39
  -9   0  -1    0.32    0.60
  -9   0  -2   23.99    1.42
  -9   0  -2   17.76    1.60
  -9   0  -3   -0.61    0.48
  -9   0  -3    0.06    0.62
  -9   0  -4   -0.25    0.44
  -9   0  -4   -0.37    0.63
  -9   0  -5   -0.99    0.47
  -9   0  -5    0.22    0.39
  -9   0  -5    0.77    0.70
  -9   0  -6    2.15    0.77
  -9   0  -6    2.20    0.42
   9   0   6    1.85    0.31
  -9   0  -7   -0.22    0.73
  -9   0  -7    0.46    0.42
   9   0   7    0.13    0.26
  -9   0  -8    2.93    0.88
  -9   0  -8    2.69    0.50
   9   0   8    2.19    0.32
  -9   0  -9   -0.24    0.76
  -9   0  -9   -0.11    0.45
   9   0   9    0.27    0.26
  -9   0 -10    2.52    0.86
  -9   0 -10    1.43    0.51
   9   0  10    2.00    0.31
  -9   0 -11   -0.80    0.90
  -9   0 -11    0.36    0.51
   9   0  11    0.32    0.26
  -9   0 -12   21.78    1.91
   9   0  12   18.58    1.21
  -9   0 -13    0.18    0.81
   9   0  13    0.50    0.24
  -9   0 -13   -0.31    0.48
   9   0  14    5.18    0.41
  -9   0 -14    4.91    0.63
  -9   0 -15    0.16    0.47
  -9   0 -16   -0.05    0.47
  -9   0 -17   -0.48    0.47
  -9   0 -18    3.01    0.49
  -9   0 -19   -0.10    0.42
  -9   0 -20   24.10    1.47
  -9   0 -21   -0.12    0.37
  -9   0 -22   40.32    2.33
  -9   0 -23    0.57    0.33
  -9   0 -24   29.57    1.72
  -9   0 -25    0.20    0.25
  -9   0 -26   20.83    1.21
  -9   0 -27    0.04    0.17
  -9   0 -28   -0.19    0.12
  -9  -1  35    0.10    0.18
   9  -1 -34    0.12    0.11
   9   1 -33   -0.04    0.11
   9  -1 -33    0.01    0.13
  -9   1  33   -0.24    0.36
   9   1 -32    0.03    0.13
   9  -1 -32   -0.07    0.16
  -9   1  32   -0.29    0.51
   9   1 -31    0.25    0.16
   9  -1 -31    0.22    0.17
  -9   1  31   -0.17    0.68
   9  -1 -30   -0.15    0.19
   9   1 -30    0.29    0.19
   9  -1 -29   -0.04    0.22
  -9   1  29   -0.15    1.02
   9  -1 -28   -0.30    0.24
  -9   1  28   -0.04    1.15
  -9   1  27   -0.75    1.29
   9  -1 -27   -0.09    0.25
   9  -1 -27    0.18    0.23
   9  -1 -26    0.01    0.25
  -9   1  26    2.14    1.23
   9  -1 -25   -0.16    0.27
  -9  -1  25    1.22    0.79
  -9   1  25    0.93    1.20
   9  -1 -24    0.09    0.30
  -9  -1  24    0.34    0.80
   9  -1 -23    5.67    0.51
  -9  -1  23    5.16    0.93
   9  -1 -22    3.93    0.45
  -9  -1  22    4.10    0.85
   9  -1 -21    0.94    0.35
  -9  -1  21    0.43    0.78
  -9   1  21    0.27    0.79
   9  -1 -21    0.66    0.29
   9  -1 -20   13.18    0.87
   9  -1 -20   11.79    0.81
  -9  -1  20   12.58    1.17
  -9  -1  19    5.62    0.88
  -9   1  19    5.71    0.78
   9  -1 -19    3.35    0.39
  -9  -1  19    4.31    0.81
   9  -1 -19    4.14    0.46
  -9  -1  19    5.26    0.66
  -9   1  19    3.81    0.75
  -9  -1  19    3.14    0.65
  -9   1  18    9.67    1.03
  -9  -1  18    7.91    0.93
  -9   1  18   14.43    1.11
  -9  -1  18   13.32    0.94
  -9   1  18   10.66    0.93
   9  -1 -18    8.42    0.65
  -9  -1  18   10.49    1.01
  -9  -1  18   10.19    1.07
   9  -1 -18    9.53    0.72
   9  -1 -18   10.02    0.68
  -9   1  17   12.30    1.12
  -9  -1  17   13.00    1.12
  -9   1  17   14.77    1.03
   9  -1 -17   11.12    0.80
  -9  -1  17   14.47    1.14
  -9  -1  17    9.21    1.09
   9  -1 -17   14.20    0.86
   9  -1 -17   11.84    0.80
  -9   1  16   -0.16    0.52
  -9  -1  16   -0.32    0.55
  -9   1  16   -0.27    0.54
   9  -1 -16    0.07    0.29
  -9  -1  16    0.14    0.69
  -9  -1  16   -0.41    0.60
   9  -1 -16   -0.35    0.34
   9   1 -16   -0.04    0.23
  -9   1  15    9.13    0.94
  -9  -1  15    9.55    0.92
   9  -1 -15    9.14    0.65
   9   1 -15    8.02    0.57
   9  -1 -15    8.47    0.62
  -9  -1  15   10.46    0.99
  -9   1  15    8.28    0.78
  -9   1  14    2.41    0.59
  -9  -1  14    1.51    0.59
   9  -1 -14    1.40    0.34
   9   1 -14    1.72    0.25
   9  -1 -14    1.19    0.31
  -9  -1  14    1.86    0.69
  -9   1  13    8.07    0.88
  -9  -1  13    8.49    0.94
   9  -1 -13    8.92    0.64
   9   1 -13    8.17    0.57
   9  -1 -13    9.01    0.63
  -9  -1  13   10.61    0.96
  -9   1  12   25.35    1.89
  -9  -1  12   28.28    1.95
   9  -1 -12   30.18    1.66
   9   1 -12   27.11    1.60
   9  -1 -12   26.51    1.63
  -9  -1  12   29.41    1.84
  -9   1  11   48.21    2.92
  -9  -1  11   47.19    2.95
   9  -1 -11   49.72    2.64
   9   1 -11   44.01    2.60
   9  -1 -11   42.99    2.62
  -9  -1  11   49.29    2.79
  -9   1  10   34.11    2.20
  -9  -1  10   39.46    2.27
   9  -1 -10   35.45    1.92
   9   1 -10   29.94    1.87
   9  -1 -10   31.32    1.91
  -9  -1  10   35.30    2.08
   9  -1  -9   30.44    2.37
   9   1  -9   29.93    2.37
  -9   1   9   38.20    2.43
  -9  -1   9   39.80    2.48
   9  -1  -9   40.04    2.15
   9   1  -9   35.59    2.11
   9  -1  -9   37.05    2.14
  -9  -1   9   41.78    2.30
   9  -1  -8    3.72    0.42
  -9  -1   8    4.64    0.67
   9  -1  -8    2.91    0.65
   9   1  -8    3.05    0.65
  -9   1   8    3.03    0.68
  -9  -1   8    5.46    0.78
   9  -1  -7    5.81    0.54
   9   1  -7    6.53    0.56
  -9  -1   7    7.88    0.74
   9  -1  -7    6.56    0.83
   9   1  -7    5.46    0.80
  -9   1   7    6.54    0.81
  -9  -1   7    7.06    0.85
   9   1  -6    0.55    0.36
  -9  -1   6    1.02    0.57
   9  -1  -6    0.44    0.35
   9  -1  -6    0.47    0.59
   9   1  -6    0.73    0.59
  -9   1   6    0.81    0.57
  -9  -1   6   -0.32    0.54
   9   1  -5    0.09    0.34
  -9  -1   5    0.39    0.49
   9  -1  -5    0.30    0.34
   9  -1  -5    0.06    0.61
   9   1  -5   -0.06    0.60
  -9   1   5   -0.55    0.53
  -9  -1   5    0.72    0.58
  -9  -1   4    1.42    0.52
   9  -1  -4    1.20    0.36
   9   1  -4    1.61    0.39
   9  -1  -4    2.01    0.75
   9   1  -4    2.35    0.76
  -9   1   4    1.33    0.56
  -9  -1   4    1.20    0.60
  -9  -1   3    0.89    0.52
   9   1  -3    0.74    0.36
   9  -1  -3    0.57    0.65
   9   1  -3    1.00    0.71
  -9   1   3    0.75    0.53
  -9  -1   3    0.25    0.53
  -9  -1   2    5.38    0.65
   9   1  -2    6.07    0.54
   9  -1  -2    5.75    0.86
   9   1  -2    4.77    0.81
  -9   1   2    5.49    0.77
  -9  -1   2    5.82    0.75
   9   1  -1    1.20    0.42
  -9  -1   1    1.24    0.49
   9  -1  -1    1.28    0.66
   9   1  -1    0.24    0.60
  -9   1   1    1.17    0.57
  -9  -1   1    1.05    0.53
   9   1   0    1.63    0.42
  -9  -1   0    0.85    0.49
  -9  -1   0    1.24    0.20
   9  -1   0    0.57    0.68
   9   1   0    1.20    0.69
  -9   1   0    2.39    0.60
  -9  -1   0    0.50    0.50
  -9  -1  -1    5.46    0.63
   9   1   1    4.59    0.55
  -9  -1  -1    5.15    0.36
   9  -1   1    4.50    0.43
  -9   1  -1    5.21    0.75
  -9  -1  -1    3.58    0.71
   9   1   2   20.32    1.26
  -9  -1  -2   18.44    1.30
  -9  -1  -2   20.67    1.15
   9  -1   2   19.66    1.19
  -9   1  -2   16.12    1.47
  -9  -1  -2   17.22    1.45
  -9  -1  -3   -0.04    0.50
  -9  -1  -3   -0.06    0.21
   9  -1   3    0.30    0.28
  -9   1  -3   -0.39    0.62
  -9  -1  -3   -0.22    0.55
  -9   1  -4    1.16    0.66
  -9  -1  -4    0.84    0.57
  -9  -1  -4    1.49    0.53
  -9  -1  -4    1.61    0.25
   9  -1   4    1.20    0.30
  -9   1  -4    1.77    0.37
  -9  -1  -4    1.02    0.35
  -9  -1  -5   41.54    2.17
   9  -1   5   31.47    2.02
  -9   1  -5   34.08    2.38
  -9  -1  -5   33.67    2.36
  -9   1  -5   36.18    2.06
  -9  -1  -5   32.47    2.05
  -9  -1  -5   38.00    2.02
  -9   1  -6    1.31    0.69
  -9  -1  -6    1.19    0.66
  -9   1  -6    1.17    0.39
  -9  -1  -6    1.30    0.38
   9  -1   6    1.23    0.31
  -9  -1  -7   39.67    2.32
  -9   1  -7   42.52    2.33
  -9  -1  -7   41.71    2.66
  -9   1  -7   42.57    2.72
   9  -1   7   37.14    2.28
  -9  -1  -8    1.06    0.67
  -9   1  -8    1.54    0.70
  -9  -1  -8    1.08    0.39
  -9   1  -8    0.88    0.43
   9  -1   8    1.09    0.32
  -9  -1  -9    0.69    0.67
  -9   1  -9    0.51    0.75
  -9  -1  -9    0.51    0.42
  -9   1  -9    0.33    0.43
   9  -1   9    0.95    0.29
  -9  -1 -10   32.83    2.33
  -9   1 -10   34.41    2.36
  -9  -1 -10   31.59    1.91
  -9   1 -10   34.46    1.93
   9  -1  10   30.31    1.86
  -9  -1 -11   13.67    1.35
  -9   1 -11   14.96    1.42
  -9  -1 -11   13.24    0.92
  -9   1 -11   13.54    0.95
   9  -1  11   12.59    0.86
  -9  -1 -12   56.68    3.22
  -9   1 -12   61.00    3.23
   9  -1  12   52.08    3.17
  -9  -1 -13    2.30    0.46
  -9   1 -13    2.13    0.46
   9  -1  13    1.62    0.36
  -9  -1 -14    3.80    0.49
  -9   1 -14    3.03    0.52
   9  -1  14    3.43    0.41
  -9  -1 -15    2.30    0.44
  -9   1 -15    2.17    0.43
   9  -1  15    1.73    0.36
  -9  -1 -16   16.90    1.08
  -9   1 -16   17.38    1.09
   9  -1  16   16.09    1.04
  -9  -1 -17    0.48    0.36
  -9   1 -17    0.15    0.39
   9  -1  17    0.70    0.29
  -9  -1 -18    0.21    0.34
  -9   1 -18   -0.29    0.36
   9  -1  18   -0.27    0.28
  -9  -1 -19    1.47    0.35
  -9   1 -19    1.72    0.37
   9  -1  19    1.51    0.28
  -9  -1 -20    0.51    0.31
  -9   1 -20    0.54    0.32
   9  -1  20    0.51    0.25
  -9  -1 -21    2.54    0.34
  -9   1 -21    2.87    0.36
   9  -1  21    2.23    0.28
  -9  -1 -22    0.82    0.27
  -9   1 -22    1.20    0.29
   9  -1  22    0.74    0.22
  -9  -1 -23    3.13    0.32
  -9   1 -23    2.79    0.32
   9  -1  23    2.74    0.26
  -9  -1 -24    1.75    0.24
  -9   1 -24    1.32    0.25
  -9  -1 -25    1.38    0.21
  -9   1 -25    1.54    0.22
  -9   1 -26    2.49    0.21
  -9  -1 -26    2.04    0.20
  -9   1 -27    1.69    0.16
   9  -2 -30    0.41    0.16
   9  -2 -29   -0.12    0.19
  -9  -2  29    0.10    0.40
   9  -2 -28    0.27    0.21
  -9  -2  28    0.11    0.45
   9  -2 -27    0.08    0.23
  -9  -2  27    0.83    0.48
   9  -2 -26    1.11    0.28
  -9  -2  26    1.75    0.53
   9  -2 -25    1.26    0.31
  -9  -2  25    1.02    0.53
   9  -2 -24    0.09    0.31
  -9  -2  24   -0.19    0.56
   9  -2 -23    2.03    0.39
   9  -2 -23    3.16    0.28
  -9  -2  23    1.56    0.60
   9  -2 -22    0.11    0.34
   9  -2 -22    0.04    0.20
  -9  -2  22    0.29    0.56
   9  -2 -21    0.17    0.35
   9  -2 -21   -0.01    0.20
  -9  -2  21   -0.50    0.61
   9  -2 -20    1.89    0.42
  -9  -2  20    2.10    0.21
   9  -2 -20    2.90    0.28
  -9  -2  20    1.75    0.61
   9  -2 -19   -0.21    0.38
  -9  -2  19    0.20    0.15
   9  -2 -19    0.10    0.21
  -9  -2  19   -0.58    0.62
   9  -2 -18    2.23    0.42
  -9  -2  18    2.66    0.24
  -9  -2  18    2.14    0.63
   9  -2 -17   -0.03    0.38
  -9  -2  17    0.23    0.62
   9  -2 -16    0.66    0.38
  -9  -2  16    0.37    0.66
   9  -2 -15    0.43    0.36
   9  -2 -15    0.30    0.30
  -9  -2  15    0.30    0.66
   9  -2 -14    2.84    0.42
  -9  -2  14    3.12    0.26
   9  -2 -14    3.34    0.38
  -9  -2  14    4.11    0.75
  -9  -2  13    6.03    0.78
   9  -2 -13    5.54    0.54
  -9  -2  13    6.06    0.41
   9  -2 -13    6.15    0.50
  -9  -2  13    6.86    0.83
  -9  -2  12   15.69    1.26
   9  -2 -12   14.83    0.97
  -9  -2  12   14.65    0.88
   9  -2 -12   14.37    0.94
  -9  -2  12   16.95    1.23
  -9  -2  11    8.25    0.92
   9  -2 -11    8.26    0.67
   9  -2 -11    9.39    0.63
  -9  -2  11    8.84    0.56
  -9  -2  11   10.44    0.97
  -9  -2  10    2.63    0.64
   9  -2 -10    1.91    0.37
   9  -2 -10    1.86    0.33
  -9  -2  10    2.34    0.25
  -9  -2  10    1.94    0.73
  -9  -2   9    2.17    0.63
   9  -2  -9    1.54    0.36
  -9  -2   9    2.06    0.23
   9  -2  -9    1.81    0.32
  -9  -2   9    2.91    0.72
  -9  -2   8    0.05    0.51
   9  -2  -8    0.45    0.30
  -9  -2   8   -0.07    0.20
   9  -2  -8    0.15    0.28
  -9  -2   8   -0.85    0.66
  -9  -2   7    6.63    0.79
   9   2  -7    5.83    0.53
   9  -2  -7    5.44    0.46
  -9  -2   7    5.63    0.41
  -9  -2   7    6.14    0.76
   9   2  -6    1.93    0.40
  -9  -2   6    3.34    0.68
  -9  -2   6    2.20    0.26
   9  -2  -6    2.56    0.33
  -9  -2   6    3.69    0.63
   9  -2  -5    1.81    0.48
  -9  -2   5    1.52    0.58
  -9  -2   5    0.42    0.60
   9   2  -5    0.58    0.38
   9  -2  -4    2.45    0.54
  -9  -2   4    4.15    0.65
  -9  -2   4    3.52    0.66
   9   2  -4    4.02    0.46
   9  -2  -3    1.06    0.47
  -9  -2   3    1.14    0.52
  -9  -2   3    0.87    0.62
   9   2  -3    1.12    0.37
  -9  -2   3    1.87    0.25
   9  -2  -2    0.90    0.48
  -9  -2   2   -0.70    0.51
  -9  -2   2    0.65    0.55
   9   2  -2    0.28    0.38
  -9  -2   2    0.08    0.21
   9  -2  -1    0.82    0.52
  -9  -2   1    2.20    0.57
   9   2  -1    1.62    0.39
  -9  -2   1    1.71    0.60
  -9  -2   1    1.75    0.27
  -9  -2   0    2.66    0.60
  -9  -2   0    2.35    0.29
   9  -2   0    2.23    0.54
  -9  -2   0    2.43    0.57
  -9  -2   0    2.52    0.35
   9  -2   1   14.80    1.27
  -9  -2  -1   17.76    1.18
  -9  -2  -1   15.73    0.99
   9  -2   1   17.14    1.03
  -9  -2  -1   16.68    1.31
  -9  -2  -1   16.24    1.02
  -9  -2  -2    3.16    0.60
  -9  -2  -2    2.72    0.32
   9  -2   2    1.41    0.51
  -9  -2  -2    2.48    0.64
  -9  -2  -2    2.63    0.37
  -9  -2  -3   11.71    0.89
  -9  -2  -3   11.24    0.67
  -9  -2  -3    9.49    0.69
  -9  -2  -3   10.04    0.98
  -9  -2  -4    4.66    0.63
   9  -2   4    1.57    0.52
  -9  -2  -4    3.40    0.65
  -9  -2  -4    2.65    0.38
  -9  -2  -4    3.59    0.36
  -9  -2  -5   10.78    0.74
  -9   2  -5   11.50    0.75
  -9  -2  -5   10.81    1.08
  -9  -2  -5   11.18    0.72
  -9  -2  -6   29.14    1.72
  -9   2  -6   26.49    1.71
  -9  -2  -6   30.44    1.69
  -9  -2  -7    3.08    0.37
  -9  -2  -7    3.07    0.40
  -9   2  -7    2.89    0.41
   9  -2   7    2.37    0.39
  -9  -2  -8   14.32    0.91
  -9  -2  -8   14.83    0.94
  -9   2  -8   13.86    0.93
   9  -2   8   14.16    0.93
  -9  -2  -9    3.34    0.38
  -9  -2  -9    2.90    0.42
  -9   2  -9    3.27    0.42
   9  -2   9    3.44    0.42
  -9  -2 -10    0.11    0.30
  -9  -2 -10   -0.14    0.32
  -9   2 -10    0.15    0.33
   9  -2  10    0.17    0.33
  -9  -2 -11    4.02    0.41
  -9  -2 -11    4.72    0.44
  -9   2 -11    4.12    0.43
   9  -2  11    3.72    0.44
  -9  -2 -12    3.85    0.40
  -9   2 -12    4.06    0.43
  -9  -2 -12    3.64    0.41
   9  -2  12    4.35    0.47
  -9  -2 -13    0.58    0.29
  -9   2 -13    0.57    0.30
   9  -2  13    0.69    0.34
  -9  -2 -14    5.97    0.49
  -9   2 -14    6.26    0.49
   9  -2  14    6.44    0.52
  -9  -2 -15    0.55    0.27
  -9   2 -15    0.91    0.27
   9  -2  15    0.34    0.33
  -9  -2 -16    1.41    0.29
  -9   2 -16    1.64    0.29
   9  -2  16    1.24    0.60
   9  -2  16    1.92    0.36
  -9  -2 -17    0.12    0.23
  -9   2 -17    0.01    0.24
   9  -2  17    0.30    0.54
   9  -2  17    0.24    0.30
  -9  -2 -18    0.42    0.24
  -9   2 -18    0.17    0.23
   9  -2  18   -0.05    0.48
   9  -2  18    0.22    0.28
  -9  -2 -19    1.05    0.24
  -9   2 -19    0.98    0.22
   9  -2  19    1.34    0.28
  -9  -2 -20   -0.18    0.22
  -9   2 -20    0.07    0.18
   9  -2  20    0.21    0.38
   9  -2  20    0.18    0.24
   9  -2  21    0.89    0.23
  -9  -2 -21    0.78    0.21
   9  -2  22    0.26    0.19
  -9  -2 -22    0.20    0.18
   9  -2  23   -0.07    0.16
  -9  -2 -23    0.04    0.16
  -9  -2 -24   -0.12    0.14
   9  -3 -27   -0.17    0.17
   9  -3 -26    1.50    0.23
   9  -3 -25    0.37    0.25
   9  -3 -24    0.13    0.26
   9  -3 -23   -0.03    0.29
  -9  -3  22    0.15    0.11
   9  -3 -22   -0.23    0.30
  -9  -3  21    0.16    0.13
   9  -3 -21   -0.05    0.32
  -9  -3  20    0.89    0.15
   9  -3 -20    1.14    0.36
  -9  -3  19    0.02    0.14
  -9  -3  18    0.53    0.17
  -9  -3  17    0.46    0.18
  -9  -3  16    0.26    0.19
  -9  -3  16    0.47    0.48
  -9  -3  16    0.25    0.15
  -9  -3  15    3.23    0.29
   9  -3 -15    3.15    0.43
  -9  -3  15    2.93    0.55
  -9  -3  15    2.72    0.26
  -9  -3  14    0.06    0.20
   9  -3 -14   -0.38    0.36
  -9  -3  14   -0.47    0.50
  -9  -3  14   -0.11    0.19
   9  -3 -13    4.38    0.47
  -9  -3  13    4.28    0.61
  -9  -3  13    3.91    0.34
   9  -3 -12    1.49    0.39
  -9  -3  12    1.84    0.54
  -9  -3  12    1.88    0.24
  -9  -3  12    2.10    0.27
   9   3 -11    1.39    0.31
  -9  -3  11    1.31    0.24
   9  -3 -11    0.95    0.37
  -9  -3  10   -0.01    0.21
  -9  -3  10    0.10    0.50
   9   3 -10    0.13    0.28
  -9  -3   9    2.00    0.27
  -9  -3   9    2.26    0.54
  -9  -3   8    0.65    0.25
  -9  -3   8    0.46    0.52
  -9  -3   7    1.96    0.30
  -9  -3   7    1.75    0.55
  -9  -3   6    1.12    0.50
  -9  -3   6   -0.05    0.26
   9  -3  -6    1.14    0.69
  -9  -3   5   -0.62    0.50
   9  -3  -5    0.07    0.58
  -9  -3   5    0.44    0.26
   9  -3  -5    0.14    0.75
  -9  -3   4    5.97    0.68
  -9  -3   4    5.85    0.47
   9  -3  -4    4.28    0.91
  -9  -3   3    0.87    0.50
  -9  -3   3    0.81    0.28
   9  -3  -3    0.70    0.81
  -9  -3   2   27.16    1.61
  -9  -3   2   23.91    1.48
   9  -3  -2   26.80    1.80
  -9  -3   1    6.14    0.65
  -9  -3   1    4.78    0.44
   9  -3  -1    5.64    0.94
  -9  -3   0   47.08    2.68
   9  -3   0   46.43    2.94
  -9  -3  -1    0.22    0.28
   9  -3   1    0.24    0.82
   9  -3   2   42.20    3.11
  -9  -3  -2   53.94    2.92
   9  -3   3   -0.12    0.83
  -9  -3  -3    1.06    0.32
   9  -3   4   -0.47    0.85
  -9  -3  -4   -0.12    0.29
   9  -3   5    1.04    0.81
   9  -3   5    0.29    0.30
  -9  -3  -5    0.28    0.30
   9  -3   6    0.19    0.30
  -9  -3  -6    0.45    0.28
   9  -3   7    0.13    0.30
  -9  -3  -7   -0.02    0.27
   9  -3   8    0.14    0.84
   9  -3   8    0.49    0.30
  -9  -3  -8    0.49    0.25
   9  -3   9   -0.25    0.87
   9  -3   9   -0.23    0.30
  -9  -3  -9    0.19    0.25
   9  -3  10    1.21    0.32
  -9  -3 -10    1.35    0.26
   9  -3  11    0.23    0.78
   9  -3  11    0.86    0.29
  -9  -3 -11    0.75    0.24
   9  -3  12   -0.14    0.72
   9  -3  12    0.71    0.28
  -9  -3 -12    0.51    0.22
   9  -3  13    0.02    0.67
   9  -3  13   -0.03    0.25
  -9  -3 -13    0.01    0.21
   9  -3  14    1.43    0.62
   9  -3  14    1.97    0.29
  -9  -3 -14    1.82    0.24
   9  -3  15    0.51    0.52
   9  -3  15    0.02    0.23
  -9  -3 -15   -0.20    0.19
   9  -3  16    1.65    0.47
  -9  -3 -16    1.01    0.20
   9  -3  17    0.15    0.37
  -9  -3 -17   -0.30    0.17
   9  -3  18    0.15    0.31
  -9  -3 -18    0.33    0.15
   9  -3  19    0.44    0.26
  -9  -3 -19    0.27    0.14
   9  -3  20   -0.06    0.14
   9  -3  20   -0.07    0.27
  -9  -3 -20    0.03    0.12
  -9  -4  17    0.32    0.12
  -9  -4  16    0.05    0.13
  -9  -4  15    0.25    0.11
  -9  -4  15    0.14    0.14
  -9  -4  14    0.56    0.13
  -9  -4  14    0.47    0.15
  -9  -4  13    0.12    0.14
  -9  -4  13   -0.14    0.16
  -9  -4  12    2.20    0.22
  -9  -4  12    2.13    0.22
  -9  -4  11    3.90    0.30
  -9  -4  11    3.68    0.30
  -9  -4  10    1.16    0.22
  -9  -4   9    0.73    0.20
  -9  -4   9    1.16    0.23
  -9  -4   8   -0.20    0.23
  -9  -4   8    0.26    0.21
  -9  -4   7    0.57    0.23
  -9  -4   7   -0.18    0.25
  -9  -4   7    0.25    0.18
  -9  -4   6    0.28    0.21
  -9  -4   6    0.18    0.23
  -9  -4   6    0.16    0.27
  -9  -4   6    0.45    0.19
  -9  -4   5    0.35    0.21
  -9  -4   5    0.39    0.23
  -9  -4   5    0.67    0.30
  -9  -4   5    0.38    0.18
  -9  -4   4    0.22    0.23
  -9  -4   4    0.61    0.31
  -9  -4   4    0.03    0.20
  -9  -4   4    0.15    0.18
  -9  -4   3    0.18    0.24
  -9  -4   3    0.64    0.22
  -9  -4   3    0.34    0.17
  -9  -4   2    0.15    0.22
  -9  -4   2   -0.12    0.32
  -9  -4   2   -0.05    0.23
  -9  -4   1    0.27    0.33
  -9  -4   0    0.04    0.32
   9  -4   0    0.45    0.66
   9  -4   1    0.47    0.66
   9  -4   1   -0.11    0.67
   9  -4   2    2.02    0.74
  -9  -4  -2    2.27    0.25
   9  -4   2    1.59    0.68
   9  -4   3    1.23    0.71
  -9  -4  -3    0.34    0.19
   9  -4   3   -0.10    0.64
   9  -4   4   -0.09    0.69
  -9  -4  -4    0.22    0.18
   9  -4   4    0.74    0.62
   9  -4   5    0.93    0.69
  -9  -4  -5    0.23    0.18
   9  -4   5    0.94    0.60
   9  -4   6    1.74    0.71
  -9  -4  -6    2.45    0.24
   9  -4   6    1.34    0.61
   9  -4   7   -0.37    0.61
  -9  -4  -7   -0.11    0.16
   9  -4   7    0.34    0.56
  -9  -4  -8    3.70    0.28
   9  -4   8    2.92    0.66
  -9  -4  -9   -0.07    0.14
  -9  -4 -10    4.37    0.30
   9  -4  10    4.08    0.57
   9  -4  11   -0.04    0.45
   9  -4  11    0.44    0.42
   9  -4  12    2.53    0.43
   9  -4  12    2.92    0.41
   9  -4  13    0.03    0.34
   9  -4  13    0.13    0.32
   9  -4  14    1.49    0.28
   9  -4  14    1.72    0.28
 -10   0  33    0.05    0.32
  10   0 -33    0.00    0.10
 -10   0  32    0.15    0.37
  10   0 -32    0.00    0.13
 -10   0  31    0.47    0.49
  10   0 -31   -0.01    0.15
 -10   0  30   -0.08    0.55
  10   0 -30    0.01    0.17
 -10   0  29    0.16    0.63
  10   0 -29   -0.12    0.20
 -10   0  28    0.03    0.69
 -10   0  27    1.31    0.76
 -10   0  26    1.80    0.80
 -10   0  25   -0.41    0.76
  10   0 -25   -0.27    0.33
 -10   0  24    0.41    0.74
  10   0 -24   -0.22    0.35
 -10   0  23   -0.52    0.72
  10   0 -23    0.27    0.38
 -10   0  22   -0.11    0.72
  10   0 -22    0.32    0.38
 -10   0  21    1.04    0.68
  10   0 -21    0.57    0.37
  10   0 -20    0.40    0.38
 -10   0  20    0.53    0.64
  10   0 -19   -0.14    0.39
 -10   0  19    0.15    0.64
  10   0 -18   13.79    0.93
 -10   0  18   12.17    1.06
  10   0 -18   14.01    0.87
  10   0 -17   -0.05    0.40
 -10   0  17    0.17    0.57
 -10   0  17    0.48    0.50
  10   0 -17    0.35    0.28
  10   0 -16    5.78    0.56
 -10   0  16    4.59    0.69
 -10   0  16    4.99    0.73
  10   0 -16    5.37    0.46
  10   0 -15   -0.27    0.39
 -10   0  15   -0.41    0.55
 -10   0  15    0.05    0.48
  10   0 -15    0.02    0.26
  10   0 -14    6.83    0.58
 -10   0  14    4.86    0.68
 -10   0  14    4.41    0.70
  10   0 -14    5.74    0.47
  10   0 -13   -0.32    0.45
 -10   0  13   -0.24    0.53
 -10   0  13   -0.05    0.50
  10   0 -13    0.20    0.27
  10   0 -12   36.91    2.01
 -10   0  12   30.90    2.06
 -10   0  12   29.83    2.21
  10   0 -12   33.88    1.95
 -10   0  11    0.41    0.51
  10   0 -11   -0.25    0.45
 -10   0  11   -0.71    0.62
  10   0 -11    0.32    0.28
  10   0 -10   56.25    2.93
 -10   0  10   46.95    2.97
 -10   0  10   48.23    3.18
  10   0 -10   49.12    2.88
 -10   0   9    0.02    0.49
  10   0  -9   -0.17    0.56
 -10   0   9    0.23    0.60
 -10   0   8   30.44    1.82
 -10   0   8   27.63    2.00
  10   0  -8   27.88    2.03
 -10   0   7    0.96    0.52
  10   0  -7   -0.19    0.60
 -10   0   7   -0.11    0.55
 -10   0   6   32.03    1.90
 -10   0   6   26.56    2.08
  10   0  -6   33.38    2.21
  10   0  -5    0.18    0.44
 -10   0   5    0.06    0.47
  10   0  -5    0.93    0.71
 -10   0   5    0.28    0.56
  10   0  -4    7.62    0.67
 -10   0   4    8.18    0.71
  10   0  -4    7.84    1.04
 -10   0   4    6.16    0.85
 -10   0   3   -0.08    0.45
  10   0  -3    0.39    0.44
  10   0  -3   -0.85    0.80
 -10   0   3   -0.11    0.56
 -10   0   2    0.66    0.48
  10   0  -2    1.20    0.45
  10   0  -2    0.66    0.67
 -10   0   2    0.80    0.59
 -10   0   1    0.64    0.46
  10   0  -1   -0.13    0.41
  10   0  -1   -0.39    0.59
 -10   0   1   -0.11    0.57
 -10   0   0    6.99    0.66
  10   0   0    5.32    0.87
 -10   0   0    5.99    0.85
 -10   0  -1   -0.62    0.47
  10   0   1   -0.40    0.63
 -10   0  -1   -0.24    0.59
 -10   0  -2    3.31    0.54
 -10   0  -2    1.70    0.67
 -10   0  -3    0.36    0.47
 -10   0  -3   -0.19    0.64
 -10   0  -4    1.14    0.66
 -10   0  -4    0.94    0.38
 -10   0  -5    0.28    0.71
 -10   0  -5    0.43    0.41
 -10   0  -6   -0.68    0.75
 -10   0  -6   -0.36    0.44
 -10   0  -7    0.61    0.72
 -10   0  -7    0.34    0.43
 -10   0  -8    3.36    0.88
 -10   0  -8    3.73    0.56
 -10   0  -9    0.30    0.47
 -10   0 -10   11.58    0.91
 -10   0 -11   -0.21    0.47
 -10   0 -12    7.38    0.71
 -10   0 -13    0.18    0.46
 -10   0 -14    6.16    0.67
 -10   0 -15    0.18    0.44
 -10   0 -16   30.94    1.87
 -10   0 -17    0.54    0.42
 -10   0 -18   61.16    3.49
 -10   0 -19    0.23    0.36
 -10   0 -20   29.48    1.73
 -10   0 -21    0.22    0.30
 -10   0 -22   14.80    0.91
 -10   0 -23    0.16    0.22
 -10   0 -24    6.85    0.46
 -10   0 -25   -0.17    0.15
 -10   0 -26    1.20    0.14
  10  -1 -32    0.01    0.11
  10   1 -31   -0.04    0.12
  10  -1 -31    0.07    0.13
 -10   1  31    0.07    0.36
 -10  -1  31   -0.04    0.38
  10  -1 -30    0.14    0.15
  10   1 -30    0.10    0.15
 -10   1  30    0.20    0.52
 -10  -1  30   -0.11    0.45
  10  -1 -29   -0.07    0.17
  10   1 -29   -0.32    0.26
 -10  -1  29    0.16    0.51
  10  -1 -28    0.47    0.20
 -10  -1  28    0.06    0.59
 -10   1  28    0.86    0.86
  10  -1 -27    0.32    0.21
 -10  -1  27   -0.34    0.64
 -10   1  27   -0.64    0.99
  10  -1 -26    0.26    0.22
 -10  -1  26    1.38    0.69
 -10   1  26    1.92    1.02
 -10  -1  25    0.38    0.70
 -10   1  25    0.04    0.96
  10  -1 -25    0.03    0.23
 -10  -1  24    0.42    0.72
 -10   1  24    0.33    0.92
  10  -1 -24    0.06    0.25
 -10  -1  23    0.48    0.71
 -10   1  23    1.88    0.88
  10  -1 -23    0.80    0.29
 -10  -1  22    1.19    0.73
  10  -1 -22    1.18    0.33
 -10  -1  21    2.29    0.73
 -10   1  21    2.86    0.75
  10  -1 -21    1.68    0.35
 -10  -1  20    1.15    0.67
 -10   1  20    0.81    0.65
  10  -1 -20    0.85    0.34
  10  -1 -19    4.82    0.45
 -10  -1  19    5.02    0.80
 -10   1  19    6.11    0.75
  10  -1 -19    5.39    0.50
  10  -1 -18    0.56    0.30
 -10  -1  18    0.88    0.67
 -10   1  18    0.66    0.57
  10  -1 -18    0.42    0.31
  10  -1 -18    0.14    0.35
  10  -1 -17    3.51    0.41
 -10  -1  17    3.72    0.75
 -10   1  17    2.69    0.60
  10  -1 -17    3.64    0.40
  10  -1 -17    5.00    0.46
  10  -1 -16    3.13    0.39
 -10   1  16    3.32    0.59
 -10  -1  16    3.30    0.75
  10  -1 -16    3.65    0.44
  10  -1 -16    3.75    0.39
  10  -1 -15    0.50    0.31
 -10  -1  15    0.79    0.70
 -10   1  15    0.40    0.54
 -10  -1  15    0.40    0.52
  10  -1 -15    0.01    0.34
  10  -1 -15    0.65    0.31
  10   1 -15    0.46    0.24
  10  -1 -14    3.93    0.43
 -10  -1  14    4.58    0.73
 -10   1  14    4.88    0.73
 -10  -1  14    3.65    0.72
  10  -1 -14    4.65    0.46
  10  -1 -14    4.30    0.42
  10   1 -14    3.95    0.36
 -10   1  13   11.47    1.10
 -10  -1  13   11.81    1.15
  10  -1 -13   11.91    0.78
  10   1 -13   12.00    0.74
  10  -1 -13   11.27    0.79
 -10  -1  13   10.57    1.04
 -10   1  12   16.41    1.36
 -10  -1  12   17.22    1.40
  10   1 -12   15.40    0.96
  10  -1 -12   15.13    1.01
 -10  -1  12   18.13    1.25
 -10   1  11   23.90    1.92
 -10  -1  11   30.72    2.01
  10   1 -11   25.86    1.58
  10  -1 -11   26.03    1.62
  10   1 -11   30.63    1.66
 -10  -1  11   29.17    1.80
 -10   1  10   10.65    1.05
 -10  -1  10   10.32    1.09
  10   1 -10   10.02    0.68
  10  -1 -10    9.59    0.75
  10   1 -10   11.67    0.78
 -10  -1  10   11.70    0.99
 -10   1   9    3.37    0.74
 -10  -1   9    6.69    0.87
  10   1  -9    5.08    0.42
 -10  -1   9    6.96    0.74
  10   1  -9    5.49    0.54
  10  -1  -9    4.32    0.50
 -10   1   8   22.41    1.73
 -10  -1   8   24.87    1.79
  10  -1  -8   22.83    1.73
  10   1  -8   21.87    1.72
  10   1  -8   23.58    1.39
  10  -1  -8   20.85    1.44
  10   1  -8   26.54    1.46
 -10  -1   8   26.02    1.60
 -10  -1   7    0.07    0.59
  10  -1  -7   -0.07    0.40
  10   1  -7    0.40    0.42
  10  -1  -7    0.18    0.59
  10   1  -7   -0.87    0.59
 -10   1   7   -0.06    0.59
 -10  -1   7    0.99    0.60
  10   1  -6   12.89    0.92
 -10  -1   6   14.12    1.05
 -10   1   6   12.31    1.20
 -10  -1   6   14.85    1.30
  10  -1  -6   13.09    1.22
  10   1  -6   13.56    1.24
 -10  -1   5    2.16    0.59
  10   1  -5    2.55    0.47
  10  -1  -5    3.52    0.75
  10   1  -5    2.52    0.71
 -10   1   5    3.61    0.67
 -10  -1   5    3.29    0.71
  10   1  -4    3.71    0.51
 -10  -1   4    3.57    0.64
  10  -1  -4    3.25    0.76
  10   1  -4    4.37    0.77
 -10   1   4    3.26    0.71
 -10  -1   4    4.13    0.72
  10   1  -3    4.87    0.54
 -10  -1   3    5.73    0.65
  10  -1  -3    4.79    0.87
  10   1  -3    5.06    0.86
 -10   1   3    4.40    0.72
 -10  -1   3    3.86    0.74
  10   1  -2    0.79    0.44
 -10  -1   2    0.51    0.54
  10  -1  -2   -0.22    0.66
  10   1  -2   -0.22    0.74
 -10   1   2    0.62    0.54
 -10  -1   2    0.17    0.58
 -10  -1   1    0.20    0.54
  10   1  -1   -0.21    0.45
  10  -1  -1   -0.14    0.68
  10   1  -1    0.07    0.65
 -10   1   1    0.57    0.56
 -10  -1   1   -0.57    0.61
 -10  -1   0    1.36    0.55
  10   1   0    1.22    0.47
  10  -1   0    1.53    0.70
  10   1   0    2.54    0.76
 -10   1   0    2.39    0.63
 -10  -1   0    0.64    0.58
 -10  -1  -1    2.66    0.55
  10  -1   1    1.55    0.71
  10   1   1    1.69    0.73
 -10   1  -1    2.35    0.68
 -10  -1  -1    1.54    0.62
 -10  -1  -2    3.01    0.59
  10  -1   2    2.02    0.75
  10   1   2    2.80    0.75
 -10   1  -2    3.27    0.65
 -10  -1  -2    3.27    0.63
 -10  -1  -3    0.99    0.53
 -10   1  -3   -0.50    0.62
 -10  -1  -3    0.91    0.58
 -10   1  -3    0.40    0.36
 -10  -1  -3    0.49    0.36
 -10  -1  -4    5.43    0.66
 -10   1  -4    5.00    0.83
 -10  -1  -4    5.23    0.84
 -10   1  -4    3.94    0.51
 -10  -1  -4    4.71    0.50
 -10  -1  -4    5.12    0.37
 -10   1  -5   -0.07    0.67
 -10  -1  -5    0.26    0.63
  10  -1   5    0.43    0.30
 -10   1  -5    0.01    0.40
 -10  -1  -5   -0.01    0.37
 -10  -1  -5    0.05    0.21
 -10  -1  -6    0.33    0.62
  10  -1   6    0.24    0.31
 -10  -1  -6   -0.01    0.37
 -10   1  -6    0.57    0.38
 -10  -1  -6    0.55    0.22
 -10  -1  -7    0.34    0.63
 -10   1  -7    0.64    0.68
 -10  -1  -7    0.80    0.25
 -10  -1  -7    1.01    0.40
 -10   1  -7    1.49    0.43
  10  -1   7    0.84    0.32
 -10  -1  -8    0.61    0.26
 -10  -1  -8    0.47    0.41
 -10   1  -8    0.55    0.42
  10  -1   8    0.69    0.31
 -10  -1  -9    1.12    0.29
 -10  -1  -9    1.43    0.42
 -10   1  -9    1.08    0.44
  10  -1   9    1.18    0.32
 -10  -1 -10    1.29    0.30
 -10  -1 -10    0.90    0.42
 -10   1 -10    1.26    0.46
  10  -1  10    0.86    0.32
 -10  -1 -11   17.19    1.04
 -10  -1 -11   18.15    1.10
 -10   1 -11   19.78    1.13
 -10  -1 -12   29.65    1.57
 -10  -1 -12   25.51    1.60
 -10   1 -12   25.72    1.62
  10  -1  12   24.24    1.56
 -10  -1 -13   28.65    1.66
 -10   1 -13   30.06    1.67
  10  -1  13   24.81    1.61
 -10  -1 -14    5.93    0.54
 -10   1 -14    6.90    0.57
 -10  -1 -15    3.01    0.42
 -10   1 -15    3.14    0.45
  10  -1  15    3.65    0.37
 -10  -1 -16    1.80    0.37
 -10   1 -16    1.80    0.38
  10  -1  16    1.57    0.30
 -10  -1 -17   -0.16    0.31
 -10   1 -17   -0.20    0.32
  10  -1  17   -0.41    0.26
 -10  -1 -18    0.17    0.22
 -10  -1 -18   -0.07    0.29
 -10   1 -18    0.08    0.29
  10  -1  18    0.33    0.23
 -10  -1 -19    0.01    0.19
 -10  -1 -19    0.01    0.26
 -10   1 -19   -0.22    0.28
  10  -1  19   -0.03    0.48
  10  -1  19   -0.03    0.21
 -10  -1 -20    0.29    0.19
 -10  -1 -20    1.04    0.25
 -10   1 -20    0.89    0.26
 -10  -1 -21   -0.15    0.17
 -10  -1 -21    0.21    0.22
 -10   1 -21    0.02    0.22
 -10  -1 -22    0.58    0.16
 -10  -1 -22    0.81    0.20
 -10   1 -22    0.72    0.21
 -10  -1 -23    0.21    0.12
 -10  -1 -23    0.35    0.16
 -10   1 -23    0.05    0.16
 -10   1 -24    0.46    0.14
  10   2 -31   -0.17    0.14
 -10  -2  29   -0.23    0.32
 -10  -2  28   -0.07    0.35
 -10  -2  27    0.64    0.41
 -10  -2  26   -0.15    0.43
  10  -2 -26    0.31    0.20
 -10  -2  25    0.48    0.48
  10  -2 -25    0.26    0.22
 -10  -2  24    0.75    0.51
  10  -2 -24    0.83    0.26
 -10  -2  23   -0.22    0.51
  10  -2 -23    0.61    0.28
 -10  -2  22    0.25    0.54
  10  -2 -22    0.07    0.30
 -10  -2  21    0.25    0.52
  10  -2 -21    0.67    0.33
 -10  -2  20   -0.65    0.55
  10  -2 -20   -0.19    0.33
 -10  -2  19    0.31    0.54
 -10  -2  19    0.14    0.14
  10  -2 -19   -0.10    0.35
 -10  -2  18    1.10    0.62
 -10  -2  18    1.04    0.17
  10  -2 -18    0.51    0.36
 -10  -2  17    0.48    0.62
 -10  -2  17    0.08    0.16
  10  -2 -17    0.34    0.36
 -10  -2  16    1.41    0.65
  10  -2 -16    1.35    0.40
 -10  -2  15    2.38    0.70
  10  -2 -15    2.76    0.36
  10  -2 -15    2.83    0.42
 -10  -2  14    0.24    0.67
  10  -2 -14    0.30    0.30
  10  -2 -14    0.25    0.37
 -10  -2  13    0.11    0.67
 -10  -2  13    0.17    0.16
  10  -2 -13   -0.04    0.30
  10  -2 -13   -0.12    0.34
 -10  -2  12    2.60    0.76
 -10  -2  12    2.36    0.24
  10  -2 -12    2.35    0.34
 -10  -2  11   -0.49    0.70
  10   2 -11   -0.30    0.41
 -10  -2  11   -0.07    0.17
  10  -2 -11   -0.01    0.27
  10   2 -10    0.65    0.42
 -10  -2  10    0.32    0.72
  10  -2 -10    0.26    0.28
 -10  -2  10    0.55    0.18
  10   2  -9    0.77    0.41
 -10  -2   9    0.29    0.67
 -10  -2   9    0.01    0.18
  10  -2  -9   -0.03    0.28
 -10  -2   8    0.29    0.73
  10   2  -8   -0.32    0.41
 -10  -2   8   -0.15    0.20
  10  -2  -8    0.11    0.27
 -10  -2   7   -0.61    0.71
  10   2  -7    0.21    0.40
 -10  -2   7   -0.01    0.21
  10  -2  -7   -0.04    0.27
 -10  -2   6    1.16    0.71
  10   2  -6    0.77    0.40
 -10  -2   6    0.53    0.22
  10  -2  -6    0.59    0.28
 -10  -2   5    2.33    0.71
  10   2  -5    3.26    0.47
 -10  -2   5    2.66    0.29
  10  -2  -5    2.12    0.33
 -10  -2   4   -0.48    0.63
  10   2  -4    0.70    0.38
  10   2  -3    4.40    0.50
 -10  -2   3    3.97    0.69
  10   2  -2    0.18    0.40
  10   2  -1    1.71    0.41
 -10   2   1    2.40    0.38
 -10  -2   1    1.73    0.37
 -10  -2   1    2.16    0.28
 -10   2   0    6.97    0.55
 -10  -2   0    6.48    0.55
 -10  -2   0    5.91    0.47
 -10   2  -1   29.28    1.68
 -10  -2  -1   28.23    1.68
 -10  -2  -1   27.52    1.63
 -10   2  -2    2.63    0.41
 -10  -2  -2    3.14    0.41
 -10  -2  -2    2.84    0.32
 -10  -2  -3   19.47    1.20
 -10   2  -3   21.51    1.21
 -10  -2  -3   17.73    1.14
 -10  -2  -4    6.71    0.57
 -10   2  -4    6.26    0.57
 -10  -2  -4    7.06    0.50
 -10  -2  -5   33.05    1.88
 -10  -2  -5   35.91    1.93
 -10   2  -5   36.07    1.93
 -10  -2  -6   17.83    1.13
 -10  -2  -6   20.46    1.18
 -10   2  -6   22.00    1.19
  10  -2   6   15.74    1.15
 -10  -2  -7   23.81    1.45
 -10  -2  -7   26.70    1.49
 -10   2  -7   26.50    1.50
  10  -2   7   22.46    1.47
 -10  -2  -8    3.62    0.37
 -10  -2  -8    3.76    0.43
 -10   2  -8    3.85    0.44
  10  -2   8    2.96    0.42
 -10  -2  -9    3.77    0.37
 -10   2  -9    3.66    0.41
  10  -2   9    2.94    0.42
 -10  -2 -10    6.93    0.51
 -10   2 -10    7.05    0.54
  10  -2  10    6.11    0.55
 -10  -2 -11    0.15    0.25
 -10   2 -11   -0.07    0.30
  10  -2  11   -0.11    0.32
 -10  -2 -12   17.42    1.04
 -10   2 -12   16.11    1.05
  10  -2  12   18.14    1.07
 -10  -2 -13    0.60    0.25
 -10   2 -13    0.27    0.27
  10  -2  13   -0.11    0.32
 -10  -2 -14    1.04    0.24
 -10   2 -14    1.01    0.26
  10  -2  14    1.22    0.30
 -10  -2 -15    2.57    0.28
 -10   2 -15    2.22    0.29
  10  -2  15    1.84    0.61
  10  -2  15    2.32    0.34
 -10  -2 -16    0.82    0.22
 -10   2 -16    0.75    0.22
  10  -2  16    0.59    0.52
  10  -2  16    0.91    0.27
 -10  -2 -17    0.15    0.19
 -10   2 -17    0.12    0.18
  10  -2  17    0.47    0.44
  10  -2  17    0.06    0.24
  10  -2  18    0.74    0.39
  10  -2  18    0.15    0.23
 -10  -2 -18    0.31    0.18
  10  -2  19    0.63    0.33
  10  -2  19   -0.02    0.20
 -10  -2 -19    0.25    0.16
 -10  -2 -20    0.10    0.15
 -10  -2 -21    0.00    0.13
  10   3 -26    0.20    0.16
  10   3 -25    0.12    0.18
  10   3 -24    0.41    0.22
  10   3 -23   -0.03    0.24
  10   3 -22    0.12    0.25
 -10  -3  21    0.42    0.10
  10   3 -21    0.35    0.27
 -10  -3  20    0.08    0.11
  10   3 -20    0.18    0.28
 -10  -3  19    0.04    0.12
  10   3 -19    0.11    0.28
 -10  -3  18    0.42    0.14
  10   3 -18    0.26    0.29
 -10  -3  17   -0.03    0.15
  10   3 -17    0.12    0.29
 -10  -3  16    0.75    0.18
  10   3 -16    0.45    0.28
 -10  -3  15    0.25    0.18
  10   3 -15    0.03    0.28
 -10  -3  15    0.35    0.44
 -10  -3  15    0.34    0.15
 -10  -3  14   -0.05    0.19
  10   3 -14    0.03    0.28
 -10  -3  14   -0.19    0.44
 -10  -3  14    0.03    0.16
 -10  -3  13   -0.14    0.45
  10   3 -13   -0.01    0.28
 -10  -3  13    0.17    0.19
 -10  -3  12    0.88    0.49
  10   3 -12    1.11    0.29
 -10  -3  12    1.36    0.23
 -10  -3  11    0.72    0.49
  10   3 -11    0.66    0.28
 -10  -3  11    1.27    0.21
 -10  -3  11    0.80    0.23
 -10  -3  10    0.43    0.20
 -10  -3  10    0.35    0.50
  10   3 -10    0.62    0.27
 -10  -3   9    3.27    0.31
 -10  -3   9    3.36    0.59
 -10  -3   8    1.48    0.27
 -10  -3   8    2.02    0.55
 -10  -3   7    1.06    0.25
 -10  -3   7    1.13    0.53
 -10  -3   6    0.29    0.25
 -10  -3   6    0.69    0.53
 -10  -3   5    0.49    0.26
 -10  -3   5    0.47    0.51
 -10  -3   4   -0.02    0.51
 -10  -3   4    0.39    0.26
  10  -3  -4    0.03    0.81
 -10  -3   3    4.80    0.65
 -10  -3   3    4.19    0.40
  10  -3  -3    5.37    0.93
 -10  -3   2    0.79    0.28
  10  -3  -2    1.21    0.86
 -10  -3   1    0.36    0.27
  10  -3  -1    0.22    0.87
 -10  -3   0    2.20    0.31
  10  -3   0    2.75    0.93
 -10  -3  -1    5.07    0.41
  10  -3   1    4.27    0.98
 -10  -3  -2    0.59    0.27
  10  -3   2   -1.03    0.90
 -10  -3  -3    1.27    0.27
  10  -3   3    1.12    0.84
  10  -3   4    1.04    0.83
  10  -3   5    0.16    0.80
 -10  -3  -6    2.89    0.32
 -10  -3  -7   -0.06    0.24
 -10  -3  -8    0.99    0.23
  10  -3   8   -0.27    0.77
 -10  -3  -9    0.44    0.20
  10  -3   9   -0.68    0.73
 -10  -3 -10   -0.15    0.19
  10  -3  10   -0.15    0.68
 -10  -3 -11    0.76    0.20
  10  -3  11    1.28    0.67
 -10  -3 -12    0.66    0.19
  10  -3  12    0.79    0.57
 -10  -3 -13    1.81    0.21
  10  -3  13    1.62    0.55
 -10  -3 -14    5.68    0.37
  10  -3  14    4.06    0.59
 -10  -3 -15    0.30    0.14
  10  -3  15    0.07    0.38
  10  -3  16    1.67    0.36
 -10  -3 -16    2.19    0.21
  10  -3  17    0.50    0.25
  10  -3  17    0.81    0.33
 -10  -3 -17    1.00    0.14
  10  -3  18    0.68    0.26
 -10  -4  16    0.49    0.10
 -10  -4  15    0.01    0.11
 -10  -4  14    1.01    0.14
 -10  -4  13    0.42    0.10
 -10  -4  13    0.78    0.14
 -10  -4  12    1.01    0.14
 -10  -4  12    1.25    0.16
 -10  -4  11    0.63    0.14
 -10  -4  11    0.91    0.16
 -10  -4  10    2.18    0.21
 -10  -4  10    2.33    0.21
 -10  -4   9    0.15    0.15
 -10  -4   8    1.50    0.21
 -10  -4   7    0.24    0.18
 -10  -4   6    0.26    0.19
 -10  -4   6    0.27    0.18
 -10  -4   6    0.02    0.15
 -10  -4   5    0.24    0.19
 -10  -4   5   -0.01    0.21
 -10  -4   5    0.34    0.16
 -10  -4   4   -0.28    0.17
 -10  -4   4   -0.33    0.23
 -10  -4   4    0.02    0.15
 -10  -4   3    1.43    0.22
 -10  -4   3    1.09    0.18
 -10  -4   2    0.51    0.19
 -10  -4   2   -0.24    0.26
 -10  -4   2    0.36    0.18
 -10  -4   2    0.04    0.14
 -10  -4   1    2.00    0.23
 -10  -4   1    1.52    0.18
 -10  -4   0    0.98    0.18
 -10  -4   0    0.67    0.14
 -10  -4  -1   -0.07    0.25
 -10  -4  -1    0.37    0.13
 -10  -4  -2    0.10    0.24
 -10  -4  -3    0.02    0.16
 -10  -4  -3   -0.04    0.24
  10  -4   3    0.33    0.49
 -10  -4  -4   -0.16    0.16
  10  -4   4   -0.29    0.45
 -10  -4  -4    0.13    0.22
  10  -4   5    0.04    0.41
 -10  -4  -5   -0.19    0.15
  10  -4   5   -0.16    0.46
 -10  -4  -5    0.10    0.22
 -10  -4  -5    0.08    0.13
  10  -4   6    0.02    0.35
 -10  -4  -6    0.06    0.14
  10  -4   6   -0.11    0.41
 -10  -4  -6   -0.06    0.21
 -10  -4  -6    0.05    0.13
  10  -4   7    0.74    0.36
 -10  -4  -7    0.59    0.14
 -10  -4  -7    0.04    0.21
  10  -4   7    0.67    0.40
 -10  -4  -8    0.13    0.19
 -10  -4  -8    0.17    0.11
  10  -4   8    0.46    0.32
  10  -4   9    2.01    0.31
  10  -4  10    0.44    0.23
  10  -4  10    0.21    0.27
  11   0 -31    0.05    0.11
 -11   0  31    0.13    0.30
  11   0 -30   -0.03    0.14
 -11   0  30   -0.38    0.41
  11   0 -29   -0.01    0.16
 -11   0  29   -0.08    0.47
 -11   0  28   -1.03    0.56
 -11   0  27   -0.02    0.60
 -11   0  26    0.09    0.65
 -11   0  25    0.53    0.65
  11   0 -24    0.06    0.34
 -11   0  24   -0.32    0.66
  11   0 -23    0.55    0.37
 -11   0  23   -0.91    0.64
  11   0 -22    0.58    0.38
 -11   0  22    1.02    0.65
 -11   0  21   -0.17    0.62
  11   0 -21    0.15    0.39
 -11   0  20   -0.09    0.60
  11   0 -20    0.42    0.38
 -11   0  19    0.20    0.58
  11   0 -19    0.25    0.39
  11   0 -18    9.08    0.69
 -11   0  18    6.69    0.79
  11   0 -17   -0.09    0.28
 -11   0  17    0.68    0.55
  11   0 -17   -0.10    0.41
  11   0 -16   24.24    1.41
  11   0 -16   25.34    1.47
  11   0 -15   -0.01    0.29
 -11   0  15    0.17    0.52
  11   0 -15   -0.52    0.44
  11   0 -14   -0.29    0.30
  11   0 -14   -0.35    0.46
 -11   0  14   -0.57    0.52
  11   0 -13    0.11    0.29
  11   0 -13    0.43    0.46
 -11   0  13    0.27    0.52
  11   0 -12    0.28    0.30
  11   0 -12    0.60    0.47
 -11   0  12   -0.02    0.52
  11   0 -11    0.41    0.31
  11   0 -11   -0.08    0.49
 -11   0  11   -0.34    0.50
 -11   0  10   21.38    1.68
  11   0 -10   23.35    1.39
  11   0 -10   24.34    1.48
 -11   0  10   22.15    1.50
 -11   0   9    0.40    0.53
  11   0  -9    0.06    0.31
 -11   0   9   -0.06    0.51
 -11   0   8   55.36    3.93
  11   0  -8   61.46    3.99
  11   0  -8   66.20    3.65
 -11   0   8   65.95    3.73
  11   0  -7    0.26    0.61
 -11   0   7    0.18    0.57
 -11   0   7   -0.06    0.50
 -11   0   6   51.60    3.53
  11   0  -6   49.79    3.57
  11   0  -6   58.88    3.30
 -11   0   6   59.82    3.33
  11   0  -5    0.49    0.68
 -11   0   5    0.18    0.56
 -11   0   5    0.27    0.48
  11   0  -5    0.03    0.52
 -11   0   4   31.08    2.26
  11   0  -4   33.17    2.35
  11   0  -4   33.67    2.01
 -11   0   4   33.74    2.04
  11   0  -3    0.50    0.63
 -11   0   3   -0.48    0.60
 -11   0   3    0.49    0.49
 -11   0   2   10.16    1.07
  11   0  -2    9.89    1.18
 -11   0   2   13.06    0.92
  11   0  -1    0.35    0.64
 -11   0   1   -0.12    0.57
 -11   0   1   -0.16    0.48
 -11   0   0    9.32    1.05
  11   0   0    9.41    1.08
 -11   0   0   12.65    0.89
  11   0   1    0.06    0.58
 -11   0  -1    0.77    0.57
 -11   0  -1    0.28    0.47
 -11   0  -2    3.67    0.49
  11   0   2    4.83    0.75
 -11   0  -3   -0.06    0.40
 -11   0  -4    0.23    0.41
 -11   0  -5   -0.57    0.44
 -11   0  -6    1.88    0.48
 -11   0  -7    0.07    0.47
 -11   0  -8   14.35    1.01
 -11   0  -9   -0.49    0.46
 -11   0 -10    3.42    0.52
 -11   0 -11    0.08    0.46
 -11   0 -12    5.92    0.59
 -11   0 -13   -0.19    0.42
 -11   0 -14    2.43    0.46
 -11   0 -15    0.28    0.38
 -11   0 -16    0.14    0.35
 -11   0 -17   -0.32    0.33
 -11   0 -18    2.17    0.33
 -11   0 -19   -0.24    0.25
 -11   0 -20    1.37    0.24
 -11   0 -21    0.20    0.18
 -11   0 -22    0.00    0.15
 -11   0 -23   -0.12    0.11
 -11  -1  31    0.10    0.23
  11   1 -30   -0.04    0.10
 -11  -1  30    0.46    0.31
  11  -1 -29   -0.03    0.12
  11   1 -29   -0.22    0.14
 -11  -1  29    0.14    0.36
  11  -1 -28    0.02    0.14
 -11  -1  28    0.52    0.42
  11   1 -28    0.22    0.23
  11  -1 -27   -0.02    0.15
  11   1 -27    0.13    0.27
  11  -1 -26    1.38    0.20
  11   1 -26    1.13    0.31
  11  -1 -25    0.38    0.19
  11   1 -25    0.07    0.31
 -11  -1  25    0.31    0.59
  11   1 -24    0.28    0.36
 -11   1  24    1.81    0.86
 -11  -1  24    1.05    0.61
  11   1 -23    0.71    0.39
 -11  -1  23    0.47    0.64
  11   1 -22    0.98    0.40
 -11   1  22    1.34    0.74
 -11  -1  22    0.62    0.63
 -11   1  21    1.56    0.69
 -11  -1  21    1.01    0.64
 -11   1  20   -0.19    0.62
 -11  -1  20    0.10    0.61
 -11  -1  19    0.41    0.62
 -11  -1  18    2.26    0.66
  11  -1 -18    1.92    0.34
  11  -1 -17   -0.06    0.31
  11   1 -17    0.23    0.47
 -11  -1  17    0.02    0.65
  11  -1 -17   -0.09    0.30
  11  -1 -16    0.15    0.31
  11   1 -16    0.41    0.46
 -11  -1  16   -0.47    0.62
  11  -1 -16    0.50    0.32
  11   1 -15    1.21    0.25
  11  -1 -15    0.98    0.33
  11   1 -15    0.89    0.43
 -11  -1  15    0.74    0.62
  11  -1 -15    0.83    0.31
  11  -1 -14    0.21    0.32
  11   1 -14    0.02    0.23
  11   1 -14   -0.36    0.47
 -11  -1  14    0.89    0.65
  11  -1 -14   -0.49    0.33
  11  -1 -13    6.79    0.55
  11   1 -13    6.97    0.49
  11  -1 -13    5.76    0.54
 -11  -1  13    6.82    0.80
  11   1 -13    6.63    0.65
  11  -1 -12   11.36    0.74
  11   1 -12   10.64    0.68
  11  -1 -12    9.07    0.74
  11   1 -12   10.64    0.82
 -11  -1  12   10.60    0.97
  11   1 -11    4.07    0.37
  11  -1 -11    4.53    0.44
 -11  -1  11    3.23    0.70
  11  -1 -11    3.52    0.47
  11   1 -11    4.22    0.52
  11  -1 -10    6.14    0.52
  11   1 -10    6.15    0.47
  11   1 -10    5.10    0.62
  11  -1  -9    0.10    0.33
  11   1  -9    0.23    0.25
 -11  -1   9    0.25    0.62
  11   1  -9   -0.36    0.45
  11   1  -8    0.70    0.28
  11   1  -8    0.98    0.46
 -11  -1   8    0.37    0.60
  11  -1  -7    6.41    0.89
  11   1  -7    7.58    0.92
  11   1  -7    7.82    0.56
  11   1  -7    7.87    0.70
 -11  -1   7    8.85    0.84
  11  -1  -6    0.50    0.58
  11   1  -6    0.44    0.59
  11   1  -6   -0.02    0.26
  11   1  -6   -0.63    0.46
 -11  -1   6    0.43    0.61
  11   1  -5   12.24    0.91
 -11  -1   5   13.37    1.03
  11  -1  -5   13.69    1.21
  11   1  -5   11.90    1.17
 -11  -1   4   -0.02    0.60
  11   1  -4    0.11    0.46
  11  -1  -4   -0.47    0.64
  11   1  -4   -0.07    0.58
  11   1  -3    7.30    0.67
 -11  -1   3    8.98    0.79
  11  -1  -3    7.35    0.98
  11   1  -3    6.53    0.94
 -11  -1   2    5.96    0.69
  11   1  -2    4.91    0.59
  11  -1  -2    4.66    0.82
  11   1  -2    6.00    0.87
 -11  -1   1    3.04    0.61
  11   1  -1    2.92    0.78
 -11  -1   0    0.24    0.53
 -11  -1  -1    8.81    0.77
 -11   1  -1    7.64    0.63
 -11  -1  -1    6.58    0.61
 -11  -1  -2    1.11    0.52
 -11   1  -2    1.18    0.41
 -11  -1  -2    1.14    0.39
 -11   1  -3    8.08    0.67
 -11  -1  -3    8.18    0.67
 -11   1  -4    0.31    0.41
 -11  -1  -4   -0.24    0.40
 -11  -1  -5    2.18    0.44
 -11   1  -5    2.12    0.44
 -11  -1  -6   -0.48    0.42
 -11   1  -6   -0.03    0.41
 -11  -1  -7    0.41    0.40
 -11   1  -7    0.09    0.40
 -11  -1  -8    0.93    0.42
 -11   1  -8    0.62    0.42
 -11  -1  -9   -0.13    0.40
 -11   1  -9    0.32    0.42
 -11  -1 -10    1.17    0.40
 -11   1 -10    0.74    0.40
 -11  -1 -10    0.65    0.23
 -11  -1 -11    2.36    0.41
 -11   1 -11    2.74    0.44
 -11  -1 -11    2.96    0.30
 -11  -1 -12    1.00    0.36
 -11   1 -12    1.27    0.39
 -11  -1 -12    0.92    0.23
 -11  -1 -13    1.06    0.35
 -11   1 -13    1.34    0.37
 -11  -1 -13    0.91    0.22
 -11  -1 -14    0.27    0.30
 -11   1 -14    0.56    0.32
 -11  -1 -14   -0.03    0.19
 -11  -1 -15    0.11    0.29
 -11   1 -15    0.12    0.29
 -11  -1 -15    0.61    0.18
 -11  -1 -16    2.61    0.32
 -11   1 -16    2.17    0.32
 -11  -1 -16    2.21    0.22
 -11  -1 -17    0.22    0.14
 -11  -1 -17   -0.09    0.24
 -11   1 -17    0.07    0.25
 -11  -1 -18    0.46    0.12
  11  -1  18   -0.10    0.40
 -11  -1 -18    0.30    0.23
 -11   1 -18    0.61    0.23
 -11  -1 -19   -0.17    0.20
 -11   1 -19    0.07    0.20
 -11  -1 -20    0.25    0.17
 -11   1 -20    0.16    0.18
 -11   1 -21    0.22    0.13
 -11  -2  28   -0.11    0.23
 -11  -2  27    0.11    0.30
  11   2 -27    0.13    0.21
  11   2 -26    0.61    0.24
 -11  -2  26   -0.04    0.32
  11   2 -25    0.22    0.27
 -11  -2  25   -0.56    0.37
  11   2 -24    0.17    0.30
 -11  -2  24   -0.10    0.39
  11   2 -23    0.86    0.34
 -11  -2  23    1.15    0.45
  11   2 -22    0.08    0.34
 -11  -2  22   -0.08    0.45
 -11  -2  21    0.36    0.50
  11   2 -21    1.48    0.39
 -11  -2  20    0.11    0.50
  11   2 -20   -0.17    0.39
  11   2 -19    1.73    0.42
 -11  -2  19    1.25    0.54
  11   2 -18    1.46    0.41
 -11  -2  18    0.83    0.55
 -11  -2  17    0.69    0.16
  11   2 -17    0.44    0.40
 -11  -2  17    1.16    0.56
  11   2 -16    1.94    0.45
 -11  -2  16    2.25    0.61
  11   2 -15    0.30    0.42
 -11  -2  15   -0.07    0.59
  11  -2 -14    1.57    0.29
 -11  -2  14    1.69    0.64
  11   2 -14    1.21    0.44
  11  -2 -13    0.11    0.26
 -11  -2  13   -0.34    0.63
  11   2 -13   -0.09    0.42
  11  -2 -12    0.73    0.28
 -11  -2  12    0.69    0.65
  11   2 -12    0.56    0.42
  11  -2 -11    1.85    0.31
 -11  -2  11    2.13    0.72
  11   2 -11    2.36    0.46
 -11  -2  10    0.77    0.19
  11  -2 -10    0.88    0.28
  11   2 -10    1.11    0.43
  11  -2  -9    2.07    0.32
 -11  -2   9    2.34    0.24
  11   2  -9    2.19    0.47
 -11  -2   8    0.36    0.19
  11  -2  -8    0.43    0.26
  11   2  -8    0.35    0.43
 -11  -2   7    0.44    0.20
  11  -2  -7    0.40    0.26
  11   2  -7    0.69    0.43
 -11  -2   6    2.54    0.26
  11  -2  -6    1.81    0.31
  11   2  -6    2.44    0.46
 -11  -2   5    0.10    0.22
  11  -2  -5   -0.31    0.27
  11   2  -5    0.20    0.41
  11   2  -4   -0.07    0.41
 -11  -2   4   -0.19    0.21
  11  -2  -4    0.03    0.25
 -11   2   4   -0.60    0.37
 -11  -2   4   -0.15    0.35
  11   2  -3    0.08    0.41
 -11   2   3    0.40    0.37
 -11  -2   3    0.04    0.35
 -11  -2   3    0.42    0.22
  11  -2  -3   -0.12    0.25
 -11   2   2    1.05    0.39
 -11  -2   2    1.48    0.38
 -11   2   1    6.11    0.54
 -11  -2   1    5.71    0.54
 -11   2   0    0.12    0.37
 -11  -2   0    0.91    0.35
 -11   2  -1    1.39    0.39
 -11   2  -2   12.31    0.86
 -11   2  -3    0.14    0.37
 -11  -2  -3   -0.02    0.23
 -11   2  -4    8.39    0.63
 -11  -2  -4    7.47    0.53
 -11   2  -5   -0.13    0.35
 -11  -2  -5    0.09    0.23
 -11   2  -6    0.42    0.35
 -11  -2  -6    0.03    0.23
 -11   2  -7    0.15    0.33
 -11  -2  -7    0.08    0.22
 -11   2  -8   -0.18    0.32
 -11  -2  -8    0.23    0.22
 -11   2  -9    0.43    0.30
 -11  -2  -9    0.38    0.22
 -11   2 -10    0.68    0.27
 -11  -2 -10    0.55    0.21
 -11   2 -11    0.28    0.25
 -11  -2 -11    0.25    0.20
 -11  -2 -12    3.31    0.29
 -11   2 -12    3.49    0.33
  11  -2  12    2.44    0.69
 -11  -2 -13    0.05    0.17
 -11   2 -13   -0.25    0.21
  11  -2  13   -0.13    0.57
  11  -2  14    0.77    0.50
 -11  -2 -14    0.42    0.16
  11  -2  15    0.93    0.47
 -11  -2 -15    1.62    0.19
  11  -2  16   -0.28    0.39
 -11  -2 -16    0.20    0.13
  11  -2  17    0.85    0.34
 -11  -2 -17    1.74    0.16
  11  -2  18   -0.64    0.25
  11   3 -23    0.20    0.15
  11   3 -22    0.16    0.18
  11   3 -21    0.66    0.20
  11   3 -20    0.47    0.22
 -11  -3  19    0.04    0.09
  11   3 -19    0.32    0.23
 -11  -3  18    0.26    0.11
  11   3 -18    0.04    0.22
 -11  -3  17    0.60    0.13
  11   3 -17    0.32    0.24
 -11  -3  16    0.07    0.14
  11   3 -16   -0.11    0.23
 -11  -3  15    2.08    0.20
  11   3 -15    1.36    0.28
 -11  -3  14    1.17    0.19
  11   3 -14    1.10    0.26
 -11  -3  13    0.39    0.18
 -11  -3  13    0.35    0.39
  11   3 -13    0.18    0.24
 -11  -3  13    0.34    0.15
 -11  -3  12    0.31    0.19
  11   3 -12    0.48    0.25
 -11  -3  12   -0.31    0.41
 -11  -3  12    0.27    0.17
 -11  -3  11    0.18    0.43
 -11  -3  11    0.41    0.19
 -11  -3  10    0.22    0.42
 -11  -3  10    0.16    0.21
 -11  -3   9    0.45    0.45
 -11  -3   9    0.32    0.18
 -11  -3   8    0.29    0.20
 -11  -3   8    0.33    0.47
 -11  -3   7    0.44    0.21
 -11  -3   7   -0.07    0.47
 -11  -3   6    0.16    0.21
 -11  -3   6   -0.05    0.48
 -11  -3   5    0.18    0.23
 -11  -3   4    0.73    0.24
 -11  -3   3    2.15    0.28
 -11  -3   2    2.54    0.30
  11  -3  -2    4.01    0.78
 -11  -3   1    1.14    0.24
  11  -3  -1    0.89    0.76
 -11  -3   0   -0.11    0.22
  11  -3   0   -0.58    0.76
 -11  -3  -1    0.99    0.24
  11  -3   1    0.66    0.75
 -11  -3  -2    0.47    0.21
  11  -3   2    0.48    0.74
 -11  -3  -3    0.44    0.20
  11  -3   3   -0.12    0.70
 -11  -3  -4    0.24    0.20
  11  -3   4    0.42    0.68
 -11  -3  -5    0.12    0.19
  11  -3   5   -0.40    0.68
 -11  -3  -6    1.59    0.22
 -11  -3  -7    0.06    0.17
 -11  -3  -8    1.56    0.20
  11  -3   8    2.14    0.61
 -11  -3  -9    0.19    0.15
  11  -3   9    0.39    0.53
 -11  -3 -10    0.56    0.15
  11  -3  10    0.64    0.49
  11  -3  11   -0.36    0.44
  11  -3  12    0.33    0.39
  11  -3  13    0.29    0.34
  11  -3  14    2.25    0.31
  11  -3  14    2.88    0.36
  11  -3  15    0.27    0.22
 -11  -4  10    0.25    0.10
 -11  -4   9    0.02    0.10
 -11  -4   7   -0.01    0.11
 -11  -4   6    0.02    0.10
 -11  -4   6   -0.01    0.11
 -11  -4   5    0.11    0.10
 -11  -4   5    0.04    0.12
 -11  -4   4    0.16    0.10
 -11  -4   4    0.31    0.12
 -11  -4   3    0.17    0.10
 -11  -4   3    0.35    0.12
 -11  -4   2    0.12    0.09
 -11  -4   2    0.13    0.12
 -11  -4   1    0.49    0.13
 -11  -4   0    0.83    0.14
 -11  -4  -1    0.04    0.09
 -12   0  29   -0.15    0.27
 -12   0  28    0.33    0.38
  12   0 -27   -0.01    0.15
 -12   0  27   -0.68    0.46
 -12   0  26    0.68    0.52
 -12   0  25   -0.39    0.58
 -12   0  24   -0.29    0.59
 -12   0  23    0.04    0.56
  12   0 -22    0.25    0.37
 -12   0  22    0.64    0.58
  12   0 -21   -0.13    0.39
 -12   0  21    0.78    0.57
  12   0 -20    0.55    0.42
 -12   0  20    0.74    0.54
  12   0 -19    0.35    0.42
 -12   0  19   -0.34    0.53
  12   0 -18    1.19    0.46
 -12   0  18    0.91    0.51
  12   0 -17    0.14    0.44
 -12   0  17   -0.38    0.50
  12   0 -16    5.04    0.43
  12   0 -16    5.04    0.57
 -12   0  16    3.82    0.60
  12   0 -15   -0.17    0.28
  12   0 -15   -0.30    0.45
 -12   0  15    0.41    0.48
  12   0 -14    4.26    0.39
  12   0 -14    3.05    0.55
 -12   0  14    2.95    0.55
  12   0 -13    0.14    0.28
  12   0 -13   -0.14    0.50
 -12   0  13    0.22    0.45
  12   0 -12    3.72    0.39
  12   0 -12    3.29    0.58
 -12   0  12    3.39    0.56
  12   0 -11    0.11    0.30
 -12   0  11    0.53    0.48
  12   0 -11    0.05    0.51
  12   0 -10    5.28    0.46
 -12   0  10    4.89    0.61
  12   0  -9    0.21    0.31
 -12   0   9    0.63    0.48
  12   0  -8    6.22    0.51
 -12   0   8    6.15    0.66
  12   0  -7   -0.14    0.30
 -12   0   7   -0.48    0.48
 -12   0   6   10.66    0.86
 -12   0   5    0.33    0.47
 -12   0   4   18.27    1.23
 -12   0   3    0.23    0.46
 -12   0   2   14.57    1.03
 -12   0   1   -0.26    0.48
 -12   0   0    1.66    0.42
 -12   0  -1    0.36    0.38
 -12   0  -2    0.22    0.40
 -12   0  -3   -0.42    0.40
 -12   0  -4    0.13    0.41
 -12   0  -5   -0.46    0.42
 -12   0  -6   -0.01    0.43
 -12   0  -7    0.36    0.42
 -12   0  -8    1.74    0.44
 -12   0  -9   -0.52    0.41
 -12   0 -10    8.89    0.69
 -12   0 -11   -0.16    0.38
 -12   0 -12    5.09    0.49
 -12   0 -13   -0.43    0.34
 -12   0 -14   26.82    1.57
 -12   0 -15    0.11    0.26
 -12   0 -16   13.65    0.84
 -12   0 -17    0.08    0.20
 -12   0 -18    1.81    0.22
 -12   0 -19    0.05    0.13
 -12   0 -20    0.23    0.11
 -12  -1  29   -0.01    0.20
 -12  -1  28   -0.13    0.27
  12   1 -27    0.06    0.20
 -12  -1  27   -0.14    0.32
  12   1 -26   -0.14    0.22
 -12  -1  26    0.17    0.37
  12   1 -25    0.16    0.26
 -12  -1  25    0.24    0.44
  12   1 -24    0.19    0.29
 -12  -1  24   -0.18    0.49
 -12  -1  23    0.56    0.49
  12   1 -23   -0.28    0.33
 -12  -1  22    0.53    0.51
  12   1 -22   -0.04    0.35
 -12  -1  21    0.38    0.54
 -12  -1  20   -0.44    0.55
 -12  -1  19    0.43    0.54
 -12  -1  18    0.50    0.54
 -12  -1  17    0.57    0.57
  12   1 -17   -0.77    0.47
  12  -1 -16    0.41    0.29
 -12  -1  16    0.25    0.55
  12   1 -16    0.33    0.46
  12  -1 -15    3.14    0.38
  12   1 -15    3.32    0.53
  12   1 -14   -0.11    0.22
  12  -1 -14   -0.01    0.30
  12   1 -14    0.78    0.46
 -12  -1  14   -0.29    0.55
  12  -1 -13    0.06    0.30
  12   1 -13    0.22    0.22
  12   1 -13   -0.22    0.46
 -12  -1  13    0.38    0.56
  12  -1 -12    3.04    0.38
  12   1 -12    2.48    0.30
  12   1 -12    2.35    0.51
 -12  -1  12    2.54    0.61
  12  -1 -11    2.15    0.36
  12   1 -11    2.29    0.29
  12   1 -11    1.95    0.47
 -12  -1  11    3.01    0.62
  12  -1 -10    8.34    0.61
  12   1 -10    7.52    0.54
  12   1 -10    7.31    0.70
 -12  -1  10    7.83    0.79
  12  -1  -9    2.62    0.40
  12   1  -9    2.77    0.31
  12   1  -9    2.83    0.52
 -12  -1   9    2.79    0.60
  12  -1  -8    4.33    0.47
  12   1  -8    4.62    0.40
 -12  -1   8    5.88    0.68
  12   1  -8    4.13    0.55
  12  -1  -7    0.52    0.34
  12   1  -7    0.57    0.26
 -12  -1   7    0.41    0.55
  12   1  -7    1.06    0.45
  12   1  -6    4.32    0.38
  12  -1  -6    4.35    0.44
 -12  -1   6    3.68    0.62
  12   1  -6    3.17    0.54
  12   1  -5   -0.01    0.26
 -12  -1   5    0.43    0.57
  12   1  -5    0.28    0.44
  12   1  -4    2.86    0.33
 -12  -1   4    3.66    0.62
 -12  -1   3    8.04    0.78
 -12   1   2    6.72    0.60
 -12  -1   2    7.25    0.74
 -12   1   1    9.61    0.76
 -12  -1   1   11.28    0.79
 -12  -1   1   11.21    0.88
 -12   1   0    0.18    0.38
 -12  -1   0   -0.31    0.41
 -12  -1   0   -0.04    0.54
 -12   1  -1    2.05    0.44
 -12  -1  -1    2.62    0.44
 -12   1  -2   -0.28    0.37
 -12  -1  -2    0.03    0.40
 -12  -1  -3    0.41    0.42
 -12   1  -3    0.35    0.40
 -12  -1  -4    0.70    0.41
 -12   1  -4    0.71    0.41
 -12   1  -5    5.35    0.54
 -12  -1  -5    5.14    0.54
 -12  -1  -6    3.61    0.47
 -12   1  -6    3.24    0.48
 -12  -1  -7   13.97    0.91
 -12   1  -7   12.49    0.90
 -12  -1  -8   15.09    0.96
 -12   1  -8   13.96    0.95
 -12  -1  -9   13.42    0.94
 -12   1  -9   15.43    0.95
 -12  -1 -10    8.58    0.65
 -12   1 -10    9.10    0.65
 -12  -1 -11    2.88    0.37
 -12   1 -11    3.03    0.37
 -12  -1 -12    0.82    0.29
 -12   1 -12    0.54    0.29
 -12  -1 -13    0.65    0.26
 -12   1 -13    0.76    0.27
 -12  -1 -14   -0.36    0.23
 -12   1 -14    0.33    0.23
 -12  -1 -15   -0.06    0.21
 -12   1 -15    0.31    0.21
  12  -1  16   -0.31    0.37
 -12  -1 -16    0.09    0.19
 -12   1 -16    0.10    0.18
  12  -1  17    0.07    0.27
 -12   1 -17    0.40    0.17
 -12   1 -18    0.66    0.14
  12   2 -26   -0.04    0.15
 -12  -2  26    0.16    0.20
  12   2 -25    0.18    0.19
 -12  -2  25   -0.02    0.24
 -12  -2  24    0.05    0.30
  12   2 -24    0.03    0.22
 -12  -2  23   -0.18    0.30
  12   2 -23   -0.02    0.25
 -12  -2  22   -0.35    0.36
  12   2 -22    0.01    0.29
 -12  -2  21    0.23    0.40
  12   2 -21   -0.15    0.31
 -12  -2  20    0.06    0.41
  12   2 -20   -0.03    0.33
 -12  -2  19   -0.06    0.43
  12   2 -19   -0.44    0.35
 -12  -2  18   -0.59    0.45
  12   2 -18    0.32    0.37
 -12  -2  17    0.38    0.49
  12   2 -17    0.03    0.38
  12   2 -16    1.54    0.42
 -12  -2  15    0.67    0.15
  12   2 -15    0.52    0.40
  12   2 -14    2.36    0.44
  12  -2 -13    3.37    0.34
  12   2 -13    4.25    0.49
  12  -2 -12   -0.07    0.23
  12   2 -12    0.01    0.41
  12  -2 -11    1.50    0.27
  12   2 -11    2.11    0.43
  12  -2 -10    1.32    0.25
  12   2 -10    0.70    0.41
  12  -2  -9   -0.01    0.23
  12   2  -9    0.31    0.41
  12  -2  -8   -0.10    0.23
  12   2  -8    0.79    0.41
 -12   2   7   -0.36    0.38
 -12  -2   7    0.22    0.17
  12  -2  -7    0.11    0.23
  12   2  -7   -0.34    0.41
  12  -2  -6    3.36    0.35
 -12  -2   6    4.18    0.32
  12   2  -6    3.76    0.48
 -12   2   5    0.04    0.37
 -12  -2   5    0.06    0.18
  12  -2  -5    0.30    0.24
  12  -2  -4    4.89    0.45
 -12  -2   4    6.63    0.43
 -12   2   3    2.01    0.40
 -12  -2   3    2.13    0.25
  12  -2  -3    1.68    0.27
 -12   2   2    0.04    0.37
 -12  -2   2    0.33    0.21
  12  -2  -2    0.27    0.23
 -12  -2   2   -0.14    0.65
 -12  -2   1    0.01    0.21
  12  -2  -1    0.20    0.22
 -12   2   1    0.09    0.38
 -12  -2   0    1.12    0.23
  12  -2   0    0.99    0.24
 -12   2   0    1.03    0.40
 -12   2  -1    1.15    0.38
 -12   2  -2    1.25    0.37
 -12   2  -3    0.86    0.37
 -12   2  -4    0.29    0.33
 -12   2  -5    2.69    0.37
 -12   2  -6    0.26    0.29
 -12   2  -7    2.33    0.32
 -12   2  -8    0.26    0.25
  12  -2   9    0.57    0.61
  12  -2  10   -0.02    0.55
  12  -2  11    0.46    0.52
  12  -2  12   -0.01    0.45
  12  -2  13    1.09    0.41
  12  -2  14    0.73    0.35
  12  -2  15    0.68    0.27
  12   3 -16    0.05    0.14
 -12  -3  15    0.05    0.10
  12   3 -15   -0.12    0.15
 -12  -3  14    1.69    0.17
 -12  -3  13   -0.06    0.13
 -12  -3  12    1.26    0.17
 -12  -3  11    0.20    0.16
 -12  -3  10    0.12    0.14
 -12  -3  10    0.05    0.17
 -12  -3   9    0.05    0.16
 -12  -3   8    0.70    0.18
 -12  -3   7   -0.02    0.14
 -12  -3   6    1.38    0.19
 -12  -3   5   -0.17    0.16
 -12  -3   4    0.06    0.17
 -12  -3   3    0.73    0.18
 -12  -3   2   -0.23    0.18
 -12  -3   1    0.47    0.18
 -12  -3   0    2.61    0.25
  12  -3   1    0.38    0.44
 -12  -3  -1   -0.01    0.16
  12  -3   2    1.16    0.46
 -12  -3  -2    1.20    0.18
  12  -3   3   -0.01    0.44
 -12  -3  -3    0.33    0.15
  12  -3   4   -0.40    0.43
 -12  -3  -4    0.19    0.14
  12  -3   5    0.48    0.42
 -12  -3  -5    0.84    0.15
  12  -3   6    0.55    0.40
 -12  -3  -6    0.10    0.12
 -12  -3  -7    0.38    0.12
 -12  -3  -8    0.13    0.10
  12  -3   9    0.13    0.29
  12  -3   9   -0.10    0.23
  12  -3  10   -0.07    0.26
  12  -3  10    0.30    0.20
 -13   0  25   -0.11    0.36
 -13   0  24    0.55    0.42
 -13   0  23    0.03    0.47
 -13   0  22    0.62    0.51
 -13   0  21   -0.22    0.49
 -13   0  20    0.60    0.49
  13   0 -20    0.70    0.36
 -13   0  19    0.48    0.45
  13   0 -19   -0.71    0.38
 -13   0  18    0.41    0.46
  13   0 -18    0.37    0.39
 -13   0  17   -0.18    0.43
  13   0 -17   -0.11    0.41
 -13   0  16   -0.03    0.44
  13   0 -16    0.43    0.43
  13   0 -15   -0.01    0.24
 -13   0  15    0.14    0.43
  13   0 -15    0.29    0.45
  13   0 -14   -0.25    0.25
 -13   0  14    0.62    0.42
  13   0 -14   -0.41    0.45
  13   0 -13    0.36    0.25
 -13   0  13   -0.64    0.41
  13   0 -13   -1.04    0.46
  13   0 -12    0.41    0.24
 -13   0  12    0.33    0.41
  13   0 -11    0.35    0.26
 -13   0  11   -0.09    0.41
  13   0 -10    2.03    0.30
 -13   0  10    2.39    0.45
  13   0  -9    0.10    0.25
 -13   0   9    0.03    0.39
  13   0  -8    1.19    0.29
 -13   0   8    1.71    0.42
  13   0  -7    0.29    0.26
 -13   0   7   -0.03    0.41
  13   0  -6    0.11    0.25
 -13   0   6    0.22    0.40
  13   0  -5   -0.15    0.25
 -13   0   5   -0.02    0.40
  13   0  -4    3.68    0.39
 -13   0   4    6.56    0.55
 -13   0   3    0.53    0.36
 -13   0   2    4.89    0.50
 -13   0   1   -0.36    0.37
 -13   0   0    0.49    0.37
 -13   0  -1    0.43    0.38
 -13   0  -2    0.19    0.38
 -13   0  -3    0.30    0.39
 -13   0  -4   -0.09    0.39
 -13   0  -5   -0.18    0.37
 -13   0  -6   -0.15    0.35
 -13   0  -7    0.15    0.33
 -13   0  -8   -0.18    0.32
 -13   0  -9   -0.46    0.30
 -13   0 -10    3.64    0.37
 -13   0 -11   -0.09    0.25
 -13   0 -12    2.08    0.27
 -13   0 -13    0.16    0.19
 -13   0 -14    4.29    0.32
 -13   0 -15    0.08    0.14
 -13   0 -16    1.03    0.14
 -13  -1  26   -0.06    0.19
 -13  -1  25    0.05    0.24
  13   1 -25    0.01    0.16
 -13  -1  24   -0.06    0.30
  13   1 -24    0.14    0.19
 -13  -1  23    0.02    0.34
  13   1 -23   -0.53    0.23
  13   1 -22   -0.35    0.28
 -13  -1  22    0.17    0.38
 -13  -1  21   -0.03    0.38
 -13  -1  20   -0.25    0.41
 -13  -1  19    0.42    0.43
  13   1 -18    0.13    0.36
 -13  -1  18    0.55    0.44
  13   1 -17   -0.07    0.39
 -13  -1  17   -0.02    0.44
  13   1 -16    0.19    0.40
 -13  -1  16    0.73    0.45
  13  -1 -15    0.37    0.25
 -13  -1  15    0.27    0.44
  13   1 -15    0.20    0.41
  13  -1 -14    0.53    0.26
 -13  -1  14    0.99    0.46
  13   1 -14    0.09    0.43
  13  -1 -13    0.43    0.27
 -13  -1  13    1.27    0.46
  13   1 -13    0.19    0.41
  13   1 -12    0.01    0.20
  13  -1 -12    0.22    0.26
 -13  -1  12    0.36    0.46
  13   1 -12    0.10    0.42
  13  -1 -11    0.52    0.27
  13   1 -11    0.33    0.20
 -13  -1  11    0.17    0.46
  13   1 -11   -0.35    0.41
  13  -1 -10   -0.14    0.27
  13   1 -10   -0.04    0.20
 -13  -1  10   -0.08    0.45
  13   1 -10    0.12    0.42
  13  -1  -9    0.32    0.27
  13   1  -9    0.66    0.21
 -13  -1   9    0.80    0.45
  13   1  -9    0.08    0.43
  13  -1  -8    0.90    0.28
  13   1  -8    0.51    0.21
  13  -1  -7    0.10    0.28
  13   1  -7    0.09    0.21
 -13  -1   7   -0.14    0.45
  13  -1  -6    1.29    0.31
  13   1  -6    0.75    0.23
 -13  -1   6    1.44    0.48
 -13   1   5    2.26    0.38
 -13  -1   5    2.92    0.42
  13  -1  -5    2.11    0.33
  13   1  -5    1.87    0.27
 -13  -1   5    2.13    0.51
 -13   1   4    2.10    0.39
 -13  -1   4    2.18    0.41
  13  -1  -4    2.09    0.33
  13   1  -4    1.90    0.27
 -13  -1   4    1.97    0.50
 -13   1   3    8.21    0.61
 -13  -1   3    9.53    0.65
  13  -1  -3    7.67    0.56
 -13  -1   3    9.23    0.72
 -13   1   2   13.75    0.81
 -13  -1   2   14.79    0.84
  13   1  -1    1.07    0.24
 -13   1   1    1.27    0.37
 -13  -1   1    1.67    0.40
 -13   1   0    9.12    0.69
 -13  -1   0    9.60    0.72
 -13  -1  -1   -0.08    0.39
 -13   1  -1   -0.21    0.35
 -13  -1  -2    1.76    0.41
 -13   1  -2    1.84    0.39
 -13  -1  -3   -0.40    0.39
 -13   1  -3   -0.06    0.36
 -13  -1  -4   -0.57    0.39
 -13   1  -4   -0.07    0.34
 -13  -1  -5    0.08    0.36
 -13   1  -5    0.08    0.33
 -13  -1  -6    0.60    0.34
 -13   1  -6    0.04    0.32
 -13  -1  -7    0.22    0.32
 -13   1  -7   -0.08    0.30
 -13  -1  -8    0.41    0.30
 -13   1  -8    0.56    0.28
 -13  -1  -9    0.15    0.27
 -13   1  -9    0.17    0.26
 -13  -1 -10    0.26    0.24
 -13   1 -10    0.14    0.23
 -13  -1 -11    0.06    0.22
 -13   1 -11    0.21    0.21
 -13  -1 -12   -0.02    0.18
 -13   1 -12    0.11    0.18
  13  -1  13   -0.41    0.37
 -13   1 -13   -0.05    0.16
  13  -1  14   -0.37    0.28
 -13   1 -14    0.04    0.13
 -13  -2  22    0.17    0.21
  13   2 -22   -0.06    0.18
 -13  -2  21   -0.19    0.23
  13   2 -21    0.29    0.22
  13   2 -20    0.22    0.25
  13   2 -19    0.11    0.26
  13   2 -18    0.22    0.28
  13   2 -17    0.28    0.31
  13   2 -16    0.43    0.32
  13   2 -15    0.27    0.33
  13   2 -14    0.16    0.32
 -13  -2  13    0.71    0.13
  13   2 -13    0.28    0.34
  13   2 -12   -0.19    0.34
  13  -2 -11    1.82    0.23
  13  -2 -10    0.17    0.19
 -13  -2  10   -0.11    0.45
 -13   2   9    3.79    0.40
  13  -2  -9    2.59    0.27
 -13  -2   9    2.66    0.53
 -13   2   8    0.39    0.34
  13  -2  -8   -0.29    0.20
 -13  -2   8   -0.42    0.48
 -13   2   7    1.10    0.35
  13  -2  -7    0.47    0.20
 -13  -2   7    1.71    0.52
 -13   2   6    1.37    0.35
  13  -2  -6    0.82    0.20
  13  -2  -5    0.08    0.19
 -13   2   5   -0.08    0.34
  13  -2  -4    0.65    0.21
 -13   2   4    1.10    0.34
  13  -2  -3    0.95    0.20
 -13   2   3    1.85    0.36
 -13  -2   2    1.64    0.19
  13  -2  -2    1.48    0.22
  13  -2  -1    3.58    0.35
 -13  -2   1    4.81    0.34
 -13  -2   0    0.27    0.16
  13  -2   0    0.37    0.19
 -13  -2  -1    1.32    0.19
  13  -2   1    1.25    0.20
 -13  -2  -2    0.20    0.16
  13  -2   2    0.23    0.17
  13  -2   3    0.57    0.49
 -13  -2  -3    0.01    0.16
  13  -2   3    0.02    0.16
  13  -2   4   -0.06    0.48
 -13  -2  -4    0.14    0.15
  13  -2   4    0.13    0.14
 -13  -2  -5   -0.15    0.15
  13  -2   5    0.03    0.14
 -13  -2  -6    0.36    0.14
  13  -2   7   -0.38    0.46
 -13  -2  -7    0.24    0.13
  13  -2   8    0.97    0.42
 -13  -2  -8    1.19    0.15
  13  -2   9   -0.40    0.38
 -13  -2  -9   -0.07    0.10
  13  -2  10    0.32    0.32
  13  -2  11   -0.07    0.27
 -13  -3   8    0.15    0.11
 -13  -3   7    0.09    0.11
 -14   0  19    0.76    0.37
 -14   0  18    1.32    0.37
 -14   0  17    0.02    0.35
 -14   0  16    1.16    0.36
 -14   0  15   -0.14    0.34
 -14   0  14    0.18    0.33
 -14   0  13   -0.09    0.32
  14   0 -12   -0.04    0.18
 -14   0  12   -0.19    0.32
  14   0 -11   -0.04    0.18
 -14   0  11    0.04    0.31
  14   0 -10    0.19    0.19
 -14   0  10   -0.20    0.30
  14   0  -9    0.24    0.18
 -14   0   9   -0.05    0.31
  14   0  -8    0.63    0.20
 -14   0   7   -0.45    0.28
  14   0  -7   -0.19    0.19
 -14   0   6    1.22    0.30
  14   0  -6    0.83    0.20
 -14   0   5   -0.22    0.29
  14   0  -5    0.02    0.18
 -14   0   4    0.51    0.28
  14   0  -4    0.14    0.19
 -14   0   3    0.27    0.29
  14   0  -3    0.15    0.18
 -14   0   2    2.21    0.33
  14   0  -2    1.26    0.22
 -14   0   1   -0.03    0.30
  14   0  -1    0.01    0.18
 -14   0   0    0.26    0.31
  14   0   0    0.18    0.18
 -14   0  -1    0.16    0.29
  14   0   1   -0.11    0.18
 -14   0  -2   -0.08    0.29
  14   0   2   -0.06    0.17
 -14   0  -3   -0.20    0.27
 -14   0  -4    0.08    0.26
 -14   0  -5   -0.55    0.27
 -14   0  -6   -0.28    0.25
 -14   0  -7    0.02    0.21
 -14   0  -8    1.47    0.23
 -14   0  -9    0.04    0.18
 -14   0 -10    7.54    0.47
 -14   0 -11   -0.01    0.12
 -14  -1  21   -0.22    0.21
 -14  -1  20    0.18    0.25
 -14  -1  19    0.01    0.28
 -14  -1  18   -0.02    0.29
 -14  -1  17   -0.22    0.30
 -14  -1  16    0.15    0.32
 -14  -1  15    0.27    0.32
 -14  -1  14    0.61    0.31
 -14  -1  13    0.97    0.32
  14  -1 -12    0.18    0.20
 -14  -1  12    0.06    0.32
  14  -1 -11   -0.11    0.20
 -14  -1  11    0.66    0.33
 -14   1  10    0.28    0.28
 -14  -1  10    0.07    0.27
  14  -1 -10   -0.33    0.21
 -14  -1  10   -0.21    0.34
 -14   1   9    0.98    0.28
 -14  -1   9    1.08    0.28
  14  -1  -9    0.94    0.22
 -14  -1   9    0.50    0.34
 -14   1   8    0.61    0.28
 -14  -1   8    0.95    0.28
  14  -1  -8    0.67    0.21
 -14  -1   8    0.75    0.35
  14  -1  -7    0.21    0.20
 -14   1   7    0.34    0.26
 -14  -1   7    0.65    0.29
  14  -1  -6    1.36    0.23
 -14   1   6    1.32    0.30
 -14  -1   6    1.16    0.30
  14  -1  -5    0.03    0.20
 -14   1   5   -0.22    0.27
 -14  -1   5   -0.08    0.28
  14  -1  -4    0.26    0.21
 -14   1   4    0.17    0.28
 -14  -1   4    0.08    0.30
  14  -1  -3   -0.07    0.20
 -14   1   3    0.02    0.28
 -14  -1   3    0.05    0.31
  14  -1  -2    0.91    0.23
 -14  -1   2    1.47    0.32
 -14   1   2    1.77    0.30
  14  -1  -1   -0.02    0.21
 -14  -1   1   -0.01    0.31
 -14   1   1    0.62    0.28
  14  -1   0    0.43    0.20
 -14  -1   0    1.24    0.33
 -14   1   0    1.18    0.29
 -14  -1  -1    1.82    0.33
 -14   1  -1    1.98    0.31
 -14  -1  -2    0.69    0.30
 -14   1  -2    0.17    0.26
 -14  -1  -3    2.53    0.33
 -14   1  -3    2.75    0.31
 -14  -1  -4    0.04    0.25
 -14   1  -4    0.02    0.23
 -14  -1  -5    0.56    0.25
 -14   1  -5    1.05    0.22
 -14   1  -6    0.16    0.20
 -14   1  -7    0.20    0.17
 -14   1  -8    0.11    0.14
  14  -1   9   -0.18    0.35
 -14   1  -9    0.21    0.12
  14  -1  10    0.08    0.27
 -14  -2  15   -0.18    0.23
 -14  -2  14   -0.13    0.23
 -14  -2  13   -0.25    0.25
  14  -2  -7    0.25    0.13
  14  -2  -6    0.25    0.13
  14  -2  -5   -0.04    0.12
  14  -2  -4    0.00    0.13
  14  -2  -3    0.43    0.13
  14  -2  -2    0.35    0.12
  14  -2  -1    0.97    0.14
  14  -2   2    0.15    0.28
  14  -2   3    0.75    0.27
  14  -2   4    0.32    0.25
  14  -2   5    0.11    0.24
 -15   0  17    0.44    0.18
 -15   0  16   -0.31    0.18
 -15   0  15    0.20    0.18
 -15   0  14    0.18    0.19
 -15   0  13   -0.23    0.19
 -15   0  12   -0.08    0.18
 -15   0  11   -0.07    0.18
 -15   0  10   -0.23    0.18
 -15   0   9    0.16    0.19
  15   0  -8    0.06    0.11
 -15   0   8    0.24    0.19
  15   0  -7   -0.08    0.12
 -15   0   7    0.07    0.20
  15   0  -6    0.12    0.12
 -15   0   6    0.22    0.20
  15   0  -5    0.04    0.12
 -15   0   5   -0.30    0.20
  15   0  -4    0.31    0.13
 -15   0   4    1.21    0.20
  15   0  -3    0.06    0.11
 -15   0   3    0.01    0.19
  15   0  -2    0.35    0.12
 -15   0   2    0.43    0.20
  15   0  -1    0.05    0.11
 -15   0   1   -0.07    0.18
 -15   0   0    0.21    0.16
 -15   0  -1    0.02    0.17
 -15   0  -2    1.54    0.18
 -15   0  -3    0.04    0.13
 -15   0  -4    0.72    0.13
 -15   1  12    0.07    0.25
 -15   1  11    0.14    0.23
 -15   1  10    0.19    0.23
 -15   1   9    0.06    0.22
  15  -1  -8    0.08    0.11
 -15   1   8    0.05    0.19
  15  -1  -7   -0.05    0.12
 -15   1   7   -0.08    0.20
  15  -1  -6    0.98    0.15
 -15   1   6    1.82    0.23
  15  -1  -5    0.08    0.12
 -15   1   5   -0.02    0.18
  15  -1  -4    0.58    0.13
 -15   1   4    0.96    0.19
  15  -1  -3    0.43    0.12
 -15   1   3   -0.08    0.16
  15  -1  -2    0.01    0.12
 -15   1   2   -0.20    0.16
 -15   1   1    0.01    0.15
 -15   1   0   -0.07    0.13
  15  -1   1    0.14    0.29
   0   0   0    0.00    0.00
;
_shelx_hkl_checksum     97866
_shelx_res_file
;
TITL ZYP-0512 in P2(1)/c
CELL 1.54184 12.397305 4.766199 31.53825 90 99.3178 90
ZERR 2 0.000422 0.00015 0.000982 0 0.0031 0
LATT 1
SYMM -X,0.5+Y,0.5-Z
SFAC C  H  N  O
UNIT 84  84  8  4
REM <olex2.extras>
REM <HklSrc "%.\\linzew3_0406_auto.hkl">
REM </olex2.extras>
L.S. 10
ACTA
BOND $H
FMAP 2
PLAN 4
CONF
MORE -1
TEMP 27
WGHT    0.184600
FVAR       0.56998
O1    4    0.361395    0.587742    0.442373    11.00000    0.12859    0.13990 =
         0.08700   -0.03506    0.01238   -0.05976
N1    3    0.326746    0.740950    0.506052    11.00000    0.07345    0.06802 =
         0.07067    0.00478   -0.00640   -0.00538
N2    3   -0.038438   -0.295578    0.389381    11.00000    0.10469    0.11982 =
         0.13374   -0.01931   -0.00802   -0.02816
C7    1    0.510468    1.089656    0.519242    11.00000    0.07743    0.06649 =
         0.06179    0.00196   -0.00834   -0.00301
C4    1    0.345368    0.920230    0.541401    11.00000    0.07856    0.07045 =
         0.06909    0.00587   -0.00340    0.00286
C3    1    0.231352    0.589607    0.507482    11.00000    0.07688    0.07303 =
         0.09304    0.01291   -0.00644   -0.01062
C5    1    0.390731    0.735059    0.473500    11.00000    0.08283    0.07792 =
         0.06940   -0.00064   -0.00668   -0.01073
C6    1    0.438983    1.095848    0.548277    11.00000    0.07723    0.06723 =
         0.06391    0.00440   -0.00708    0.00281
C15   1    0.453681    1.264669    0.589357    11.00000    0.08684    0.07627 =
         0.06756   -0.00347   -0.00322    0.00568
AFIX  23
H15A  2    0.382762    1.300505    0.597485    11.00000   -1.20000
H15B  2    0.486694    1.444037    0.584589    11.00000   -1.20000
AFIX   0
C10   1    0.099621    0.036965    0.417478    11.00000    0.07054    0.08159 =
         0.10374    0.00428   -0.00734   -0.00438
C1    1    0.261864    0.877047    0.564699    11.00000    0.08822    0.08683 =
         0.08590    0.00942    0.01000    0.00088
AFIX  43
H1    2    0.253239    0.968520    0.589981    11.00000   -1.20000
AFIX   0
C11   1    0.008877   -0.125029    0.419938    11.00000    0.08498    0.08963 =
         0.10819   -0.00492    0.00075   -0.01494
AFIX  43
H11   2   -0.021469   -0.113694    0.444989    11.00000   -1.20000
AFIX   0
C8    1    0.187230    0.389157    0.476469    11.00000    0.07626    0.07527 =
         0.10807    0.01518   -0.00817   -0.01075
C2    1    0.192720    0.672586    0.543761    11.00000    0.08454    0.09183 =
         0.10728    0.01551    0.01310   -0.00840
AFIX  43
H2    2    0.130265    0.603439    0.552955    11.00000   -1.20000
AFIX   0
C16   1    0.525696    1.110274    0.625721    11.00000    0.09834    0.08305 =
         0.06730    0.00015   -0.00312    0.00769
AFIX  23
H16A  2    0.487725    0.942744    0.632685    11.00000   -1.20000
H16B  2    0.592154    1.051151    0.615754    11.00000   -1.20000
AFIX   0
C12   1    0.006942   -0.310129    0.354130    11.00000    0.12603    0.15212 =
         0.12908   -0.03561   -0.00422   -0.01828
AFIX  43
H12   2   -0.025237   -0.427418    0.332094    11.00000   -1.20000
AFIX   0
C9    1    0.144488    0.221995    0.451035    11.00000    0.07438    0.07838 =
         0.11490    0.00997   -0.00968   -0.01238
C17   1    0.555793    1.280438    0.665562    11.00000    0.11987    0.10202 =
         0.07116   -0.00847   -0.01433    0.01308
AFIX  23
H17A  2    0.489158    1.344864    0.674851    11.00000   -1.20000
H17B  2    0.595600    1.444990    0.658655    11.00000   -1.20000
AFIX   0
C18   1    0.623859    1.129701    0.702348    11.00000    0.11815    0.11880 =
         0.06795    0.00227   -0.00662    0.01003
AFIX  23
H18A  2    0.583538    0.965508    0.709034    11.00000   -1.20000
H18B  2    0.689777    1.063603    0.692674    11.00000   -1.20000
AFIX   0
C19   1    0.656467    1.288981    0.742400    11.00000    0.15143    0.14096 =
         0.08233   -0.01991   -0.02616    0.02986
AFIX  23
H19A  2    0.590494    1.351122    0.752444    11.00000   -1.20000
H19B  2    0.695187    1.455601    0.735574    11.00000   -1.20000
AFIX   0
C14   1    0.144026    0.015581    0.380569    11.00000    0.09392    0.17139 =
         0.13169   -0.00703    0.02420   -0.02883
AFIX  43
H14   2    0.205139    0.120971    0.377116    11.00000   -1.20000
AFIX   0
C13   1    0.096489   -0.165976    0.348285    11.00000    0.13522    0.21814 =
         0.12693   -0.04774    0.03232   -0.02252
AFIX  43
H13   2    0.126108   -0.187017    0.323200    11.00000   -1.20000
AFIX   0
C20   1    0.725809    1.142697    0.778398    11.00000    0.18643    0.19527 =
         0.08223   -0.01101   -0.02326    0.05658
AFIX  23
H20A  2    0.690139    0.967690    0.783545    11.00000   -1.20000
H20B  2    0.794543    1.095393    0.769209    11.00000   -1.20000
AFIX   0
C21   1    0.750202    1.291505    0.818900    11.00000    0.22496    0.21589 =
         0.10060   -0.02986   -0.04410    0.06544
AFIX 137
H21A  2    0.785867    1.465562    0.814595    11.00000   -1.50000
H21B  2    0.797400    1.178810    0.839262    11.00000   -1.50000
H21C  2    0.683495    1.328697    0.829668    11.00000   -1.50000
AFIX   0
HKLF 4
REM  ZYP-0512 in P2(1)/c
REM R1 =  0.0899 for    2494 Fo > 4sig(Fo)  and  0.1053 for all    3568 data
REM    218 parameters refined using      0 restraints
END
WGHT      0.1846      0.0000
REM Highest difference peak  0.234,  deepest hole -0.339,  1-sigma level  0.076
Q1    1   0.4414  0.5178  0.4492  11.00000  0.05    0.23
Q2    1  -0.1456 -0.2058  0.3872  11.00000  0.05    0.23
Q3    1   0.0729  0.4784  0.4732  11.00000  0.05    0.21
Q4    1   0.5057  1.1692  0.5190  11.00000  0.05    0.21
;
_shelx_res_checksum     86021
_shelxl_version_number     2014/6
data_global
_journal_date_recd_electronic     2023-05-22
_journal_date_accepted     2023-06-08
_journal_name_full     'IUCrData'
_journal_year     2023
_journal_volume     8
_journal_issue      1
_journal_page_first     0
_journal_page_last     0
_journal_paper_category     HO
_journal_paper_doi     10.1107/S2414314623005138
_journal_coeditor_code     HB4432
_publ_contact_author_name     'Yu-Peng Zhang'
_publ_contact_author_address
;
College of Chemical Engineering, Guizhou Minzu University,
Guiyang,550025,Guizhou,
People's Republic of China
;
_publ_contact_author_email     'zhangyupeng2022@gzmu.edu.cn'
_publ_contact_author_fax     ?
_publ_contact_author_phone     ?
_publ_section_title
;\
6,6'-Diheptyl-3,3'-bis[(pyridin-3-yl)ethynyl]-5<i>H</i>,5'<i>H</i>-dipyrrolo[1,\
2-<i>b</i>:1',2'-<i>g</i>][2,6]naphthyridine-5,5'-dione
;
_publ_section_title_footnote     .
loop_
    _publ_author_name
    _publ_author_footnote
    _publ_author_address
    'Xiang, Juan' .
;
College of Chemical Engineering, Guizhou Minzu University,
Guiyang,550025,Guizhou,
People's Republic of China
;
    'Gao, Huan' .
;
College of Chemical Engineering, Guizhou Minzu University,
Guiyang,550025,Guizhou,
People's Republic of China
;
    'Ma, Zhengyu' .
;
College of Chemical Engineering, Guizhou Minzu University,
Guiyang,550025,Guizhou,
People's Republic of China
;
    'Cai, Xiaohua' .
;
College of Chemical Engineering, Guizhou Minzu University,
Guiyang,550025,Guizhou,
People's Republic of China
;
    'Zhang, Yu-Peng' .
;
College of Chemical Engineering, Guizhou Minzu University,
Guiyang,550025,Guizhou,
People's Republic of China
;
_publ_section_synopsis
;
The complete molecule of the title compound is generated by a crystallographic
centre of symmetry. The pendant heptyl chains adopt extended conformations and
the dihedral angle between the pyrrole and pyridine rings is 8.18 (15)\%.In
the crystal, the molecules are arranged in columnar stacks propagating in the
[010] direction <i>via</i> slipped aromatic \p--\p stacking interactions.
;
