# Supplementary material for: 6,6′-Diheptyl-3,3′-bis­[(pyridin-3-yl)ethyn­yl]-5H,5′H-di­pyrrolo­[1,2-b:1′,2′-g][2,6]naphthyridine-5,5′-dione
Source: IUCrdata. 2023 Jun 9;8(Pt 6):x230513. doi: 10.1107/S2414314623005138 (PMC10626619; doi:10.1107/S2414314623005138)
Supplement: Supplementary file 2 [file x-08-x230513-Isup3.hkl]

data_I                                                                          
_shelx_title ' ZYP-0512 in P2(1)/c'                                             
_shelx_refln_list_code          4                                               
_shelx_F_calc_maximum      185.75                                               
_exptl_crystal_F_000       676.00                                               
_reflns_d_resolution_high  0.7929                                               
                                                                                
loop_                                                                           
 _space_group_symop_operation_xyz                                               
 'x, y, z'                                                                      
 '-x, y+1/2, -z+1/2'                                                            
 '-x, -y, -z'                                                                   
 'x, -y-1/2, z-1/2'                                                             
                                                                                
_cell_length_a    12.3973                                                       
_cell_length_b     4.7662                                                       
_cell_length_c    31.5382                                                       
_cell_angle_alpha  90.000                                                       
_cell_angle_beta   99.318                                                       
_cell_angle_gamma  90.000                                                       
                                                                                
_shelx_F_squared_multiplier     1.000                                           
                                                                                
loop_                                                                           
 _refln_index_h                                                                 
 _refln_index_k                                                                 
 _refln_index_l                                                                 
 _refln_F_squared_calc                                                          
 _refln_F_squared_meas                                                          
 _refln_F_squared_sigma                                                         
 _refln_observed_status                                                         
   1   0   0       4449.61       3058.11       169.23 o                         
   2   0   0        186.85        139.56         7.91 o                         
   3   0   0        226.85        107.79         6.31 o                         
   4   0   0         18.70          6.56         1.51 o                         
   5   0   0        261.59        218.67        12.71 o                         
   6   0   0        893.17        857.68        48.14 o                         
   7   0   0         23.53         25.39         2.65 o                         
   8   0   0        181.62        202.88        12.22 o                         
   9   0   0        136.96        131.84         7.79 o                         
  10   0   0         16.13         19.55         1.47 o                         
  11   0   0         25.81         33.79         3.55 o                         
  12   0   0          4.43          5.11         1.29 o                         
  13   0   0          0.25          1.51         1.14 o                         
  14   0   0          0.87          0.64         0.48 o                         
  15   0   0          0.50          0.65         0.49 o                         
   1   1   0      14651.92      11458.82       385.65 o                         
   2   1   0       8074.31       6459.69       205.87 o                         
   3   1   0        515.78        421.43        16.67 o                         
   4   1   0        683.51        607.65        24.04 o                         
   5   1   0        172.39        146.04         6.09 o                         
   6   1   0        156.53        167.36         7.02 o                         
   7   1   0         69.15         57.55         4.26 o                         
   8   1   0        215.79        193.23         5.88 o                         
   9   1   0          4.19          3.88         0.62 o                         
  10   1   0          2.16          4.91         0.77 o                         
  11   1   0          1.86          0.74         1.63 o                         
  12   1   0          0.07         -0.16         0.76 o                         
  13   1   0         22.37         28.80         1.53 o                         
  14   1   0          1.80          2.83         0.78 o                         
  15   1   0          0.12         -0.22         0.40 o                         
   0   2   0       1465.73       1098.82        61.07 o                         
   1   2   0          6.84          5.50         0.68 o                         
   2   2   0         21.00         16.13         0.98 o                         
   3   2   0        333.70        309.74         8.66 o                         
   4   2   0          2.93          2.35         0.53 o                         
   5   2   0         65.62         70.94         2.93 o                         
   6   2   0         45.61         62.98         1.98 o                         
   7   2   0         43.72         50.51         2.38 o                         
   8   2   0         67.62         70.09         3.28 o                         
   9   2   0          5.45          7.47         0.57 o                         
  10   2   0         13.34         19.77         0.92 o                         
  11   2   0          2.71          1.62         1.22 o                         
  12   2   0          3.76          3.25         0.47 o                         
  13   2   0          1.30          0.97         0.38 o                         
   1   3   0         30.51         24.74         1.15 o                         
   2   3   0          0.27          0.40         0.37 o                         
   3   3   0         13.90         16.00         0.84 o                         
   4   3   0          4.69          4.29         0.34 o                         
   5   3   0         24.32         27.77         1.33 o                         
   6   3   0          2.89          2.69         0.38 o                         
   7   3   0          0.21          0.09         0.49 o                         
   8   3   0          6.16          3.27         0.78 o                         
   9   3   0        137.97        144.02         6.10 o                         
  10   3   0          4.28          6.98         0.91 o                         
  11   3   0          0.01         -0.66         0.72 o                         
  12   3   0          5.46          8.03         0.77 o                         
   0   4   0         23.87         18.48         0.87 o                         
   1   4   0          0.25         -0.04         0.26 o                         
   2   4   0          1.69          1.95         0.26 o                         
   3   4   0          6.41          6.70         0.37 o                         
   4   4   0        114.06        131.00         2.96 o                         
   5   4   0         15.46         16.59         1.14 o                         
   6   4   0          4.57          5.15         0.58 o                         
   7   4   0          9.56          8.91         0.85 o                         
   8   4   0          2.09          2.36         1.09 o                         
   9   4   0          0.00          0.54         0.89 o                         
  10   4   0          1.36          2.51         0.48 o                         
  11   4   0          3.61          2.55         0.43 o                         
   1   5   0          0.27         -0.11         0.35 o                         
   2   5   0         21.24         25.36         1.34 o                         
   3   5   0          1.70          1.98         0.30 o                         
   4   5   0          1.54          2.06         1.39 o                         
   5   5   0          5.70          5.61         0.58 o                         
   6   5   0          4.30          3.55         1.02 o                         
   7   5   0          0.07          0.12         0.24 o                         
 -15   1   1          0.39          0.03         0.46 o                         
 -14   1   1          0.90          0.56         0.60 o                         
 -13   1   1          2.97          3.95         0.55 o                         
 -12   1   1         24.45         32.92         1.59 o                         
 -11   1   1          5.60          9.22         1.48 o                         
 -10   1   1          0.13         -0.03         0.71 o                         
  -9   1   1          2.44          3.22         0.66 o                         
  -8   1   1         51.20         53.71         1.76 o                         
  -7   1   1        136.34        141.72         6.14 o                         
  -6   1   1         66.26         62.55         2.98 o                         
  -5   1   1       1191.99       1132.78        44.62 o                         
  -4   1   1          2.64          4.06         0.84 o                         
  -3   1   1       1051.69        842.88        33.13 o                         
  -2   1   1        337.67        242.60         7.87 o                         
  -1   1   1       1054.89        633.90        14.36 o                         
   0   1   1       2418.43       1900.43        74.01 o                         
   1   1   1         35.24         23.02         0.91 o                         
   2   1   1       5209.06       4638.62       181.57 o                         
   3   1   1         43.89         50.68         2.27 o                         
   4   1   1         24.39         23.96         1.74 o                         
   5   1   1       1335.86       1259.63        49.49 o                         
   6   1   1         50.49         40.61         2.19 o                         
   7   1   1         79.22         78.36         4.60 o                         
   8   1   1         65.26         57.33         1.83 o                         
   9   1   1         18.39         14.99         0.72 o                         
  10   1   1          8.17          6.40         0.89 o                         
  11   1   1         23.59         23.44         1.64 o                         
  12   1   1          3.97          7.29         0.96 o                         
  13   1   1          0.00         -0.46         0.80 o                         
  14   1   1          4.09          5.87         0.70 o                         
  15   1   1          0.11          0.43         0.89 o                         
 -14   2   1          4.51          2.99         0.43 o                         
 -13   2   1         14.87         13.24         1.89 o                         
 -12   2   1          0.03          0.31         0.43 o                         
 -11   2   1         17.83         18.21         1.18 o                         
 -10   2   1          8.91          6.37         0.54 o                         
  -9   2   1          6.86          5.16         0.56 o                         
  -8   2   1          2.42          2.81         0.53 o                         
  -7   2   1         43.76         53.59         1.49 o                         
  -6   2   1          6.44          6.81         0.43 o                         
  -5   2   1         29.44         20.03         0.92 o                         
  -4   2   1        109.48        129.63         3.78 o                         
  -3   2   1        238.20        195.57         5.62 o                         
  -2   2   1         11.20         30.79         1.80 o                         
  -1   2   1        105.13         91.70         5.60 o                         
   0   2   1          0.98          0.89         1.05 o                         
   1   2   1          0.91          1.91         0.89 o                         
   2   2   1         10.21         18.28         1.26 o                         
   3   2   1         22.37         11.72         0.84 o                         
   4   2   1         59.96         46.49         2.12 o                         
   5   2   1         33.39         22.53         1.38 o                         
   6   2   1          0.90          0.63         0.32 o                         
   7   2   1         65.00         63.86         3.10 o                         
   8   2   1          4.61          5.90         0.44 o                         
   9   2   1         47.06         50.64         1.40 o                         
  10   2   1         78.73         87.25         2.96 o                         
  11   2   1          2.74          4.28         1.20 o                         
  12   2   1          2.15          3.54         1.17 o                         
  13   2   1          4.63          3.96         0.42 o                         
 -12   3   1          0.84          1.45         0.55 o                         
 -11   3   1          3.44          3.38         0.70 o                         
 -10   3   1          0.79          1.01         0.79 o                         
  -9   3   1         17.19         16.42         1.21 o                         
  -8   3   1         15.63         12.36         0.89 o                         
  -7   3   1          8.61          9.85         0.63 o                         
  -6   3   1         31.37         30.57         1.19 o                         
  -5   3   1         25.71         28.09         2.29 o                         
  -4   3   1         18.91         15.51         0.63 o                         
  -3   3   1          0.93          0.44         0.34 o                         
  -2   3   1          7.40         14.39         0.76 o                         
  -1   3   1         18.92         21.32         1.04 o                         
   0   3   1         96.97         85.96         2.88 o                         
   1   3   1         27.76         29.55         1.94 o                         
   2   3   1         13.49         10.98         0.50 o                         
   3   3   1          9.36          8.59         0.61 o                         
   4   3   1         15.01         16.68         1.48 o                         
   5   3   1          4.48          4.46         0.46 o                         
   6   3   1          0.29          0.05         0.37 o                         
   7   3   1         25.62         26.47         1.55 o                         
   8   3   1         34.82         39.77         5.42 o                         
   9   3   1          1.00          0.69         0.82 o                         
  10   3   1         13.17         15.29         1.23 o                         
  11   3   1          1.71          2.86         0.70 o                         
  12   3   1          0.14          0.29         0.60 o                         
 -11   4   1          1.07          1.51         0.40 o                         
 -10   4   1          4.75          5.34         0.74 o                         
  -9   4   1          0.17          0.83         1.02 o                         
  -8   4   1          0.15         -0.45         1.48 o                         
  -7   4   1         36.07         38.51         2.67 o                         
  -6   4   1          1.24          2.06         0.72 o                         
  -5   4   1         26.81         28.20         0.93 o                         
  -4   4   1          0.85          1.51         0.36 o                         
  -3   4   1          3.63          4.28         0.32 o                         
  -2   4   1          4.62          4.27         0.34 o                         
  -1   4   1          0.08          0.22         0.26 o                         
   0   4   1          9.93          8.16         0.40 o                         
   1   4   1         16.08         11.92         0.54 o                         
   2   4   1         22.23         22.29         0.67 o                         
   3   4   1          2.81          3.42         0.32 o                         
   4   4   1         22.48         28.66         0.87 o                         
   5   4   1         54.59         60.69         2.99 o                         
   6   4   1          1.46          2.85         0.63 o                         
   7   4   1          5.68          5.79         0.76 o                         
   8   4   1          1.37          1.42         0.67 o                         
   9   4   1          0.42          0.56         1.45 o                         
  10   4   1          0.97          0.68         0.68 o                         
  11   4   1          0.00          0.12         0.28 o                         
  -7   5   1          0.28          0.28         0.42 o                         
  -6   5   1          1.10          0.73         0.30 o                         
  -5   5   1          2.24          2.37         0.43 o                         
  -4   5   1          6.52          7.33         1.05 o                         
  -3   5   1          2.20          1.99         0.33 o                         
  -2   5   1         46.20         55.71         2.63 o                         
  -1   5   1         23.42         27.35         1.18 o                         
   0   5   1         23.30         25.33         1.03 o                         
   1   5   1         41.99         41.70         1.54 o                         
   2   5   1         19.57         20.77         0.97 o                         
   3   5   1          2.74          3.53         0.32 o                         
   4   5   1          4.51          4.58         0.55 o                         
   5   5   1          0.58          0.81         0.41 o                         
   6   5   1          0.56          0.14         0.41 o                         
   7   5   1          0.06          0.07         0.24 o                         
 -15   0   2          1.19          1.17         0.32 o                         
 -14   0   2          5.26          5.16         1.46 o                         
 -13   0   2         11.40         15.05         1.54 o                         
 -12   0   2         36.59         44.85         3.17 o                         
 -11   0   2         35.50         35.47         3.29 o                         
 -10   0   2          3.53          2.62         0.81 o                         
  -9   0   2         14.51         15.25         0.96 o                         
  -8   0   2         24.29         28.53         2.77 o                         
  -7   0   2          0.27          0.80         1.45 o                         
  -6   0   2       1344.42       1128.49        63.04 o                         
  -5   0   2       4149.91       3247.60       180.10 o                         
  -4   0   2         20.24         16.28         1.75 o                         
  -3   0   2      15347.82      11145.78       435.99 o                         
  -2   0   2        697.24        664.81        36.97 o                         
  -1   0   2        563.52        837.80        30.61 o                         
   0   0   2      21900.24      24706.76      1366.79 o                         
   1   0   2          2.90          2.44         0.46 o                         
   2   0   2        889.03        756.67        72.47 o                         
   3   0   2       2188.64       1853.81        72.67 o                         
   4   0   2        342.77        261.11        14.87 o                         
   5   0   2        908.13        817.17        45.77 o                         
   6   0   2        198.26        218.39        12.87 o                         
   7   0   2        583.63        561.66        31.98 o                         
   8   0   2         16.21         18.55         1.69 o                         
   9   0   2         53.01         66.78         9.59 o                         
  10   0   2          8.09          8.79         2.48 o                         
  11   0   2         16.83         12.58         1.79 o                         
  12   0   2          0.29          0.68         1.23 o                         
  13   0   2          0.41          0.58         1.17 o                         
  14   0   2          0.41         -0.21         0.45 o                         
  15   0   2          5.63          4.74         0.55 o                         
 -15   1   2          0.46         -0.25         0.32 o                         
 -14   1   2          4.36          4.30         0.68 o                         
 -13   1   2         30.89         43.92         1.79 o                         
 -12   1   2         17.97         21.36         1.43 o                         
 -11   1   2         19.84         16.60         1.10 o                         
 -10   1   2          1.21          1.03         0.70 o                         
  -9   1   2         17.07         17.39         0.88 o                         
  -8   1   2         45.23         37.58         1.32 o                         
  -7   1   2         11.82          9.41         1.88 o                         
  -6   1   2        494.01        464.64        18.57 o                         
  -5   1   2          0.60          0.22         0.84 o                         
  -4   1   2        927.73        855.87        27.49 o                         
  -3   1   2         67.94         60.64         2.60 o                         
  -2   1   2       9509.57       6092.89       168.37 o                         
  -1   1   2        859.30        715.35        39.83 o                         
   0   1   2       6218.92       7359.48       182.97 o                         
   1   1   2        210.68        248.41         6.90 o                         
   2   1   2      19973.68      16917.34       467.13 o                         
   3   1   2       2417.61       1892.46        74.19 o                         
   4   1   2         57.91         55.99         2.57 o                         
   5   1   2        624.79        545.99        21.72 o                         
   6   1   2        100.24        102.82         4.55 o                         
   7   1   2          8.86         12.59         0.85 o                         
   8   1   2         28.36         40.07         1.38 o                         
   9   1   2         59.07         58.93         2.04 o                         
  10   1   2          8.97          9.19         0.92 o                         
  11   1   2          2.19          3.53         0.76 o                         
  12   1   2          0.15         -0.40         0.84 o                         
  13   1   2          4.20          5.55         0.87 o                         
  14   1   2          0.92          1.27         0.80 o                         
 -14   2   2          0.83          1.08         0.37 o                         
 -13   2   2          3.61          4.85         0.44 o                         
 -12   2   2          0.40          0.61         0.43 o                         
 -11   2   2          3.91          3.99         0.84 o                         
 -10   2   2          0.84          0.55         1.23 o                         
  -9   2   2          1.98          0.65         0.69 o                         
  -8   2   2         53.39         52.81         1.92 o                         
  -7   2   2         62.93         62.88         1.57 o                         
  -6   2   2         83.68         68.66         1.77 o                         
  -5   2   2         50.28         39.55         1.40 o                         
  -4   2   2         64.50         64.41         1.83 o                         
  -3   2   2        118.75        112.08         4.74 o                         
  -2   2   2         13.00         13.48         1.03 o                         
  -1   2   2        232.27        199.18        11.51 o                         
   0   2   2         15.66         12.93         1.51 o                         
   1   2   2         68.79         53.53         3.36 o                         
   2   2   2        244.32        198.02         7.79 o                         
   3   2   2          7.64          7.44         0.62 o                         
   4   2   2        165.04        164.99         6.74 o                         
   5   2   2         19.08         15.46         1.15 o                         
   6   2   2         30.72         43.07         1.78 o                         
   7   2   2         24.37         24.99         1.17 o                         
   8   2   2         31.68         25.14         0.83 o                         
   9   2   2          6.60          8.05         0.62 o                         
  10   2   2          9.01          8.86         0.66 o                         
  11   2   2         30.88         37.89         2.65 o                         
  12   2   2          1.94          3.85         1.14 o                         
  13   2   2          0.74          0.66         0.36 o                         
  14   2   2          1.51          0.46         0.86 o                         
 -12   3   2          0.13         -0.55         0.55 o                         
 -11   3   2          4.86          8.68         2.26 o                         
 -10   3   2          1.74          2.75         0.82 o                         
  -9   3   2         69.08         79.61         3.04 o                         
  -8   3   2          0.91          0.53         0.66 o                         
  -7   3   2          4.67          5.56         0.68 o                         
  -6   3   2         35.98         35.64         1.42 o                         
  -5   3   2         25.17         24.67         1.82 o                         
  -4   3   2          1.29          0.62         0.32 o                         
  -3   3   2         32.42         38.58         1.62 o                         
  -2   3   2         27.94         22.46         1.04 o                         
  -1   3   2          2.89          2.05         0.50 o                         
   0   3   2         11.66         14.72         0.70 o                         
   1   3   2         59.55         60.57         4.45 o                         
   2   3   2          0.62          0.76         0.27 o                         
   3   3   2         19.55         14.47         0.59 o                         
   4   3   2          0.10          0.35         0.29 o                         
   5   3   2          2.64          1.85         0.36 o                         
   6   3   2         48.24         43.98         1.69 o                         
   7   3   2          8.74          6.72         0.72 o                         
   8   3   2         55.53         55.33         2.94 o                         
   9   3   2        120.60        151.28        18.07 o                         
  10   3   2          0.86          0.67         2.49 o                         
  11   3   2          0.28          1.45         0.62 o                         
  12   3   2          3.23          3.68         0.52 o                         
 -11   4   2          0.55          0.38         0.22 o                         
 -10   4   2          0.65          0.57         0.48 o                         
  -9   4   2          0.08          0.02         0.44 o                         
  -8   4   2          1.38          1.25         0.89 o                         
  -7   4   2         38.40         43.44         3.43 o                         
  -6   4   2          0.53          0.47         0.46 o                         
  -5   4   2          1.91          1.54         0.33 o                         
  -4   4   2         68.69         75.69         1.76 o                         
  -3   4   2         36.49         38.59         1.01 o                         
  -2   4   2          3.12          3.61         0.37 o                         
  -1   4   2          9.17          8.51         0.46 o                         
   0   4   2         11.74         11.80         0.47 o                         
   1   4   2          2.42          2.91         0.73 o                         
   2   4   2          6.70          5.67         0.37 o                         
   3   4   2         13.50         15.32         0.53 o                         
   4   4   2         82.35         94.10         2.52 o                         
   5   4   2         23.09         24.76         1.74 o                         
   6   4   2          6.08          8.41         0.75 o                         
   7   4   2          4.68          3.37         0.67 o                         
   8   4   2          4.09          5.58         0.72 o                         
   9   4   2          3.56          6.71         0.69 o                         
  10   4   2          0.97          0.31         0.74 o                         
  -7   5   2          0.00         -0.10         0.35 o                         
  -6   5   2          0.44         -0.06         0.30 o                         
  -5   5   2          0.40          0.32         0.35 o                         
  -4   5   2          8.07          9.07         0.72 o                         
  -3   5   2          2.96          5.02         0.47 o                         
  -2   5   2         19.22         18.04         2.82 o                         
  -1   5   2          0.69          1.13         0.35 o                         
   0   5   2          0.01         -0.09         0.48 o                         
   1   5   2         18.98         21.42         0.92 o                         
   2   5   2         13.98         14.46         0.72 o                         
   3   5   2          1.13          1.48         0.38 o                         
   4   5   2          0.11          0.13         0.29 o                         
   5   5   2          8.52          7.40         1.29 o                         
   6   5   2          8.17          7.44         0.75 o                         
   7   5   2          0.05          0.16         0.40 o                         
 -15   1   3          1.44          0.72         0.78 o                         
 -14   1   3          0.20         -0.03         0.44 o                         
 -13   1   3         18.97         26.50         1.28 o                         
 -12   1   3         21.12         24.75         2.40 o                         
 -11   1   3         24.31         23.74         1.43 o                         
 -10   1   3         14.46         15.06         0.88 o                         
  -9   1   3          3.59          2.14         0.64 o                         
  -8   1   3          1.62          2.66         0.82 o                         
  -7   1   3         29.76         24.27         1.24 o                         
  -6   1   3        310.39        265.57         7.68 o                         
  -5   1   3        296.70        240.67         6.91 o                         
  -4   1   3        632.81        524.48        13.13 o                         
  -3   1   3         67.59         41.66         1.35 o                         
  -2   1   3        845.20        706.88        19.59 o                         
  -1   1   3          3.67          8.01         0.56 o                         
   0   1   3        952.10       1325.60        51.87 o                         
   1   1   3       1319.45       1682.55        46.69 o                         
   2   1   3      11338.14      10140.52       280.40 o                         
   3   1   3       1760.95       1465.52        40.67 o                         
   4   1   3        186.17        183.52         7.50 o                         
   5   1   3        160.71        148.88         6.25 o                         
   6   1   3         47.70         38.55         2.14 o                         
   7   1   3        160.06        126.98         6.60 o                         
   8   1   3         11.58         11.34         0.91 o                         
   9   1   3          0.00         -0.07         0.46 o                         
  10   1   3          0.83          1.46         0.62 o                         
  11   1   3         23.27         25.03         1.46 o                         
  12   1   3          0.63          1.17         0.89 o                         
  13   1   3          0.19         -0.69         0.81 o                         
  14   1   3          4.46          8.16         0.70 o                         
 -14   2   3          2.09          1.32         0.40 o                         
 -13   2   3          2.55          3.96         1.39 o                         
 -12   2   3          4.39          6.03         0.51 o                         
 -11   2   3          0.08          0.52         0.40 o                         
 -10   2   3         12.16         13.12         1.25 o                         
  -9   2   3          3.43          4.62         0.67 o                         
  -8   2   3         17.89         19.56         0.72 o                         
  -7   2   3         63.82         64.89         1.53 o                         
  -6   2   3          2.66          2.75         0.35 o                         
  -5   2   3         17.89         17.05         0.83 o                         
  -4   2   3        451.81        476.10        11.99 o                         
  -3   2   3       1342.06       1256.38        44.74 o                         
  -2   2   3        642.98        420.42         9.37 o                         
  -1   2   3        166.33         95.39         5.88 o                         
   0   2   3        104.34         67.35         4.25 o                         
   1   2   3        224.75        203.18        11.57 o                         
   2   2   3        361.03        368.48        20.68 o                         
   3   2   3        213.31        213.70         8.58 o                         
   4   2   3        127.38        136.78         5.66 o                         
   5   2   3        184.49        207.34         8.51 o                         
   6   2   3        109.44        134.34         4.22 o                         
   7   2   3          1.93          4.10         0.51 o                         
   8   2   3        140.29        144.81         3.72 o                         
   9   2   3         29.59         32.82         1.52 o                         
  10   2   3         53.10         60.39         2.85 o                         
  11   2   3          0.08          0.13         0.60 o                         
  12   2   3          2.44          2.65         1.14 o                         
  13   2   3          0.10          0.29         0.46 o                         
  14   2   3          5.60          2.31         0.83 o                         
 -12   3   3          1.50          2.25         0.55 o                         
 -11   3   3          4.63          6.62         0.86 o                         
 -10   3   3          9.60         13.90         1.06 o                         
  -9   3   3          5.11          2.49         0.72 o                         
  -8   3   3          1.75          1.47         0.64 o                         
  -7   3   3          0.05          0.11         0.60 o                         
  -6   3   3         23.23         25.58         1.56 o                         
  -5   3   3          8.86         10.78         1.17 o                         
  -4   3   3         59.23         53.11         2.44 o                         
  -3   3   3          1.02          3.67         0.40 o                         
  -2   3   3         61.43         36.64         1.57 o                         
  -1   3   3         16.16         18.08         0.62 o                         
   0   3   3          1.27          1.36         0.44 o                         
   1   3   3          0.03          0.35         0.77 o                         
   2   3   3         74.68         63.40         2.53 o                         
   3   3   3         23.60         21.44         1.17 o                         
   4   3   3          1.05          0.76         0.30 o                         
   5   3   3          0.77          1.01         0.37 o                         
   6   3   3         17.24         21.61         1.06 o                         
   7   3   3        195.23        207.08         9.43 o                         
   8   3   3         14.60         13.15         1.80 o                         
   9   3   3          0.78          2.32         1.82 o                         
  10   3   3          2.48          3.83         0.79 o                         
  11   3   3          0.41          0.97         0.86 o                         
  12   3   3          0.07          0.75         0.52 o                         
 -11   4   3          0.60          0.78         0.28 o                         
 -10   4   3          3.95          3.84         0.52 o                         
  -9   4   3          1.24          1.19         0.37 o                         
  -8   4   3          0.02         -0.16         0.60 o                         
  -7   4   3         41.61         46.15         1.62 o                         
  -6   4   3          1.28          1.97         0.38 o                         
  -5   4   3         15.23         17.43         0.99 o                         
  -4   4   3         36.58         45.69         1.28 o                         
  -3   4   3          5.44          5.54         0.33 o                         
  -2   4   3         47.01         45.97         1.28 o                         
  -1   4   3          0.95          1.69         0.35 o                         
   0   4   3          0.26          0.24         0.42 o                         
   1   4   3         14.40         13.02         0.87 o                         
   2   4   3         13.08         12.37         0.51 o                         
   3   4   3         18.08         19.44         0.69 o                         
   4   4   3         12.57         16.76         0.62 o                         
   5   4   3         42.36         52.25         2.95 o                         
   6   4   3          0.61         -0.02         0.99 o                         
   7   4   3          1.33          1.97         0.62 o                         
   8   4   3          0.60          1.13         0.62 o                         
   9   4   3          1.08          1.26         1.01 o                         
  10   4   3          0.00          0.16         0.40 o                         
  -8   5   3          0.02          0.49         0.25 o                         
  -7   5   3          0.85          1.24         0.74 o                         
  -6   5   3          0.09          0.47         0.35 o                         
  -5   5   3          7.11          7.98         0.52 o                         
  -4   5   3          1.28          1.32         0.45 o                         
  -3   5   3          6.97          7.23         1.37 o                         
  -2   5   3          2.13          1.50         0.36 o                         
  -1   5   3          1.51          1.83         0.35 o                         
   0   5   3          0.08         -0.15         0.34 o                         
   1   5   3         47.24         51.50         1.85 o                         
   2   5   3          3.43          3.50         0.60 o                         
   3   5   3          0.01          0.18         0.42 o                         
   4   5   3          0.12          0.84         0.39 o                         
   5   5   3          1.07          0.78         0.59 o                         
   6   5   3          0.36          1.20         1.26 o                         
   7   5   3          1.38          2.74         1.08 o                         
 -15   0   4          1.76          2.53         1.39 o                         
 -14   0   4          1.26          0.89         0.57 o                         
 -13   0   4         15.90         15.52         4.43 o                         
 -12   0   4         60.92         56.24         3.79 o                         
 -11   0   4        103.30        101.68         3.31 o                         
 -10   0   4         22.24         23.34         1.21 o                         
  -9   0   4         13.56         10.91         0.87 o                         
  -8   0   4        177.90        153.98        12.87 o                         
  -7   0   4        125.74        105.78         4.77 o                         
  -6   0   4         25.96         22.02         4.74 o                         
  -5   0   4       2104.55       1764.72        69.33 o                         
  -4   0   4       2258.02       1573.71        50.51 o                         
  -3   0   4       3441.77       2144.59        84.20 o                         
  -2   0   4      34502.12      22779.12      1002.70 o                         
  -1   0   4       8256.67       9596.18       530.94 o                         
   0   0   4        567.69        869.12        34.00 o                         
   1   0   4       9481.47       8448.30       330.45 o                         
   2   0   4       6251.45       5339.06       209.26 o                         
   3   0   4          3.71          5.01         0.84 o                         
   4   0   4         89.10         60.75         5.69 o                         
   5   0   4        619.98        549.07        30.93 o                         
   6   0   4        407.65        423.85        24.19 o                         
   7   0   4       1453.20       1560.81        87.26 o                         
   8   0   4          5.85          8.76         0.88 o                         
   9   0   4          0.03         -0.92         1.11 o                         
  10   0   4          0.65          3.12         1.01 o                         
  11   0   4          0.61          0.71         1.26 o                         
  12   0   4          0.80          0.40         1.26 o                         
  13   0   4          0.71         -0.28         1.20 o                         
  14   0   4          0.09          0.25         0.80 o                         
  15   0   4          3.63          2.22         0.40 o                         
 -15   1   4          2.55          2.30         0.58 o                         
 -14   1   4          0.51          0.56         0.45 o                         
 -13   1   4          6.30          6.26         0.49 o                         
 -12   1   4         11.93          9.46         1.23 o                         
 -11   1   4          0.42         -0.28         0.86 o                         
 -10   1   4         11.26         11.51         0.83 o                         
  -9   1   4          7.39          4.69         0.59 o                         
  -8   1   4          6.49          5.95         0.90 o                         
  -7   1   4         33.95         35.74         1.50 o                         
  -6   1   4        121.14         93.00         2.93 o                         
  -5   1   4         16.33         16.54         0.93 o                         
  -4   1   4       2703.82       1908.51        46.83 o                         
  -3   1   4        720.97        489.52        12.29 o                         
  -2   1   4        533.97        303.18        21.01 o                         
  -1   1   4        562.99        619.33        17.21 o                         
   0   1   4        297.89        438.81        17.24 o                         
   1   1   4       7072.68       8904.72       298.91 o                         
   2   1   4       5743.48       6050.66       166.99 o                         
   3   1   4        637.62        569.88        15.92 o                         
   4   1   4         14.01         15.68         1.28 o                         
   5   1   4        158.49        157.55         6.58 o                         
   6   1   4        547.01        390.18        15.78 o                         
   7   1   4         14.92         15.20         0.96 o                         
   8   1   4         31.99         36.50         2.63 o                         
   9   1   4          5.38          4.34         0.43 o                         
  10   1   4         13.91         15.08         0.68 o                         
  11   1   4          0.01          0.10         0.88 o                         
  12   1   4          2.10          2.17         0.89 o                         
  13   1   4          0.00         -0.79         0.79 o                         
  14   1   4          0.06          0.09         0.52 o                         
 -14   2   4          0.01          0.00         0.40 o                         
 -13   2   4          1.86          2.54         0.69 o                         
 -12   2   4         16.12         18.25         2.68 o                         
 -11   2   4          0.00         -0.40         0.40 o                         
 -10   2   4          0.07          0.79         1.82 o                         
  -9   2   4         13.78         11.29         0.98 o                         
  -8   2   4         28.47         32.26         1.48 o                         
  -7   2   4         22.92         25.95         1.18 o                         
  -6   2   4         38.36         28.59         0.87 o                         
  -5   2   4          0.42         -0.32         0.46 o                         
  -4   2   4        866.69        791.90        32.49 o                         
  -3   2   4        438.94        367.93        12.09 o                         
  -2   2   4        441.87        521.55        29.12 o                         
  -1   2   4         49.68         34.44         2.74 o                         
   0   2   4         26.39         27.70         2.28 o                         
   1   2   4         37.31         24.98         1.20 o                         
   2   2   4        707.76        779.34        43.52 o                         
   3   2   4         96.20         78.48         3.33 o                         
   4   2   4        513.28        517.54        20.55 o                         
   5   2   4        173.75        231.25         7.58 o                         
   6   2   4         72.79         72.70         3.98 o                         
   7   2   4         29.54         30.37         1.06 o                         
   8   2   4         83.38         77.47         2.14 o                         
   9   2   4          6.96         10.28         1.26 o                         
  10   2   4         23.00         20.71         0.97 o                         
  11   2   4         21.62         24.25         1.42 o                         
  12   2   4          1.05          0.89         1.02 o                         
  13   2   4          0.00          0.34         0.31 o                         
  14   2   4          1.31          0.98         0.77 o                         
 -12   3   4          0.33          0.18         0.52 o                         
 -11   3   4          1.63          2.25         0.74 o                         
 -10   3   4          0.56          0.65         0.69 o                         
  -9   3   4         19.24         17.55         1.33 o                         
  -8   3   4          2.63          2.52         0.93 o                         
  -7   3   4          8.44          9.99         0.64 o                         
  -6   3   4         32.76         30.84         1.13 o                         
  -5   3   4          3.87          5.05         0.42 o                         
  -4   3   4          3.78          3.10         0.35 o                         
  -3   3   4        144.92        117.95         4.70 o                         
  -2   3   4        505.25        491.55        12.39 o                         
  -1   3   4         34.01         41.56         1.06 o                         
   0   3   4          0.06          0.15         0.29 o                         
   1   3   4          7.77          5.44         0.43 o                         
   2   3   4          3.88          3.14         0.31 o                         
   3   3   4         20.51         18.73         0.82 o                         
   4   3   4          3.50          4.26         0.37 o                         
   5   3   4          1.07         -0.14         0.36 o                         
   6   3   4         70.86         81.75         3.20 o                         
   7   3   4        197.00        249.52         9.64 o                         
   8   3   4          4.46          2.58         0.67 o                         
   9   3   4          0.60         -0.64         0.84 o                         
  10   3   4          3.39          3.20         2.55 o                         
  11   3   4          0.82          0.86         0.59 o                         
  12   3   4          0.65          0.14         0.91 o                         
 -11   4   4          0.21          0.70         0.24 o                         
 -10   4   4          0.02         -0.33         0.33 o                         
  -9   4   4          0.24          0.66         0.33 o                         
  -8   4   4          0.01          0.04         0.64 o                         
  -7   4   4         44.13         42.35         1.76 o                         
  -6   4   4          6.36          6.39         0.50 o                         
  -5   4   4          0.38          0.75         0.43 o                         
  -4   4   4         10.17         12.11         0.46 o                         
  -3   4   4         42.57         44.54         1.19 o                         
  -2   4   4          0.04          0.07         0.28 o                         
  -1   4   4         40.91         37.69         1.03 o                         
   0   4   4          5.69          5.37         0.49 o                         
   1   4   4         10.48          9.60         0.65 o                         
   2   4   4          0.75          0.76         0.41 o                         
   3   4   4         78.08         85.84         2.18 o                         
   4   4   4          8.12         13.78         0.88 o                         
   5   4   4          5.81          6.27         0.92 o                         
   6   4   4          4.00          7.21         1.48 o                         
   7   4   4         15.51         20.28         1.62 o                         
   8   4   4          9.65         11.47         0.91 o                         
   9   4   4          0.25          0.82         0.63 o                         
  10   4   4          0.27         -0.25         0.38 o                         
  -8   5   4          3.12          3.54         0.34 o                         
  -7   5   4          0.02         -0.11         0.28 o                         
  -6   5   4          1.42          0.56         0.32 o                         
  -5   5   4          3.95          3.85         0.60 o                         
  -4   5   4          5.31          4.81         0.54 o                         
  -3   5   4          0.02          0.17         0.59 o                         
  -2   5   4          9.15         10.24         0.66 o                         
  -1   5   4          0.05         -0.06         0.37 o                         
   0   5   4          0.19          0.18         0.33 o                         
   1   5   4         33.46         35.16         1.77 o                         
   2   5   4          3.11          4.01         0.46 o                         
   3   5   4          6.88          7.72         0.54 o                         
   4   5   4          0.03         -0.41         0.57 o                         
   5   5   4          3.60          0.95         0.65 o                         
   6   5   4          1.66          0.99         0.52 o                         
   7   5   4          1.59          1.94         1.02 o                         
 -15   1   5          0.15          0.12         0.31 o                         
 -14   1   5          0.00         -0.24         0.43 o                         
 -13   1   5          6.20          6.85         0.49 o                         
 -12   1   5          0.64          0.53         0.64 o                         
 -11   1   5         36.34         39.36         1.63 o                         
 -10   1   5          7.23          9.04         0.79 o                         
  -9   1   5          0.05          0.44         0.53 o                         
  -8   1   5          7.20          7.14         0.91 o                         
  -7   1   5         29.74         32.28         1.43 o                         
  -6   1   5         65.11         93.45         3.72 o                         
  -5   1   5        103.56        124.03         3.97 o                         
  -4   1   5         61.60         47.03         1.44 o                         
  -3   1   5       1632.26       1235.64        39.34 o                         
  -2   1   5         73.87         46.36         2.62 o                         
  -1   1   5          2.59          3.48         0.38 o                         
   0   1   5       2096.53       2849.86       111.57 o                         
   1   1   5       5506.48       7122.66       197.35 o                         
   2   1   5       4004.73       4477.83       123.83 o                         
   3   1   5          1.29          2.08         0.54 o                         
   4   1   5        118.82        142.07         4.17 o                         
   5   1   5        127.87         89.53         4.00 o                         
   6   1   5         17.93         20.15         1.65 o                         
   7   1   5        128.26        123.30         3.72 o                         
   8   1   5          8.67          7.74         0.53 o                         
   9   1   5        100.33        109.74         3.53 o                         
  10   1   5          0.01          0.37         0.43 o                         
  11   1   5          6.66          6.62         0.96 o                         
  12   1   5         13.23         16.15         1.18 o                         
  13   1   5          0.07          0.25         0.75 o                         
  14   1   5          3.11          2.69         0.75 o                         
 -14   2   5          0.14         -0.12         0.37 o                         
 -13   2   5          0.70          0.07         0.51 o                         
 -12   2   5          0.03          0.42         0.41 o                         
 -11   2   5          0.11         -0.06         0.48 o                         
 -10   2   5          5.25          8.05         0.65 o                         
  -9   2   5          3.05          3.41         1.04 o                         
  -8   2   5         94.41        106.08         5.14 o                         
  -7   2   5         44.02         48.64         1.40 o                         
  -6   2   5         27.03         30.45         1.03 o                         
  -5   2   5          1.33          1.00         0.64 o                         
  -4   2   5        633.51        483.38        15.60 o                         
  -3   2   5         84.71         71.78         2.58 o                         
  -2   2   5        328.34        358.58        16.82 o                         
  -1   2   5        184.28        124.11        15.44 o                         
   0   2   5         30.05         13.01         2.92 o                         
   1   2   5        312.43        333.87        13.33 o                         
   2   2   5        173.93        162.28         9.11 o                         
   3   2   5        871.63       1046.74        41.18 o                         
   4   2   5        589.16        637.96        25.28 o                         
   5   2   5       1577.71       1738.90        50.04 o                         
   6   2   5          3.80          4.49         0.45 o                         
   7   2   5        111.85        129.38         3.48 o                         
   8   2   5         10.36         15.19         0.89 o                         
   9   2   5         27.90         34.21         1.22 o                         
  10   2   5         93.52        107.83         3.40 o                         
  11   2   5          0.28          0.01         0.59 o                         
  12   2   5          4.53          8.28         1.14 o                         
  13   2   5          0.00         -0.18         0.32 o                         
  14   2   5          1.92          0.34         0.74 o                         
 -12   3   5          0.08         -0.49         0.49 o                         
 -11   3   5          0.39          0.55         0.71 o                         
 -10   3   5          1.43          1.49         0.71 o                         
  -9   3   5          1.09          0.26         0.63 o                         
  -8   3   5          1.99          3.04         0.79 o                         
  -7   3   5          7.26          6.86         0.56 o                         
  -6   3   5         17.09         15.02         0.67 o                         
  -5   3   5          0.28         -0.06         0.34 o                         
  -4   3   5          0.74          0.61         0.42 o                         
  -3   3   5          7.67          3.92         0.40 o                         
  -2   3   5          0.07          0.01         0.30 o                         
  -1   3   5         14.81         16.72         0.65 o                         
   0   3   5          4.13          3.74         0.35 o                         
   1   3   5         19.43         23.30         1.48 o                         
   2   3   5         66.40         65.96         3.79 o                         
   3   3   5          0.00          0.29         0.35 o                         
   4   3   5        153.50        148.28         5.89 o                         
   5   3   5         25.29         23.81         0.92 o                         
   6   3   5          2.92          3.08         0.57 o                         
   7   3   5          0.39          0.39         1.14 o                         
   8   3   5         31.70         33.62         1.61 o                         
   9   3   5          0.37          1.24         0.63 o                         
  10   3   5          0.58          0.49         2.46 o                         
  11   3   5          0.00          0.02         0.80 o                         
  12   3   5          1.40          2.41         0.55 o                         
 -11   4   5          0.41          0.24         0.24 o                         
 -10   4   5          0.88          0.63         0.33 o                         
  -9   4   5          0.75          1.32         0.34 o                         
  -8   4   5          0.14          0.04         0.37 o                         
  -7   4   5         31.44         31.71         1.13 o                         
  -6   4   5          1.66          1.49         0.39 o                         
  -5   4   5          7.03          8.93         0.79 o                         
  -4   4   5          3.18          3.29         0.34 o                         
  -3   4   5          1.59          2.44         0.32 o                         
  -2   4   5          2.02          1.95         0.29 o                         
  -1   4   5          0.40         -0.16         0.28 o                         
   0   4   5          4.03          2.95         0.60 o                         
   1   4   5         12.72         12.36         0.69 o                         
   2   4   5          1.94          1.63         0.31 o                         
   3   4   5        110.04        129.86         3.48 o                         
   4   4   5          0.37          1.44         0.87 o                         
   5   4   5          0.58          1.51         0.72 o                         
   6   4   5          0.36          0.23         0.48 o                         
   7   4   5          0.75          0.35         0.57 o                         
   8   4   5          0.32          0.20         0.55 o                         
   9   4   5          0.70          1.49         0.84 o                         
  10   4   5          0.01         -0.06         0.26 o                         
  -7   5   5          1.74          1.66         0.43 o                         
  -6   5   5          0.32          0.78         0.32 o                         
  -5   5   5          4.45          3.63         0.72 o                         
  -4   5   5         26.86         39.74         2.65 o                         
  -3   5   5          4.49          4.81         0.65 o                         
  -2   5   5          0.30          1.08         0.58 o                         
  -1   5   5          2.05          1.45         0.40 o                         
   0   5   5          1.08          1.14         0.45 o                         
   1   5   5         38.38         39.98         1.80 o                         
   2   5   5          3.52          3.58         0.44 o                         
   3   5   5          0.45          0.41         0.65 o                         
   4   5   5          0.45          0.33         0.40 o                         
   5   5   5          2.80          0.22         0.62 o                         
   6   5   5          2.55          0.28         0.49 o                         
   7   5   5          4.93          1.70         1.45 o                         
 -15   0   6          0.21          0.48         0.32 o                         
 -14   0   6          2.86          3.03         0.60 o                         
 -13   0   6          0.59          0.47         0.65 o                         
 -12   0   6         31.21         32.81         2.65 o                         
 -11   0   6        169.91        171.34         7.69 o                         
 -10   0   6        108.49         95.16         5.76 o                         
  -9   0   6         10.58         12.41         1.14 o                         
  -8   0   6        268.49        233.47         9.85 o                         
  -7   0   6         68.01         39.91         2.42 o                         
  -6   0   6        777.84        566.26        32.44 o                         
  -5   0   6        975.39        656.88        29.12 o                         
  -4   0   6          1.55          0.08         1.00 o                         
  -3   0   6       5824.18       3834.77       150.31 o                         
  -2   0   6         59.53        135.13         7.70 o                         
  -1   0   6        233.06        287.77        16.10 o                         
   0   0   6         45.70         23.27         2.43 o                         
   1   0   6       3564.03       3583.59       204.40 o                         
   2   0   6       1679.69       1541.94        73.23 o                         
   3   0   6        315.36        252.17        10.15 o                         
   4   0   6        546.77        450.96        17.90 o                         
   5   0   6        561.64        530.52        21.09 o                         
   6   0   6       1047.63       1046.83        58.67 o                         
   7   0   6        266.49        311.01        18.25 o                         
   8   0   6         31.30         26.20         1.27 o                         
   9   0   6          5.62          6.17         0.73 o                         
  10   0   6          0.10         -1.17         1.17 o                         
  11   0   6          4.49          5.79         1.48 o                         
  12   0   6          2.15         -0.03         1.32 o                         
  13   0   6          0.47         -0.46         1.08 o                         
  14   0   6          0.01         -0.77         0.77 o                         
 -15   1   6          3.66          4.16         1.29 o                         
 -14   1   6          3.19          4.00         0.48 o                         
 -13   1   6          2.95          3.36         0.64 o                         
 -12   1   6         12.71         12.54         0.81 o                         
 -11   1   6          0.49          0.24         0.60 o                         
 -10   1   6         43.73         41.42         1.42 o                         
  -9   1   6          2.21          1.59         0.55 o                         
  -8   1   6          2.55          3.22         0.84 o                         
  -7   1   6          0.20          1.03         0.73 o                         
  -6   1   6        461.74        439.72        11.19 o                         
  -5   1   6        456.19        353.27         8.90 o                         
  -4   1   6       1476.95       1031.82        25.69 o                         
  -3   1   6       3520.54       2940.20       115.54 o                         
  -2   1   6        184.53        165.86         6.62 o                         
  -1   1   6        651.04        930.69        29.66 o                         
   0   1   6       3988.30       5267.08       206.14 o                         
   1   1   6       7813.82       9228.80       255.79 o                         
   2   1   6        876.09       1180.29        32.60 o                         
   3   1   6        213.83        237.02         6.78 o                         
   4   1   6        300.65        239.64         6.89 o                         
   5   1   6        263.03        222.29         9.17 o                         
   6   1   6         18.50          9.08         1.23 o                         
   7   1   6        110.27        110.43         3.33 o                         
   8   1   6        127.38        136.04         3.58 o                         
   9   1   6          3.30          3.81         0.58 o                         
  10   1   6          1.28          1.10         0.44 o                         
  11   1   6          0.04         -0.78         0.90 o                         
  12   1   6          9.22         10.59         1.03 o                         
  13   1   6          1.01          0.96         0.86 o                         
  14   1   6          0.72          0.49         0.62 o                         
 -14   2   6          1.20          0.77         0.40 o                         
 -13   2   6          2.46          3.12         0.85 o                         
 -12   2   6         13.71         11.80         0.65 o                         
 -11   2   6          6.14          7.14         0.62 o                         
 -10   2   6          2.81          2.07         0.48 o                         
  -9   2   6          5.40          7.76         0.90 o                         
  -8   2   6         20.59         22.19         1.36 o                         
  -7   2   6          1.33          3.63         0.60 o                         
  -6   2   6          0.14          0.70         0.82 o                         
  -5   2   6          1.39          0.25         0.63 o                         
  -4   2   6        113.14        117.55         5.06 o                         
  -3   2   6         45.65         26.70         1.47 o                         
  -2   2   6         25.36         19.49         1.46 o                         
  -1   2   6         81.61         76.77         3.36 o                         
   0   2   6        318.56        331.56        14.17 o                         
   1   2   6        159.49        143.11        17.61 o                         
   2   2   6          3.17          2.49         0.39 o                         
   3   2   6        951.36       1009.98        39.73 o                         
   4   2   6        139.80        194.24         8.00 o                         
   5   2   6         88.84         88.51         2.77 o                         
   6   2   6         19.22         23.72         1.18 o                         
   7   2   6         21.59         24.30         1.04 o                         
   8   2   6         30.52         36.67         1.54 o                         
   9   2   6         83.37         88.64         3.11 o                         
  10   2   6         54.72         59.19         3.95 o                         
  11   2   6          0.84          0.57         0.60 o                         
  12   2   6          0.05          0.80         0.89 o                         
  13   2   6          1.94          1.11         0.43 o                         
 -12   3   6          3.36          4.25         0.58 o                         
 -11   3   6          0.29          0.30         0.59 o                         
 -10   3   6          1.91          1.29         0.70 o                         
  -9   3   6          0.49          1.56         1.31 o                         
  -8   3   6          8.18         10.35         0.75 o                         
  -7   3   6          4.88          5.24         0.53 o                         
  -6   3   6          9.55          7.04         0.62 o                         
  -5   3   6          0.04          0.17         0.49 o                         
  -4   3   6          3.64          2.44         0.83 o                         
  -3   3   6         37.00         38.65         1.46 o                         
  -2   3   6        474.36        521.47        13.09 o                         
  -1   3   6         74.22         75.69         2.28 o                         
   0   3   6         34.32         35.36         1.15 o                         
   1   3   6        129.71        120.14        15.64 o                         
   2   3   6          0.27          0.43         0.54 o                         
   3   3   6          1.82          0.56         0.37 o                         
   4   3   6          3.26          2.41         0.44 o                         
   5   3   6         15.52         12.71         0.76 o                         
   6   3   6          2.55          4.00         0.62 o                         
   7   3   6        115.27        146.39         5.91 o                         
   8   3   6          9.37         12.95         0.91 o                         
   9   3   6          1.07          1.00         0.63 o                         
  10   3   6          6.89          8.90         0.98 o                         
  11   3   6          5.34          4.89         0.68 o                         
  12   3   6          0.00          0.63         0.69 o                         
 -11   4   6          0.03          0.02         0.23 o                         
 -10   4   6          0.43          0.53         0.30 o                         
  -9   4   6          0.77          0.86         0.34 o                         
  -8   4   6          0.00          0.22         0.36 o                         
  -7   4   6         16.77         17.45         0.82 o                         
  -6   4   6         16.22         16.24         0.74 o                         
  -5   4   6         15.56         17.91         0.94 o                         
  -4   4   6          8.46         10.38         0.53 o                         
  -3   4   6         44.14         40.68         1.98 o                         
  -2   4   6          0.36          0.73         0.31 o                         
  -1   4   6         20.31         21.69         0.75 o                         
   0   4   6          1.27          1.98         0.48 o                         
   1   4   6          8.78         10.37         0.62 o                         
   2   4   6          9.37         13.10         0.62 o                         
   3   4   6        179.84        202.99         5.85 o                         
   4   4   6          4.12          3.96         0.52 o                         
   5   4   6         26.54         21.63         1.71 o                         
   6   4   6          0.26          0.45         0.47 o                         
   7   4   6          4.94          7.64         0.75 o                         
   8   4   6          0.68         -0.21         0.57 o                         
   9   4   6          5.44          7.04         1.20 o                         
  10   4   6          0.00          0.04         0.25 o                         
  -7   5   6          0.12         -0.37         0.37 o                         
  -6   5   6          5.87          5.20         0.62 o                         
  -5   5   6          8.30         10.96         1.08 o                         
  -4   5   6          4.27          3.86         0.58 o                         
  -3   5   6          0.06         -0.22         0.58 o                         
  -2   5   6          1.76          1.26         0.55 o                         
  -1   5   6          9.17         11.42         0.89 o                         
   0   5   6          0.74          1.23         0.45 o                         
   1   5   6         19.60         18.93         1.77 o                         
   2   5   6          1.47          2.03         0.41 o                         
   3   5   6          6.97          5.64         0.88 o                         
   4   5   6          0.76          1.33         0.40 o                         
   5   5   6          0.31         -0.14         0.53 o                         
   6   5   6          0.15          0.22         0.49 o                         
   7   5   6          1.02          0.59         0.82 o                         
 -15   1   7          0.37         -0.19         0.32 o                         
 -14   1   7          1.03          1.15         0.43 o                         
 -13   1   7          0.20          0.14         0.48 o                         
 -12   1   7          1.15          1.94         0.55 o                         
 -11   1   7         26.05         24.08         1.02 o                         
 -10   1   7          0.14          0.29         0.60 o                         
  -9   1   7         16.50         20.15         0.81 o                         
  -8   1   7          0.81          1.04         0.56 o                         
  -7   1   7         13.76          6.10         0.75 o                         
  -6   1   7        219.53        138.34         3.75 o                         
  -5   1   7        715.06        525.68        13.18 o                         
  -4   1   7        341.25        285.61        10.61 o                         
  -3   1   7         26.78         37.56         4.17 o                         
  -2   1   7          3.37          2.54         0.60 o                         
  -1   1   7          0.44         -0.15         0.41 o                         
   0   1   7        440.63        492.45        19.41 o                         
   1   1   7       4475.09       6172.86       241.60 o                         
   2   1   7        377.66        514.24        14.28 o                         
   3   1   7       1293.25       1576.03        43.87 o                         
   4   1   7          0.24         -0.20         0.64 o                         
   5   1   7        325.03        316.57        12.86 o                         
   6   1   7        218.13        218.04         9.16 o                         
   7   1   7        123.80        137.95         4.06 o                         
   8   1   7          0.01          0.25         0.52 o                         
   9   1   7        117.85        125.09         3.36 o                         
  10   1   7          2.34          2.77         0.47 o                         
  11   1   7          0.88          0.77         0.87 o                         
  12   1   7         35.34         40.83         2.28 o                         
  13   1   7          0.03          0.20         0.67 o                         
  14   1   7          0.43          0.62         0.52 o                         
 -14   2   7          1.27          0.77         0.40 o                         
 -13   2   7          2.02          2.82         1.03 o                         
 -12   2   7          0.45          0.00         0.46 o                         
 -11   2   7          1.25          1.47         0.46 o                         
 -10   2   7          0.32         -0.13         0.46 o                         
  -9   2   7         17.68         17.80         0.73 o                         
  -8   2   7        131.52        120.84         3.42 o                         
  -7   2   7         35.85         30.68         0.91 o                         
  -6   2   7         78.21         95.33         2.81 o                         
  -5   2   7          2.48          1.56         0.66 o                         
  -4   2   7          0.03          3.30         0.62 o                         
  -3   2   7         12.65         17.47         1.33 o                         
  -2   2   7         80.90         83.23         2.77 o                         
  -1   2   7        112.06        121.28         5.09 o                         
   0   2   7        259.67        319.61        12.65 o                         
   1   2   7         50.21         53.93         1.88 o                         
   2   2   7          1.74          2.29         0.30 o                         
   3   2   7       1010.10       1150.39        45.25 o                         
   4   2   7         41.90         63.62         2.95 o                         
   5   2   7        132.87        150.52         4.64 o                         
   6   2   7         59.13         60.37         3.09 o                         
   7   2   7         95.49        113.79         8.08 o                         
   8   2   7          1.40          1.88         0.66 o                         
   9   2   7          9.29          8.88         0.60 o                         
  10   2   7         68.52         76.83         3.08 o                         
  11   2   7          0.68          0.33         0.56 o                         
  12   2   7          4.77          7.17         0.98 o                         
  13   2   7          1.61          0.32         0.95 o                         
 -13   3   7          0.06          0.28         0.34 o                         
 -12   3   7          0.16         -0.06         0.43 o                         
 -11   3   7          0.72          0.87         0.78 o                         
 -10   3   7          2.77          3.32         0.70 o                         
  -9   3   7          5.18          5.90         0.81 o                         
  -8   3   7          2.10          3.08         0.53 o                         
  -7   3   7          5.44          5.76         0.64 o                         
  -6   3   7          7.91          5.41         0.49 o                         
  -5   3   7          2.17          0.49         0.43 o                         
  -4   3   7          8.20          5.27         1.42 o                         
  -3   3   7         31.95         21.72         0.70 o                         
  -2   3   7         52.07         54.92         1.38 o                         
  -1   3   7         28.59         26.84         1.14 o                         
   0   3   7         30.17         28.18         1.59 o                         
   1   3   7          1.09          1.17         0.38 o                         
   2   3   7         10.36          9.68         0.77 o                         
   3   3   7         22.35         23.98         1.36 o                         
   4   3   7          8.55         11.47         0.68 o                         
   5   3   7        380.98        401.11        13.43 o                         
   6   3   7          4.50          3.25         0.93 o                         
   7   3   7         47.30         67.65         2.81 o                         
   8   3   7         11.00         10.78         0.79 o                         
   9   3   7          0.00          0.16         0.62 o                         
  10   3   7          0.06         -0.18         0.74 o                         
  11   3   7          0.00          0.18         0.52 o                         
  12   3   7          0.67          1.17         0.37 o                         
 -11   4   7          0.00         -0.03         0.34 o                         
 -10   4   7          0.30          0.74         0.55 o                         
  -9   4   7          0.79          0.70         0.56 o                         
  -8   4   7          0.09          0.21         0.37 o                         
  -7   4   7         20.81         22.76         1.06 o                         
  -6   4   7         21.64         27.57         1.00 o                         
  -5   4   7          0.26         -0.13         0.44 o                         
  -4   4   7          0.61          0.05         0.48 o                         
  -3   4   7          0.02         -0.04         0.32 o                         
  -2   4   7          0.21          0.55         0.28 o                         
  -1   4   7          3.04          3.48         0.32 o                         
   0   4   7          0.15          0.36         0.44 o                         
   1   4   7          0.58          0.88         0.52 o                         
   2   4   7         24.75         23.86         1.05 o                         
   3   4   7        162.07        191.48         5.54 o                         
   4   4   7          3.60          3.02         0.68 o                         
   5   4   7          5.78          7.84         0.73 o                         
   6   4   7          4.63          5.04         0.74 o                         
   7   4   7          4.48          4.06         0.65 o                         
   8   4   7          1.14          1.02         0.55 o                         
   9   4   7          0.06         -0.22         0.54 o                         
  10   4   7          2.95          1.51         0.44 o                         
  -7   5   7          1.44          1.35         0.37 o                         
  -6   5   7          2.11          0.77         0.43 o                         
  -5   5   7         21.21         26.86         2.92 o                         
  -4   5   7          5.33          4.22         0.62 o                         
  -3   5   7          0.42          0.43         0.52 o                         
  -2   5   7          5.53          6.46         0.68 o                         
  -1   5   7          0.93          1.60         0.52 o                         
   0   5   7          0.80          1.05         0.47 o                         
   1   5   7         12.38         10.99         0.95 o                         
   2   5   7          8.42          8.58         1.25 o                         
   3   5   7          0.01         -0.23         0.41 o                         
   4   5   7          0.20         -0.40         0.40 o                         
   5   5   7          0.16         -0.50         0.50 o                         
   6   5   7          3.51          1.28         1.12 o                         
 -15   0   8          0.79          0.39         0.29 o                         
 -14   0   8          1.34          1.94         0.62 o                         
 -13   0   8          4.29          4.31         0.80 o                         
 -12   0   8         17.70         19.07         1.24 o                         
 -11   0   8        204.08        193.30         6.81 o                         
 -10   0   8         99.40         88.75         3.45 o                         
  -9   0   8         24.58         21.38         1.39 o                         
  -8   0   8        203.66        171.68        10.99 o                         
  -7   0   8        120.99        123.67         5.44 o                         
  -6   0   8        873.59        746.82        33.42 o                         
  -5   0   8       1790.82       1303.91        83.82 o                         
  -4   0   8       1588.59       1432.49        56.29 o                         
  -3   0   8       1342.20       1315.97        52.05 o                         
  -2   0   8        162.60         94.47         5.57 o                         
  -1   0   8          3.04          6.93         0.80 o                         
   0   0   8        307.51        266.50        14.96 o                         
   1   0   8        233.82        357.33        14.19 o                         
   2   0   8        526.61        564.85        29.35 o                         
   3   0   8        181.76        132.14         6.53 o                         
   4   0   8          1.50          3.25         1.00 o                         
   5   0   8         95.76         71.67         3.63 o                         
   6   0   8        123.50        102.68         6.74 o                         
   7   0   8         50.15         55.37         2.68 o                         
   8   0   8         36.82         41.62         1.72 o                         
   9   0   8          8.02          7.44         0.79 o                         
  10   0   8         11.32         11.18         1.45 o                         
  11   0   8         38.61         44.17         3.11 o                         
  12   0   8          4.10          5.36         1.35 o                         
  13   0   8          0.39         -0.55         0.98 o                         
  14   0   8          6.68          4.52         0.71 o                         
 -15   1   8          0.33          0.21         0.29 o                         
 -14   1   8          1.12          2.29         0.41 o                         
 -13   1   8          2.61          2.10         0.60 o                         
 -12   1   8         13.07         14.37         0.95 o                         
 -11   1   8          2.73          2.18         0.68 o                         
 -10   1   8         74.13         73.28         1.96 o                         
  -9   1   8         13.08         11.96         1.18 o                         
  -8   1   8          0.15          0.01         0.55 o                         
  -7   1   8        118.34        108.59         3.09 o                         
  -6   1   8       1549.00       1218.26        30.26 o                         
  -5   1   8        401.72        332.01         8.47 o                         
  -4   1   8          3.04          3.10         0.76 o                         
  -3   1   8        240.11        201.88         8.12 o                         
  -2   1   8        204.91        258.28        10.30 o                         
  -1   1   8        320.99        384.05        10.73 o                         
   0   1   8        242.54        274.97        10.93 o                         
   1   1   8        124.06        160.97         7.71 o                         
   2   1   8       1361.97       1664.41        46.32 o                         
   3   1   8        199.78        192.36         6.19 o                         
   4   1   8         32.10         37.48         1.96 o                         
   5   1   8          1.26          0.92         0.71 o                         
   6   1   8          2.80          1.88         1.16 o                         
   7   1   8          0.25          0.13         0.43 o                         
   8   1   8        210.41        201.11         4.74 o                         
   9   1   8          3.34          3.38         0.60 o                         
  10   1   8          0.94          1.82         0.51 o                         
  11   1   8          1.74          2.39         0.91 o                         
  12   1   8         36.62         44.76         2.08 o                         
  13   1   8          0.14          1.50         0.63 o                         
  14   1   8          0.23          0.34         0.43 o                         
 -13   2   8          0.01         -0.36         0.71 o                         
 -12   2   8          0.24          0.68         1.37 o                         
 -11   2   8          1.63          1.17         0.44 o                         
 -10   2   8          0.35         -0.18         0.45 o                         
  -9   2   8          0.54          0.10         0.47 o                         
  -8   2   8          7.16          7.97         0.57 o                         
  -7   2   8         10.09          9.95         0.48 o                         
  -6   2   8         57.48         65.12         1.98 o                         
  -5   2   8         86.86         91.38         3.36 o                         
  -4   2   8         16.71         12.77         1.72 o                         
  -3   2   8         71.23         82.69         6.03 o                         
  -2   2   8         33.64         37.86         3.39 o                         
  -1   2   8        299.98        254.70        10.25 o                         
   0   2   8         78.46         98.99         3.06 o                         
   1   2   8         80.16        109.81         3.34 o                         
   2   2   8         22.71         17.71         1.49 o                         
   3   2   8       4290.37       3444.94       182.25 o                         
   4   2   8        403.39        427.74        17.12 o                         
   5   2   8         57.22         53.85         2.07 o                         
   6   2   8         21.03         20.02         1.13 o                         
   7   2   8        105.01        106.18         3.24 o                         
   8   2   8          8.51         10.57         0.84 o                         
   9   2   8         37.64         44.01         1.43 o                         
  10   2   8          9.34         11.01         0.63 o                         
  11   2   8          0.41          0.19         0.63 o                         
  12   2   8          1.18          0.80         0.77 o                         
  13   2   8          4.51          3.58         0.43 o                         
 -13   3   8          0.03          0.46         0.34 o                         
 -12   3   8          1.58          2.15         0.55 o                         
 -11   3   8          0.10          0.93         0.57 o                         
 -10   3   8          4.65          4.97         0.83 o                         
  -9   3   8          0.86          1.81         0.69 o                         
  -8   3   8         10.97         10.20         0.71 o                         
  -7   3   8          6.53          6.66         0.62 o                         
  -6   3   8         26.68         23.27         0.92 o                         
  -5   3   8         38.41         31.04         1.71 o                         
  -4   3   8         55.97         49.84         3.28 o                         
  -3   3   8         56.68         61.50         1.68 o                         
  -2   3   8        258.94        254.20         6.50 o                         
  -1   3   8        231.45        226.17         6.92 o                         
   0   3   8          7.93          8.07         0.56 o                         
   1   3   8         54.00         52.63         2.43 o                         
   2   3   8          4.77          3.96         0.39 o                         
   3   3   8         96.10         92.02         3.54 o                         
   4   3   8        174.75        176.33         7.38 o                         
   5   3   8       1044.36       1212.84        40.09 o                         
   6   3   8          3.20          4.94         0.74 o                         
   7   3   8          2.10          3.15         0.68 o                         
   8   3   8          0.62          1.03         0.60 o                         
   9   3   8          1.97          1.36         0.58 o                         
  10   3   8          3.57          2.38         1.94 o                         
  11   3   8          6.26          5.03         0.89 o                         
  12   3   8          0.10          0.40         0.31 o                         
 -10   4   8          3.98          4.62         0.65 o                         
  -9   4   8          0.88          0.12         0.71 o                         
  -8   4   8          1.37          1.59         0.43 o                         
  -7   4   8          1.29          0.91         0.44 o                         
  -6   4   8          0.43         -0.17         0.42 o                         
  -5   4   8          1.49          1.00         0.37 o                         
  -4   4   8          1.31          1.67         0.42 o                         
  -3   4   8         24.16         19.77         1.39 o                         
  -2   4   8          5.27          5.21         0.38 o                         
  -1   4   8          8.93          8.01         0.45 o                         
   0   4   8         18.06         15.16         0.74 o                         
   1   4   8          2.26          1.78         0.74 o                         
   2   4   8         80.37         80.78         2.56 o                         
   3   4   8        258.80        294.77        12.00 o                         
   4   4   8         45.76         63.36         2.49 o                         
   5   4   8          9.50         12.62         0.71 o                         
   6   4   8          1.93          2.05         0.77 o                         
   7   4   8          0.01          0.23         0.69 o                         
   8   4   8          0.22          0.77         0.52 o                         
   9   4   8          8.45         11.09         1.20 o                         
  10   4   8          0.43          0.65         0.28 o                         
  -7   5   8          0.74          0.74         0.31 o                         
  -6   5   8          0.95          0.22         0.40 o                         
  -5   5   8          2.50          1.85         0.49 o                         
  -4   5   8          0.76          1.14         0.49 o                         
  -3   5   8          0.92          0.62         0.49 o                         
  -2   5   8          0.05         -0.34         0.49 o                         
  -1   5   8         14.79         16.81         1.14 o                         
   0   5   8          2.51          2.86         0.50 o                         
   1   5   8          5.12          5.97         1.69 o                         
   2   5   8          0.65          0.43         0.60 o                         
   3   5   8          0.06         -0.36         0.43 o                         
   4   5   8          1.22          1.35         0.39 o                         
   5   5   8          4.46          2.26         0.88 o                         
   6   5   8          0.03         -0.06         0.37 o                         
 -15   1   9          0.00          0.18         0.68 o                         
 -14   1   9          2.07          2.81         0.42 o                         
 -13   1   9          1.52          1.50         0.47 o                         
 -12   1   9          6.21          8.45         0.64 o                         
 -11   1   9          0.45          0.23         0.54 o                         
 -10   1   9         19.96         16.37         1.46 o                         
  -9   1   9        138.73        114.21         3.90 o                         
  -8   1   9         23.00         18.79         0.87 o                         
  -7   1   9         10.93         12.78         0.92 o                         
  -6   1   9        377.26        361.01        10.52 o                         
  -5   1   9         57.11         68.84         2.64 o                         
  -4   1   9        129.27         79.30         3.57 o                         
  -3   1   9         71.71         64.03         2.43 o                         
  -2   1   9        116.87        101.40         3.67 o                         
  -1   1   9         52.29         63.42         1.96 o                         
   0   1   9         91.51         96.43         4.00 o                         
   1   1   9        765.54       1159.22        45.54 o                         
   2   1   9       1433.65       1886.74        52.20 o                         
   3   1   9       1401.37       1656.62        45.57 o                         
   4   1   9        810.44        845.63        29.81 o                         
   5   1   9        155.51        182.78         6.70 o                         
   6   1   9         28.05         32.57         1.50 o                         
   7   1   9         33.60         33.80         1.13 o                         
   8   1   9         28.36         30.39         1.07 o                         
   9   1   9          2.56          1.98         0.59 o                         
  10   1   9          3.52          3.67         0.54 o                         
  11   1   9          0.37          0.28         0.89 o                         
  12   1   9         44.68         44.58         3.09 o                         
  13   1   9          0.01          0.49         0.58 o                         
  14   1   9          0.68          0.34         0.60 o                         
 -13   2   9          6.10          9.28         1.13 o                         
 -12   2   9          0.61          0.32         0.62 o                         
 -11   2   9          8.28          6.90         0.55 o                         
 -10   2   9          0.37          0.53         0.48 o                         
  -9   2   9          7.72          6.14         0.55 o                         
  -8   2   9         15.94         18.89         1.00 o                         
  -7   2   9         11.61          9.59         0.81 o                         
  -6   2   9         11.88         11.16         0.57 o                         
  -5   2   9        167.28        160.94         8.01 o                         
  -4   2   9         18.36         27.63         1.29 o                         
  -3   2   9        126.76        143.03         5.50 o                         
  -2   2   9        227.02        215.99        12.96 o                         
  -1   2   9        187.26        154.70         6.25 o                         
   0   2   9        305.70        363.40        10.25 o                         
   1   2   9         19.73         23.61         1.07 o                         
   2   2   9          5.97          9.79         0.49 o                         
   3   2   9       4090.04       3376.13       132.27 o                         
   4   2   9        818.11        960.62        31.17 o                         
   5   2   9         47.24         65.13         2.45 o                         
   6   2   9         40.92         41.99         1.79 o                         
   7   2   9        350.98        425.80        18.15 o                         
   8   2   9         27.31         28.58         1.11 o                         
   9   2   9          7.67         10.02         0.63 o                         
  10   2   9         12.53         10.85         0.71 o                         
  11   2   9          1.48          1.23         0.55 o                         
  12   2   9          2.54          1.75         1.88 o                         
  13   2   9          0.45         -0.43         0.51 o                         
 -12   3   9          0.27          0.15         0.49 o                         
 -11   3   9          1.56          1.10         0.51 o                         
 -10   3   9          6.99         10.13         0.84 o                         
  -9   3   9          6.22          6.33         0.74 o                         
  -8   3   9          0.33          0.62         0.40 o                         
  -7   3   9          1.72          2.78         0.59 o                         
  -6   3   9         25.72         21.46         0.96 o                         
  -5   3   9          0.02          0.23         0.40 o                         
  -4   3   9          1.39          1.62         0.37 o                         
  -3   3   9          0.25          1.18         0.38 o                         
  -2   3   9         20.22         22.54         1.03 o                         
  -1   3   9         55.85         53.40         1.91 o                         
   0   3   9         63.66         63.51         3.15 o                         
   1   3   9         17.51         16.66         1.15 o                         
   2   3   9         66.29         54.85         3.18 o                         
   3   3   9         25.02         28.50         0.99 o                         
   4   3   9          0.06         -0.02         0.53 o                         
   5   3   9          1.12          1.22         0.87 o                         
   6   3   9          3.01          3.79         0.83 o                         
   7   3   9         38.40         45.20         2.36 o                         
   8   3   9         32.19         33.52         1.47 o                         
   9   3   9          0.17         -0.11         0.58 o                         
  10   3   9          0.76          0.61         1.72 o                         
  11   3   9          0.34          0.72         0.44 o                         
  12   3   9          0.01          0.01         0.55 o                         
 -11   4   9          0.00          0.06         0.31 o                         
 -10   4   9          0.00          0.46         0.46 o                         
  -9   4   9          2.41          2.97         0.66 o                         
  -8   4   9          0.63          0.94         0.50 o                         
  -7   4   9          0.16         -0.14         0.42 o                         
  -6   4   9          5.13          4.61         0.41 o                         
  -5   4   9          0.96          0.96         0.35 o                         
  -4   4   9          2.09          2.52         0.36 o                         
  -3   4   9          0.48          0.81         0.56 o                         
  -2   4   9          0.00         -0.31         0.31 o                         
  -1   4   9         11.01         11.15         0.80 o                         
   0   4   9         20.88         21.02         1.05 o                         
   1   4   9          3.90          3.16         0.51 o                         
   2   4   9         46.18         50.94         1.78 o                         
   3   4   9         21.01         23.81         1.01 o                         
   4   4   9          1.74          2.32         0.40 o                         
   5   4   9          1.47          1.31         0.37 o                         
   6   4   9          0.27          0.49         0.40 o                         
   7   4   9          1.17          1.26         0.49 o                         
   8   4   9          3.41          3.18         1.03 o                         
   9   4   9          0.03         -0.22         0.43 o                         
  10   4   9          6.86          6.19         0.95 o                         
  -7   5   9          0.11          0.03         0.28 o                         
  -6   5   9         11.06         12.50         0.83 o                         
  -5   5   9         17.43         18.87         1.20 o                         
  -4   5   9          1.01          0.71         0.46 o                         
  -3   5   9          0.05         -0.12         0.46 o                         
  -2   5   9          6.53          7.70         0.68 o                         
  -1   5   9          0.55          0.92         0.46 o                         
   0   5   9          1.88          2.21         0.47 o                         
   1   5   9          0.02          0.21         0.80 o                         
   2   5   9          1.29          2.40         1.57 o                         
   3   5   9          0.62          0.49         1.39 o                         
   4   5   9          0.55          0.53         0.39 o                         
   5   5   9          0.09          0.18         0.92 o                         
   6   5   9          1.20          0.33         0.66 o                         
   7   5   9          3.32          2.15         0.65 o                         
 -15   0  10          0.09         -0.55         0.55 o                         
 -14   0  10          0.15          0.12         0.60 o                         
 -13   0  10          7.16          6.63         0.77 o                         
 -12   0  10         18.27         15.84         1.13 o                         
 -11   0  10         75.81         70.68         2.31 o                         
 -10   0  10        144.23        155.41         5.74 o                         
  -9   0  10         58.27         51.86         2.25 o                         
  -8   0  10         40.37         45.14         2.53 o                         
  -7   0  10         22.44         14.02         1.27 o                         
  -6   0  10         14.74         23.27         1.94 o                         
  -5   0  10        159.53        162.95         9.63 o                         
  -4   0  10       4757.58       3602.84       199.74 o                         
  -3   0  10         68.57        113.05         6.68 o                         
  -2   0  10          0.32          1.03         0.78 o                         
  -1   0  10        192.26        222.46         8.95 o                         
   0   0  10       1006.04       1154.41        64.12 o                         
   1   0  10        143.82         76.12         4.65 o                         
   2   0  10         51.60         79.88         5.42 o                         
   3   0  10         35.38         21.35         2.15 o                         
   4   0  10        101.81        102.61         8.59 o                         
   5   0  10         64.11         63.49         7.28 o                         
   6   0  10        157.89        154.13        12.36 o                         
   7   0  10         52.36         48.77         2.94 o                         
   8   0  10         25.56         30.18         2.08 o                         
   9   0  10          6.74          6.00         0.83 o                         
  10   0  10         29.28         35.64         2.80 o                         
  11   0  10          4.66         10.53         1.60 o                         
  12   0  10         22.83         27.36         2.12 o                         
  13   0  10          8.77         11.20         1.14 o                         
  14   0  10         25.88         23.21         1.45 o                         
 -15   1  10          0.01          0.58         0.71 o                         
 -14   1  10          0.09         -0.19         0.40 o                         
 -13   1  10          0.02         -0.14         0.44 o                         
 -12   1  10         23.18         23.93         0.99 o                         
 -11   1  10         20.26         18.25         0.94 o                         
 -10   1  10         37.92         32.69         1.07 o                         
  -9   1  10         98.61        105.24         3.40 o                         
  -8   1  10        194.41        211.16         5.34 o                         
  -7   1  10         53.61         37.19         1.43 o                         
  -6   1  10        296.88        274.02        10.06 o                         
  -5   1  10        283.86        254.37        14.93 o                         
  -4   1  10          0.01          1.63         0.84 o                         
  -3   1  10        139.76        125.16         3.69 o                         
  -2   1  10         61.29         78.52         2.37 o                         
  -1   1  10        176.53        226.21         6.40 o                         
   0   1  10         48.20         93.63         3.91 o                         
   1   1  10         15.60         15.26         0.85 o                         
   2   1  10         57.28         96.34         3.80 o                         
   3   1  10        528.42        645.61        18.03 o                         
   4   1  10         10.95         10.25         0.91 o                         
   5   1  10         17.36         12.66         0.97 o                         
   6   1  10          2.27          2.28         0.57 o                         
   7   1  10          0.00         -0.05         0.45 o                         
   8   1  10         36.39         41.51         1.22 o                         
   9   1  10         92.14        100.42         2.82 o                         
  10   1  10          2.83          3.39         0.55 o                         
  11   1  10          1.91          2.50         0.55 o                         
  12   1  10         21.62         27.23         1.41 o                         
  13   1  10          0.02          0.61         0.51 o                         
  14   1  10          2.25          0.25         0.83 o                         
 -13   2  10          0.19          0.27         0.54 o                         
 -12   2  10          2.09          3.57         0.95 o                         
 -11   2  10          2.06          2.65         0.45 o                         
 -10   2  10          1.66          1.43         0.43 o                         
  -9   2  10         10.27          6.66         0.51 o                         
  -8   2  10          4.28          3.75         0.43 o                         
  -7   2  10         40.96         44.98         1.32 o                         
  -6   2  10          3.64          3.20         0.40 o                         
  -5   2  10          0.02          0.31         0.44 o                         
  -4   2  10          4.15          5.24         0.50 o                         
  -3   2  10        214.85        272.93         9.13 o                         
  -2   2  10        205.95        194.78        11.88 o                         
  -1   2  10        570.06        676.30        35.41 o                         
   0   2  10         10.78          5.76         0.38 o                         
   1   2  10        227.78        300.16         8.43 o                         
   2   2  10         23.38         15.55         0.67 o                         
   3   2  10        536.27        595.36        41.02 o                         
   4   2  10          1.09         -0.28         0.49 o                         
   5   2  10         19.12         17.77         1.22 o                         
   6   2  10          7.46          8.24         1.04 o                         
   7   2  10        223.71        252.26         8.31 o                         
   8   2  10         73.84         74.88         2.65 o                         
   9   2  10          0.01          0.22         0.49 o                         
  10   2  10         18.51         20.74         0.95 o                         
  11   2  10          2.20          1.87         0.51 o                         
  12   2  10          0.00         -0.06         1.69 o                         
  13   2  10          0.54          0.98         0.98 o                         
 -12   3  10          0.38          0.27         0.33 o                         
 -11   3  10          0.52          0.55         0.58 o                         
 -10   3  10          1.14          1.48         0.47 o                         
  -9   3  10          0.00          0.18         0.49 o                         
  -8   3  10          0.21          0.31         0.46 o                         
  -7   3  10          1.61          0.95         0.43 o                         
  -6   3  10          1.72          1.71         0.41 o                         
  -5   3  10          6.92          7.18         0.65 o                         
  -4   3  10         25.51         27.08         0.90 o                         
  -3   3  10         60.20         60.79         2.26 o                         
  -2   3  10         83.54         88.87         2.66 o                         
  -1   3  10        256.80        257.88         5.94 o                         
   0   3  10          0.62          0.92         0.26 o                         
   1   3  10         44.31         37.21         1.97 o                         
   2   3  10        124.83        119.13         4.88 o                         
   3   3  10        253.93        275.15         7.70 o                         
   4   3  10        418.31        467.93        13.37 o                         
   5   3  10        857.84        951.60        37.94 o                         
   6   3  10          0.03         -0.14         0.63 o                         
   7   3  10          1.14          0.06         0.87 o                         
   8   3  10          1.47          2.93         0.74 o                         
   9   3  10          4.35          4.00         0.62 o                         
  10   3  10          0.11         -0.46         0.56 o                         
  11   3  10          1.40          1.77         0.44 o                         
  12   3  10          0.32          0.43         0.57 o                         
 -11   4  10          1.11          0.77         0.31 o                         
 -10   4  10          5.89          6.95         0.46 o                         
  -9   4  10          2.17          3.57         0.68 o                         
  -8   4  10         24.03         27.39         3.91 o                         
  -7   4  10          4.33          5.28         1.19 o                         
  -6   4  10          6.71          5.05         0.40 o                         
  -5   4  10          0.87          1.24         0.35 o                         
  -4   4  10          0.01          0.08         0.32 o                         
  -3   4  10          1.09          0.58         0.32 o                         
  -2   4  10          4.82          5.69         0.45 o                         
  -1   4  10          9.87         10.36         0.63 o                         
   0   4  10         17.97         14.60         0.72 o                         
   1   4  10         16.13         10.51         0.65 o                         
   2   4  10         11.39         12.56         1.22 o                         
   3   4  10         11.67         12.64         1.57 o                         
   4   4  10          0.20          0.88         0.45 o                         
   5   4  10         29.52         29.46         1.02 o                         
   6   4  10          6.00          5.79         0.60 o                         
   7   4  10          4.80          4.04         0.68 o                         
   8   4  10          6.45          6.95         0.61 o                         
   9   4  10          9.67         13.27         0.82 o                         
  10   4  10          0.19          1.03         0.54 o                         
  -6   5  10          0.83          1.11         0.34 o                         
  -5   5  10          0.87          0.68         0.40 o                         
  -4   5  10          0.00          0.68         0.40 o                         
  -3   5  10          5.88          5.36         0.55 o                         
  -2   5  10          1.98          2.28         0.46 o                         
  -1   5  10          8.56          8.83         0.71 o                         
   0   5  10          0.65          0.25         0.63 o                         
   1   5  10          0.22          0.41         0.47 o                         
   2   5  10          0.34          1.01         0.46 o                         
   3   5  10          4.60          5.20         1.39 o                         
   4   5  10          1.83          0.80         1.14 o                         
   5   5  10          1.65          0.31         1.02 o                         
   6   5  10          0.09         -0.12         0.83 o                         
   7   5  10          1.65          0.71         0.58 o                         
 -15   1  11          0.24          0.43         0.71 o                         
 -14   1  11          0.12          0.56         1.19 o                         
 -13   1  11          0.26          0.71         0.46 o                         
 -12   1  11          5.69          7.06         0.60 o                         
 -11   1  11         11.96         12.49         0.65 o                         
 -10   1  11         82.06         85.74         3.38 o                         
  -9   1  11        151.00        144.44         3.45 o                         
  -8   1  11          0.03          2.52         0.41 o                         
  -7   1  11          0.26         -0.31         0.54 o                         
  -6   1  11          6.75          7.33         1.00 o                         
  -5   1  11          1.93          5.54         1.91 o                         
  -4   1  11          0.00          0.70         0.83 o                         
  -3   1  11        188.49        189.52         4.88 o                         
  -2   1  11        483.51        735.94        20.53 o                         
  -1   1  11          6.71          5.27         0.85 o                         
   0   1  11          1.47          1.34         0.74 o                         
   1   1  11       2325.03       2951.11        81.79 o                         
   2   1  11       1479.74       2634.50       145.50 o                         
   3   1  11        332.13        485.12        16.10 o                         
   4   1  11         65.84         81.35         3.31 o                         
   5   1  11         30.02         37.98         1.83 o                         
   6   1  11          0.11          0.65         0.61 o                         
   7   1  11          1.74          1.84         0.62 o                         
   8   1  11         27.39         30.69         1.00 o                         
   9   1  11         39.47         41.22         1.42 o                         
  10   1  11         47.43         56.53         2.04 o                         
  11   1  11          7.88          8.53         0.65 o                         
  12   1  11          8.10          9.10         0.81 o                         
  13   1  11          0.82          0.42         0.47 o                         
 -13   2  11          5.31          5.60         0.71 o                         
 -12   2  11          5.02          5.29         0.94 o                         
 -11   2  11          6.32          6.30         0.75 o                         
 -10   2  11          0.03         -0.41         0.41 o                         
  -9   2  11         25.85         27.69         1.07 o                         
  -8   2  11         80.29         96.21         3.78 o                         
  -7   2  11         11.17         11.02         0.62 o                         
  -6   2  11         23.69         21.63         1.08 o                         
  -5   2  11          1.95          2.17         0.37 o                         
  -4   2  11          3.91          3.71         0.50 o                         
  -3   2  11         30.60         30.13         1.37 o                         
  -2   2  11        178.45        184.15         8.51 o                         
  -1   2  11        294.06        369.15        11.87 o                         
   0   2  11       1227.35       1388.12        38.43 o                         
   1   2  11       1213.26       1294.70        35.95 o                         
   2   2  11         83.03         81.43         3.77 o                         
   3   2  11        188.10        208.96         9.45 o                         
   4   2  11         80.02         65.49         2.29 o                         
   5   2  11         17.71         23.87         1.23 o                         
   6   2  11          9.14          9.57         0.85 o                         
   7   2  11        172.18        202.38         6.94 o                         
   8   2  11         13.29         15.47         0.86 o                         
   9   2  11         11.30         12.84         0.66 o                         
  10   2  11          0.01          0.01         0.51 o                         
  11   2  11          0.88          0.81         0.48 o                         
  12   2  11          1.35          1.42         1.60 o                         
  13   2  11          0.16         -0.22         0.83 o                         
 -12   3  11          0.47          0.62         0.49 o                         
 -11   3  11          0.44          1.05         0.53 o                         
 -10   3  11          2.12          3.05         0.48 o                         
  -9   3  11          4.35          3.91         0.52 o                         
  -8   3  11          3.39          2.43         0.84 o                         
  -7   3  11          0.65          0.85         0.43 o                         
  -6   3  11         16.51         16.64         0.76 o                         
  -5   3  11          4.46          3.44         0.42 o                         
  -4   3  11          0.05          0.32         0.38 o                         
  -3   3  11          8.65          9.04         0.59 o                         
  -2   3  11          1.54          1.79         0.42 o                         
  -1   3  11          0.07         -0.49         0.49 o                         
   0   3  11          0.61          0.39         0.34 o                         
   1   3  11         76.64         67.28         2.90 o                         
   2   3  11        125.33        122.46         5.10 o                         
   3   3  11         18.11         19.27         0.76 o                         
   4   3  11         68.73         71.86         2.19 o                         
   5   3  11         75.11         88.91         3.14 o                         
   6   3  11         11.03         12.11         0.83 o                         
   7   3  11          0.02         -0.44         0.90 o                         
   8   3  11          4.43          4.00         0.66 o                         
   9   3  11          2.60          2.21         0.55 o                         
  10   3  11          2.57          2.64         0.80 o                         
  11   3  11          0.10         -1.11         1.35 o                         
 -10   4  11          1.71          2.39         0.43 o                         
  -9   4  11          7.11         11.68         0.65 o                         
  -8   4  11          6.94          9.18         2.08 o                         
  -7   4  11          5.43          6.46         0.62 o                         
  -6   4  11          3.21          3.23         0.42 o                         
  -5   4  11          0.14          0.07         0.33 o                         
  -4   4  11          2.00          2.74         0.34 o                         
  -3   4  11          0.22          0.53         0.30 o                         
  -2   4  11          1.34          0.99         0.34 o                         
  -1   4  11         22.52         18.65         2.79 o                         
   0   4  11         13.63         14.31         0.69 o                         
   1   4  11         20.42         19.21         0.87 o                         
   2   4  11         27.54         29.48         1.28 o                         
   3   4  11         12.83         12.33         0.69 o                         
   4   4  11          6.03          6.54         0.71 o                         
   5   4  11          1.48          0.92         0.50 o                         
   6   4  11          1.10          1.51         0.52 o                         
   7   4  11          3.39          2.50         0.47 o                         
   8   4  11          0.17          1.07         0.51 o                         
   9   4  11          0.95          0.64         0.95 o                         
  -6   5  11          4.78          4.40         0.40 o                         
  -5   5  11          3.97          4.92         0.46 o                         
  -4   5  11          0.00          0.06         0.34 o                         
  -3   5  11          0.20          0.62         0.40 o                         
  -2   5  11          3.24          4.40         0.49 o                         
  -1   5  11          0.45          0.34         0.43 o                         
   0   5  11          4.65          4.43         0.52 o                         
   1   5  11          4.79          5.83         1.15 o                         
   2   5  11          0.20          0.04         0.72 o                         
   3   5  11          0.45          1.54         1.23 o                         
   4   5  11          1.17          1.72         1.08 o                         
   5   5  11          0.30          0.37         0.95 o                         
   6   5  11          0.23         -0.77         0.77 o                         
 -15   0  12          0.07         -0.25         0.55 o                         
 -14   0  12          0.01         -0.29         0.48 o                         
 -13   0  12          1.41          1.17         0.64 o                         
 -12   0  12         10.50         10.92         0.86 o                         
 -11   0  12          0.43          0.91         0.70 o                         
 -10   0  12        130.65        102.45         4.47 o                         
  -9   0  12        304.83        277.15         9.28 o                         
  -8   0  12        111.82         71.28         2.66 o                         
  -7   0  12         34.50         24.90         1.21 o                         
  -6   0  12         37.67         42.17         3.29 o                         
  -5   0  12        547.96        513.09        28.96 o                         
  -4   0  12       3343.95       3065.53       120.74 o                         
  -3   0  12       1343.08       1320.10        73.41 o                         
  -2   0  12         65.55         95.94         4.09 o                         
  -1   0  12        229.02        271.96        10.86 o                         
   0   0  12         40.43         65.22         4.00 o                         
   1   0  12         32.69         51.96         2.37 o                         
   2   0  12         25.85         53.78         2.66 o                         
   3   0  12          4.56          2.38         1.14 o                         
   4   0  12          5.25          8.75         1.37 o                         
   5   0  12        121.73         89.61         3.92 o                         
   6   0  12        274.88        189.70         8.19 o                         
   7   0  12         27.88         27.26         1.29 o                         
   8   0  12         26.90         48.99         3.80 o                         
   9   0  12         69.58         60.34         4.92 o                         
  10   0  12         22.01         22.72         2.19 o                         
  11   0  12         12.56         18.22         1.82 o                         
  12   0  12         16.51         15.67         1.51 o                         
  13   0  12          7.09          6.40         0.83 o                         
 -15   1  12          0.39          0.22         0.77 o                         
 -14   1  12          0.07          0.41         0.52 o                         
 -13   1  12          0.11          0.44         0.43 o                         
 -12   1  12          8.13          8.16         0.62 o                         
 -11   1  12         29.57         32.35         1.06 o                         
 -10   1  12         56.35         50.07         1.59 o                         
  -9   1  12        108.40         85.91         2.19 o                         
  -8   1  12         82.17         64.36         1.73 o                         
  -7   1  12         46.73         37.77         1.43 o                         
  -6   1  12        203.88        159.82         4.74 o                         
  -5   1  12          0.18         -0.49         1.85 o                         
  -4   1  12        267.18        219.78         8.97 o                         
  -3   1  12        219.54        250.96         6.46 o                         
  -2   1  12        262.84        406.70        11.46 o                         
  -1   1  12          5.11          5.02         0.84 o                         
   0   1  12          0.33         -0.62         0.74 o                         
   1   1  12        742.12        924.00        25.81 o                         
   2   1  12         35.58         27.53         2.20 o                         
   3   1  12        126.52        161.50         9.61 o                         
   4   1  12         67.01         59.02         2.17 o                         
   5   1  12          7.76          7.19         0.53 o                         
   6   1  12         13.78         14.24         0.70 o                         
   7   1  12          5.09          4.63         0.55 o                         
   8   1  12          4.59          4.06         0.51 o                         
   9   1  12        142.34        174.73         6.53 o                         
  10   1  12         89.54         81.41         3.14 o                         
  11   1  12          4.04          3.16         0.53 o                         
  12   1  12          1.19          2.09         0.63 o                         
  13   1  12          0.34          0.14         0.39 o                         
 -13   2  12          0.13         -0.58         1.05 o                         
 -12   2  12          0.07         -0.13         0.62 o                         
 -11   2  12          2.40          2.06         0.68 o                         
 -10   2  12          6.03          7.31         0.58 o                         
  -9   2  12         45.80         46.56         1.41 o                         
  -8   2  12         41.31         36.81         1.15 o                         
  -7   2  12        142.75        143.74         3.24 o                         
  -6   2  12          0.08          0.51         0.49 o                         
  -5   2  12          4.61          4.19         0.35 o                         
  -4   2  12          4.72          5.13         0.49 o                         
  -3   2  12        191.15        226.72        12.73 o                         
  -2   2  12        149.39        111.86         5.06 o                         
  -1   2  12        523.11        619.63        32.43 o                         
   0   2  12        310.23        275.73         7.76 o                         
   1   2  12       1462.55       1662.54        55.11 o                         
   2   2  12          5.56          8.18         0.55 o                         
   3   2  12         66.12         57.41         2.18 o                         
   4   2  12         44.50         31.09         1.25 o                         
   5   2  12         25.88         29.43         1.97 o                         
   6   2  12        224.00        214.72         8.56 o                         
   7   2  12         77.71         80.15         3.36 o                         
   8   2  12         22.31         24.44         1.08 o                         
   9   2  12         14.57         12.20         0.65 o                         
  10   2  12         52.03         53.11         1.87 o                         
  11   2  12          7.57         10.24         0.77 o                         
  12   2  12          0.01         -0.03         1.39 o                         
 -12   3  12          3.88          3.88         0.52 o                         
 -11   3  12          0.51          0.77         0.39 o                         
 -10   3  12          2.26          3.76         0.52 o                         
  -9   3  12          4.54          5.88         0.48 o                         
  -8   3  12         27.06         26.35         0.96 o                         
  -7   3  12         13.91         10.62         0.50 o                         
  -6   3  12          6.63          6.47         0.44 o                         
  -5   3  12          0.08          0.13         0.48 o                         
  -4   3  12         14.57         12.82         0.51 o                         
  -3   3  12          7.57          7.40         0.40 o                         
  -2   3  12         27.40         27.90         0.96 o                         
  -1   3  12         93.41         82.02         2.27 o                         
   0   3  12         40.59         47.27         1.38 o                         
   1   3  12         39.54         43.19         1.44 o                         
   2   3  12         22.54         20.64         0.77 o                         
   3   3  12         36.57         32.55         1.12 o                         
   4   3  12        358.25        377.24        13.30 o                         
   5   3  12        476.48        514.80        14.48 o                         
   6   3  12          6.01          5.98         0.94 o                         
   7   3  12         14.08         13.93         2.51 o                         
   8   3  12          0.66          0.31         0.58 o                         
   9   3  12          2.04          1.51         0.63 o                         
  10   3  12          2.33          2.12         0.55 o                         
  11   3  12          2.56          1.02         1.20 o                         
 -10   4  12          1.78          3.47         0.37 o                         
  -9   4  12          5.40          6.67         0.48 o                         
  -8   4  12         11.21         12.71         0.71 o                         
  -7   4  12          0.19          0.30         0.36 o                         
  -6   4  12          3.36          3.66         0.40 o                         
  -5   4  12          0.81          1.11         0.37 o                         
  -4   4  12          2.90          2.22         0.32 o                         
  -3   4  12          1.73          1.43         0.31 o                         
  -2   4  12          4.68          3.22         0.57 o                         
  -1   4  12         32.56         27.88         1.43 o                         
   0   4  12         56.49         53.72         2.48 o                         
   1   4  12        141.56        132.31         4.17 o                         
   2   4  12          0.80          1.10         0.55 o                         
   3   4  12          0.25          0.01         0.43 o                         
   4   4  12          0.21         -0.29         0.44 o                         
   5   4  12         26.14         24.47         1.26 o                         
   6   4  12         15.82         17.00         1.91 o                         
   7   4  12         11.68          6.10         1.42 o                         
   8   4  12         13.55         12.50         1.38 o                         
   9   4  12          9.48          8.46         0.91 o                         
  -6   5  12          0.04          0.18         0.25 o                         
  -5   5  12          0.09          0.25         0.31 o                         
  -4   5  12          0.25          0.34         0.34 o                         
  -3   5  12          7.01          7.20         0.58 o                         
  -2   5  12          2.09          2.15         0.40 o                         
  -1   5  12          0.32          0.31         0.40 o                         
   0   5  12          1.32          1.38         1.35 o                         
   1   5  12          2.22          2.07         0.46 o                         
   2   5  12          2.99          2.46         1.34 o                         
   3   5  12          0.05          0.02         0.45 o                         
   4   5  12          0.04          0.52         1.02 o                         
   5   5  12          0.67         -0.12         0.86 o                         
   6   5  12          0.57          0.43         0.65 o                         
 -14   1  13          3.35          2.99         0.98 o                         
 -13   1  13          1.79          1.78         0.89 o                         
 -12   1  13          0.64          0.36         0.49 o                         
 -11   1  13         23.02         20.35         0.80 o                         
 -10   1  13         43.56         35.69         1.12 o                         
  -9   1  13         34.25         27.14         0.91 o                         
  -8   1  13         21.39         14.50         0.62 o                         
  -7   1  13         14.89         16.47         1.12 o                         
  -6   1  13         60.44         50.53         1.77 o                         
  -5   1  13         62.91         61.90         4.62 o                         
  -4   1  13         31.56         31.11         2.31 o                         
  -3   1  13         39.81         41.41         1.39 o                         
  -2   1  13        350.52        482.62        13.59 o                         
  -1   1  13       1019.98       1498.24        58.90 o                         
   0   1  13        622.22        889.25        35.03 o                         
   1   1  13       1144.29       1581.00        43.68 o                         
   2   1  13          1.94         -0.02         0.64 o                         
   3   1  13         63.05         73.88         3.69 o                         
   4   1  13         88.74         96.13         3.16 o                         
   5   1  13         29.88         30.32         1.52 o                         
   6   1  13         10.04         10.26         0.47 o                         
   7   1  13          5.91          6.15         0.59 o                         
   8   1  13         16.67         18.12         0.81 o                         
   9   1  13          5.98          6.14         0.74 o                         
  10   1  13         76.07         86.03         4.32 o                         
  11   1  13          4.11          3.26         0.51 o                         
  12   1  13          1.52          2.17         0.58 o                         
  13   1  13          0.28         -0.49         0.55 o                         
 -14   2  13          0.27         -0.77         0.77 o                         
 -13   2  13          2.59          1.96         0.66 o                         
 -12   2  13          9.40         11.40         1.35 o                         
 -11   2  13          0.02         -0.13         0.64 o                         
 -10   2  13          0.09          0.16         0.39 o                         
  -9   2  13         19.74         18.65         0.76 o                         
  -8   2  13        104.86        106.29         2.67 o                         
  -7   2  13         37.68         35.66         1.03 o                         
  -6   2  13          7.00          8.08         0.42 o                         
  -5   2  13         17.37         22.15         0.72 o                         
  -4   2  13          4.98          3.46         0.45 o                         
  -3   2  13          1.49          2.50         0.42 o                         
  -2   2  13          0.34          0.15         0.40 o                         
  -1   2  13         11.79          9.08         0.53 o                         
   0   2  13         23.50         31.16         1.08 o                         
   1   2  13        381.58        405.31        11.41 o                         
   2   2  13        479.59        518.82        12.55 o                         
   3   2  13          2.62          2.26         0.37 o                         
   4   2  13        103.73         98.26         9.79 o                         
   5   2  13          7.86          8.46         1.02 o                         
   6   2  13        176.54        191.82         7.67 o                         
   7   2  13         21.33         24.24         1.26 o                         
   8   2  13          0.02         -0.49         0.57 o                         
   9   2  13          0.82          1.88         0.55 o                         
  10   2  13          0.90          0.87         0.52 o                         
  11   2  13          0.06         -0.28         0.40 o                         
  12   2  13          1.89          3.36         1.26 o                         
 -12   3  13          0.02         -0.18         0.40 o                         
 -11   3  13          1.00          0.99         0.31 o                         
 -10   3  13          0.00          0.15         0.46 o                         
  -9   3  13         11.97         12.68         0.77 o                         
  -8   3  13          1.14          1.63         0.56 o                         
  -7   3  13          0.17          0.28         0.57 o                         
  -6   3  13          7.28          5.45         0.40 o                         
  -5   3  13          1.77          0.96         0.38 o                         
  -4   3  13          1.49          0.91         0.33 o                         
  -3   3  13          2.36          2.95         0.31 o                         
  -2   3  13          0.93          0.92         0.28 o                         
  -1   3  13        138.38        146.44         4.08 o                         
   0   3  13          3.16          2.81         0.40 o                         
   1   3  13         14.23         15.23         0.70 o                         
   2   3  13          0.89          1.66         0.46 o                         
   3   3  13         18.54         20.97         0.81 o                         
   4   3  13         50.40         55.54         2.01 o                         
   5   3  13         56.87         68.75         2.33 o                         
   6   3  13          0.52          1.76         0.85 o                         
   7   3  13          4.44          5.31         0.97 o                         
   8   3  13          0.09          0.21         0.56 o                         
   9   3  13          0.10         -0.01         0.48 o                         
  10   3  13          5.63          5.50         0.60 o                         
  11   3  13          1.45          0.89         1.05 o                         
 -10   4  13          0.88          1.83         0.55 o                         
  -9   4  13          0.52          0.00         0.40 o                         
  -8   4  13          4.55          5.26         0.47 o                         
  -7   4  13          3.29          3.41         0.42 o                         
  -6   4  13          0.00         -0.33         0.33 o                         
  -5   4  13          6.95          7.94         0.47 o                         
  -4   4  13          1.98          1.22         0.39 o                         
  -3   4  13          0.03          0.25         0.31 o                         
  -2   4  13          5.16          6.56         1.39 o                         
  -1   4  13         39.12         32.43         1.59 o                         
   0   4  13         27.52         27.95         2.95 o                         
   1   4  13          0.48          0.55         0.62 o                         
   2   4  13          5.13          4.64         0.59 o                         
   3   4  13          0.57          1.20         0.40 o                         
   4   4  13          0.31          0.45         0.42 o                         
   5   4  13          0.24          0.40         0.52 o                         
   6   4  13          3.31          2.48         0.59 o                         
   7   4  13         14.63         10.88         1.47 o                         
   8   4  13          0.31          0.09         1.26 o                         
   9   4  13          0.79          0.25         0.72 o                         
  -5   5  13          0.82          1.05         0.31 o                         
  -4   5  13          1.08          1.23         0.34 o                         
  -3   5  13          0.04         -0.25         0.34 o                         
  -2   5  13          1.05          1.02         0.37 o                         
  -1   5  13          0.06          0.25         0.40 o                         
   0   5  13          2.69          3.14         0.49 o                         
   1   5  13         10.33          9.61         0.65 o                         
   2   5  13          2.35          2.50         0.48 o                         
   3   5  13          0.43          0.58         0.83 o                         
   4   5  13          0.12          0.34         0.92 o                         
   5   5  13          0.11          0.18         0.74 o                         
 -15   0  14          0.07          0.55         0.58 o                         
 -14   0  14          0.09          0.55         1.02 o                         
 -13   0  14          0.47         -0.16         0.89 o                         
 -12   0  14         11.12         11.51         1.45 o                         
 -11   0  14          0.30         -0.70         0.70 o                         
 -10   0  14         15.12         17.71         1.48 o                         
  -9   0  14        302.19        244.10        11.16 o                         
  -8   0  14         86.65         61.49         2.32 o                         
  -7   0  14          6.07          6.48         1.03 o                         
  -6   0  14        103.75         63.69         4.40 o                         
  -5   0  14        956.57        735.35        41.31 o                         
  -4   0  14        301.46        246.38         9.96 o                         
  -3   0  14        198.08        185.70         7.65 o                         
  -2   0  14        465.69        665.13        26.38 o                         
  -1   0  14        408.73        476.18        26.75 o                         
   0   0  14         14.41         20.78         1.79 o                         
   1   0  14         92.75        106.04         5.85 o                         
   2   0  14         95.43         98.16         6.13 o                         
   3   0  14        790.21        937.83        97.28 o                         
   4   0  14        123.01        178.26        12.51 o                         
   5   0  14          2.40          3.25         0.64 o                         
   6   0  14          0.15          0.10         0.58 o                         
   7   0  14         12.96         12.69         0.87 o                         
   8   0  14         57.63         67.18         3.72 o                         
   9   0  14         18.03         15.71         1.06 o                         
  10   0  14         16.42         18.96         2.06 o                         
  11   0  14          4.18          7.48         1.42 o                         
  12   0  14         78.30         82.55         4.83 o                         
  13   0  14         17.90         13.20         0.98 o                         
 -14   1  14          0.59          1.88         0.95 o                         
 -13   1  14          1.42          1.62         0.65 o                         
 -12   1  14          0.13          0.16         0.58 o                         
 -11   1  14          0.01         -0.03         0.61 o                         
 -10   1  14         13.84         13.04         0.57 o                         
  -9   1  14          7.58          5.02         0.47 o                         
  -8   1  14         26.57         23.48         0.82 o                         
  -7   1  14        117.65        104.61         2.86 o                         
  -6   1  14          5.68          4.40         1.28 o                         
  -5   1  14         46.91         34.54         3.14 o                         
  -4   1  14        243.46        239.38         8.88 o                         
  -3   1  14        225.51        273.62         7.01 o                         
  -2   1  14        577.66        801.38        22.40 o                         
  -1   1  14         87.57        135.18         5.66 o                         
   0   1  14        328.83        429.39        17.11 o                         
   1   1  14        130.31        227.74         6.54 o                         
   2   1  14         53.89         74.21         2.40 o                         
   3   1  14        167.04        227.09         9.44 o                         
   4   1  14        151.19        168.57         3.99 o                         
   5   1  14          9.58         11.26         0.80 o                         
   6   1  14          2.35          2.41         0.38 o                         
   7   1  14          4.02          2.69         0.54 o                         
   8   1  14          1.39          2.95         0.50 o                         
   9   1  14          9.87         10.65         0.83 o                         
  10   1  14         16.26         19.78         1.49 o                         
  11   1  14          0.88          0.65         0.47 o                         
  12   1  14          0.00         -0.05         1.06 o                         
  13   1  14          0.27         -0.28         0.63 o                         
 -14   2  14          0.12         -0.40         0.71 o                         
 -13   2  14          0.01          0.49         0.98 o                         
 -12   2  14          5.20          7.26         1.35 o                         
 -11   2  14          3.67          4.64         0.70 o                         
 -10   2  14          0.16          0.83         0.68 o                         
  -9   2  14          9.65          9.86         0.66 o                         
  -8   2  14         46.83         45.03         1.70 o                         
  -7   2  14         30.63         32.57         0.96 o                         
  -6   2  14          5.11          5.76         0.39 o                         
  -5   2  14         27.23         35.12         1.81 o                         
  -4   2  14          1.99          1.25         0.33 o                         
  -3   2  14         49.62         56.45         5.29 o                         
  -2   2  14          9.74          7.51         0.76 o                         
  -1   2  14          1.37          0.57         0.36 o                         
   0   2  14         71.30         58.12         2.33 o                         
   1   2  14          0.13          3.22         0.45 o                         
   2   2  14         45.11         47.76         1.35 o                         
   3   2  14         37.46         42.69         2.96 o                         
   4   2  14          7.23          8.32         0.51 o                         
   5   2  14         15.48         15.18         1.04 o                         
   6   2  14        328.47        332.29        13.17 o                         
   7   2  14         10.01         10.57         0.78 o                         
   8   2  14          3.52          2.46         0.69 o                         
   9   2  14         15.72         19.15         0.89 o                         
  10   2  14          3.42          3.33         0.47 o                         
  11   2  14          1.99          1.55         0.54 o                         
  12   2  14          1.39          2.25         1.08 o                         
 -12   3  14          4.45          5.20         0.52 o                         
 -11   3  14          2.94          3.53         0.47 o                         
 -10   3  14          0.02         -0.07         0.33 o                         
  -9   3  14          0.09         -0.38         0.38 o                         
  -8   3  14         20.28         20.45         0.98 o                         
  -7   3  14         40.36         39.35         1.57 o                         
  -6   3  14         35.90         35.35         1.12 o                         
  -5   3  14          0.68          0.53         0.39 o                         
  -4   3  14          5.57          4.65         0.36 o                         
  -3   3  14         20.09         19.35         0.61 o                         
  -2   3  14         24.48         27.14         0.79 o                         
  -1   3  14        120.76        116.88         3.64 o                         
   0   3  14        259.62        232.06         5.50 o                         
   1   3  14         25.56         24.27         1.11 o                         
   2   3  14          0.49          0.73         0.40 o                         
   3   3  14         82.40         84.08         2.52 o                         
   4   3  14        204.54        201.47         5.79 o                         
   5   3  14        184.51        204.14         6.89 o                         
   6   3  14          9.85         12.66         1.13 o                         
   7   3  14          4.23          4.61         1.91 o                         
   8   3  14          0.08         -0.15         0.54 o                         
   9   3  14          5.18          5.69         0.55 o                         
  10   3  14         14.29         16.39         2.49 o                         
  11   3  14         14.14          7.87         0.97 o                         
 -10   4  14          1.75          3.11         0.43 o                         
  -9   4  14          1.54          1.62         0.30 o                         
  -8   4  14          5.27          6.94         0.47 o                         
  -7   4  14          2.11          2.60         0.34 o                         
  -6   4  14          0.04          0.04         0.27 o                         
  -5   4  14          1.77          1.92         0.33 o                         
  -4   4  14          8.63          9.33         0.49 o                         
  -3   4  14          3.35          4.76         0.52 o                         
  -2   4  14          0.40          0.55         0.47 o                         
  -1   4  14          1.55          0.22         1.29 o                         
   0   4  14          5.01          6.01         1.00 o                         
   1   4  14          5.23          5.53         0.74 o                         
   2   4  14          5.36          4.77         0.93 o                         
   3   4  14          0.07          0.37         0.38 o                         
   4   4  14          1.18          1.49         0.59 o                         
   5   4  14          6.10          4.38         0.57 o                         
   6   4  14         25.49         23.83         1.20 o                         
   7   4  14         14.83         15.70         2.02 o                         
   8   4  14         15.08         11.65         2.34 o                         
   9   4  14          4.47          4.97         0.61 o                         
  -5   5  14          0.05          0.12         0.25 o                         
  -4   5  14          0.11          0.25         0.31 o                         
  -3   5  14          6.39          6.03         0.49 o                         
  -2   5  14          4.61          4.52         0.46 o                         
  -1   5  14          6.69          7.73         0.62 o                         
   0   5  14          1.41          1.39         0.43 o                         
   1   5  14          5.13          5.66         0.53 o                         
   2   5  14          0.90          1.28         0.42 o                         
   3   5  14          0.12         -0.31         1.02 o                         
   4   5  14          0.00          0.71         0.83 o                         
   5   5  14          0.24         -0.03         0.62 o                         
 -14   1  15          2.80          0.83         0.98 o                         
 -13   1  15          0.85          0.91         0.59 o                         
 -12   1  15          7.99          9.86         0.95 o                         
 -11   1  15          3.61          3.09         0.47 o                         
 -10   1  15          1.47          1.36         0.41 o                         
  -9   1  15         29.01         27.18         0.85 o                         
  -8   1  15         66.62         53.40         2.00 o                         
  -7   1  15        135.16        112.75         3.09 o                         
  -6   1  15          0.11          0.10         0.61 o                         
  -5   1  15         25.28         26.11         1.71 o                         
  -4   1  15         20.81         25.84         0.95 o                         
  -3   1  15        312.74        473.84        12.02 o                         
  -2   1  15        481.13        741.15        38.78 o                         
  -1   1  15        275.37        474.99        18.96 o                         
   0   1  15        174.60        252.29        10.21 o                         
   1   1  15        216.92        273.27        11.88 o                         
   2   1  15        276.98        376.23        10.70 o                         
   3   1  15          5.48          7.05         1.28 o                         
   4   1  15        220.50        264.49         7.62 o                         
   5   1  15         33.32         38.23         1.25 o                         
   6   1  15          3.41          3.48         0.40 o                         
   7   1  15          0.93          1.66         0.55 o                         
   8   1  15         84.38         93.83         2.41 o                         
   9   1  15          5.69          6.32         0.72 o                         
  10   1  15         10.66         10.26         0.73 o                         
  11   1  15          0.65          1.08         0.53 o                         
  12   1  15          0.68          0.38         0.57 o                         
 -14   2  15          0.21         -0.55         0.71 o                         
 -13   2  15          0.01          0.83         1.02 o                         
 -12   2  15          2.47          1.97         0.43 o                         
 -11   2  15          0.00          0.45         1.05 o                         
 -10   2  15          7.22          8.44         0.78 o                         
  -9   2  15          1.51          1.07         0.67 o                         
  -8   2  15        110.22        105.00         2.72 o                         
  -7   2  15         61.95         62.85         2.76 o                         
  -6   2  15          4.04          3.73         0.44 o                         
  -5   2  15         43.96         46.07         1.44 o                         
  -4   2  15          7.15          9.75         0.44 o                         
  -3   2  15         55.42         62.36         2.07 o                         
  -2   2  15        241.77        219.76         5.71 o                         
  -1   2  15         32.68         30.82         0.94 o                         
   0   2  15        306.61        370.14         9.20 o                         
   1   2  15         19.93         25.10         0.91 o                         
   2   2  15         26.23         25.89         0.84 o                         
   3   2  15         71.80         72.82         5.69 o                         
   4   2  15         51.45         47.59         4.24 o                         
   5   2  15         38.43         43.18         1.78 o                         
   6   2  15        198.70        214.02        11.65 o                         
   7   2  15         11.97         12.50         0.72 o                         
   8   2  15          9.79          9.51         0.57 o                         
   9   2  15          2.20          1.94         0.51 o                         
  10   2  15          6.31          7.26         0.51 o                         
  11   2  15          4.60          4.72         1.06 o                         
  12   2  15          3.20          2.09         0.83 o                         
 -12   3  15          0.01         -0.06         0.26 o                         
 -11   3  15          5.88          5.85         1.11 o                         
 -10   3  15          0.52          0.78         0.32 o                         
  -9   3  15          8.99          9.22         0.52 o                         
  -8   3  15          0.00          0.20         0.37 o                         
  -7   3  15          1.04          1.77         0.40 o                         
  -6   3  15          0.20          0.17         0.38 o                         
  -5   3  15          2.34          2.22         0.44 o                         
  -4   3  15          0.01          0.05         0.31 o                         
  -3   3  15          1.26          1.21         0.29 o                         
  -2   3  15          7.12          6.34         0.36 o                         
  -1   3  15          4.37          3.04         0.74 o                         
   0   3  15        100.86         91.14         2.51 o                         
   1   3  15          8.29          9.57         0.65 o                         
   2   3  15         16.06         17.05         0.85 o                         
   3   3  15         20.77         30.46         1.42 o                         
   4   3  15         15.76         13.28         0.92 o                         
   5   3  15         23.64         27.19         1.24 o                         
   6   3  15         11.24         15.21         1.22 o                         
   7   3  15          0.10          0.02         0.78 o                         
   8   3  15          0.39          1.49         0.53 o                         
   9   3  15          0.00          0.00         0.53 o                         
  10   3  15          0.82          0.73         0.40 o                         
  11   3  15          0.18          0.83         0.68 o                         
 -10   4  15          0.34          0.03         0.34 o                         
  -9   4  15          0.47          0.62         0.27 o                         
  -8   4  15          1.62          2.42         0.62 o                         
  -7   4  15          2.29          1.35         0.38 o                         
  -6   4  15          1.51          1.52         0.38 o                         
  -5   4  15          5.90          6.90         0.41 o                         
  -4   4  15          4.40          3.65         0.45 o                         
  -3   4  15          0.01         -0.15         0.46 o                         
  -2   4  15          0.19          0.09         0.49 o                         
  -1   4  15         34.42         36.43         4.79 o                         
   0   4  15          3.62          4.05         0.63 o                         
   1   4  15          0.13         -0.42         0.59 o                         
   2   4  15          4.60          5.03         0.67 o                         
   3   4  15          0.00         -0.34         0.65 o                         
   4   4  15          0.12         -0.17         0.40 o                         
   5   4  15          0.76          0.49         0.81 o                         
   6   4  15         16.89         13.88         0.86 o                         
   7   4  15         13.32          7.94         1.22 o                         
   8   4  15          0.14         -0.14         0.81 o                         
  -4   5  15          2.02          2.43         0.34 o                         
  -3   5  15          0.94          1.35         0.34 o                         
  -2   5  15          0.31         -0.09         0.34 o                         
  -1   5  15          0.49          0.22         0.37 o                         
   0   5  15          1.38          1.32         0.37 o                         
   1   5  15          6.01          5.57         0.50 o                         
   2   5  15          1.78          1.59         0.39 o                         
   3   5  15          0.15         -0.43         0.83 o                         
   4   5  15          0.01          0.34         0.71 o                         
 -15   0  16          0.23         -0.55         0.55 o                         
 -14   0  16          1.54          3.57         1.11 o                         
 -13   0  16          1.25          0.62         0.95 o                         
 -12   0  16         15.91         14.77         1.06 o                         
 -11   0  16         83.85         76.27         3.13 o                         
 -10   0  16         16.63         16.36         0.89 o                         
  -9   0  16         16.99         13.68         1.05 o                         
  -8   0  16         41.26         37.93         1.65 o                         
  -7   0  16         22.29         16.53         1.00 o                         
  -6   0  16         30.87         32.28         3.83 o                         
  -5   0  16        269.46        312.66        71.35 o                         
  -4   0  16          0.51         -0.39         0.84 o                         
  -3   0  16         21.32         23.35         2.94 o                         
  -2   0  16        925.95       1077.06        42.58 o                         
  -1   0  16        322.79        375.59        21.24 o                         
   0   0  16         50.66         44.23         3.05 o                         
   1   0  16         16.08         13.35         1.22 o                         
   2   0  16        289.94        320.09        12.91 o                         
   3   0  16        524.17        596.10        33.80 o                         
   4   0  16          3.04          3.52         0.78 o                         
   5   0  16          6.56          4.48         0.59 o                         
   6   0  16        321.32        355.11        12.85 o                         
   7   0  16         19.93         17.02         0.98 o                         
   8   0  16         24.05         19.96         1.70 o                         
   9   0  16          0.31         -0.15         1.45 o                         
  10   0  16         91.30         95.24         5.76 o                         
  11   0  16          0.18          0.43         1.08 o                         
  12   0  16         37.63         42.02         2.59 o                         
  13   0  16          5.42          3.17         0.43 o                         
 -14   1  16          0.19          0.46         0.98 o                         
 -13   1  16          1.38          1.37         0.92 o                         
 -12   1  16          0.00          1.07         0.69 o                         
 -11   1  16          0.34          0.66         0.59 o                         
 -10   1  16         12.25         10.71         0.64 o                         
  -9   1  16          0.12         -0.42         0.42 o                         
  -8   1  16          3.07          3.45         0.43 o                         
  -7   1  16         75.17         55.39         2.82 o                         
  -6   1  16          6.60          5.70         1.11 o                         
  -5   1  16         21.23         25.15         2.13 o                         
  -4   1  16          1.84          3.11         0.62 o                         
  -3   1  16        244.78        363.30         9.37 o                         
  -2   1  16        161.14        193.62         5.70 o                         
  -1   1  16        466.16        558.22        22.24 o                         
   0   1  16         78.23         94.29         4.12 o                         
   1   1  16         68.52         75.67         2.47 o                         
   2   1  16        149.76        235.00         8.41 o                         
   3   1  16          9.05          9.82         0.60 o                         
   4   1  16         11.25         13.48         0.79 o                         
   5   1  16         26.35         27.37         0.93 o                         
   6   1  16         57.09         56.93         1.41 o                         
   7   1  16         30.15         29.79         1.92 o                         
   8   1  16        354.39        366.58        10.30 o                         
   9   1  16         45.03         51.67         1.90 o                         
  10   1  16          5.81          5.25         0.61 o                         
  11   1  16          6.38          7.11         0.49 o                         
  12   1  16          0.15          0.04         0.38 o                         
 -13   2  16          1.60          1.32         0.98 o                         
 -12   2  16          5.37          4.74         1.29 o                         
 -11   2  16          8.22          6.34         1.11 o                         
 -10   2  16          5.18          4.22         1.05 o                         
  -9   2  16          2.93          1.71         1.01 o                         
  -8   2  16         61.49         53.26         1.75 o                         
  -7   2  16          1.24          1.91         0.74 o                         
  -6   2  16         18.30         22.20         0.93 o                         
  -5   2  16        127.78        143.60         2.94 o                         
  -4   2  16          5.31          2.08         0.28 o                         
  -3   2  16        258.06        241.13         9.30 o                         
  -2   2  16        198.05        175.76         4.15 o                         
  -1   2  16         66.96         79.45         1.81 o                         
   0   2  16         33.18         32.80         1.11 o                         
   1   2  16          5.89          6.12         0.43 o                         
   2   2  16         29.54         23.13         0.85 o                         
   3   2  16          4.73          4.52         0.39 o                         
   4   2  16          0.02         -0.37         0.39 o                         
   5   2  16         25.95         25.02         1.00 o                         
   6   2  16        291.01        248.93         9.69 o                         
   7   2  16         67.28         68.19         3.63 o                         
   8   2  16          9.16         11.68         0.60 o                         
   9   2  16          5.03          4.95         0.53 o                         
  10   2  16          2.50          2.45         0.40 o                         
  11   2  16          0.45          0.25         0.74 o                         
 -12   3  16          0.29          0.15         0.43 o                         
 -11   3  16          0.03          0.01         0.37 o                         
 -10   3  16          2.24          2.02         0.47 o                         
  -9   3  16          0.97          0.88         0.35 o                         
  -8   3  16          9.06          9.27         0.51 o                         
  -7   3  16         66.05         65.79         2.02 o                         
  -6   3  16        113.43        115.05         3.50 o                         
  -5   3  16          1.41          1.67         0.56 o                         
  -4   3  16          4.83          6.71         0.39 o                         
  -3   3  16         56.88         66.36         1.65 o                         
  -2   3  16         51.99         54.15         1.60 o                         
  -1   3  16          2.11          1.13         0.46 o                         
   0   3  16          2.71          4.25         0.47 o                         
   1   3  16         40.80         39.26         1.18 o                         
   2   3  16          6.03          7.21         0.58 o                         
   3   3  16         56.38         58.12         2.44 o                         
   4   3  16         55.43         52.10         1.66 o                         
   5   3  16         46.57         47.60         2.05 o                         
   6   3  16          9.78         10.09         1.06 o                         
   7   3  16          0.49          0.65         0.56 o                         
   8   3  16          0.30         -0.18         0.73 o                         
   9   3  16          3.24          3.56         0.98 o                         
  10   3  16          7.93          6.41         0.80 o                         
 -10   4  16          1.53          1.51         0.31 o                         
  -9   4  16          0.25          0.15         0.40 o                         
  -8   4  16          3.52          4.17         0.38 o                         
  -7   4  16          6.81          8.16         0.60 o                         
  -6   4  16          4.56          5.27         0.38 o                         
  -5   4  16          1.28          2.06         0.31 o                         
  -4   4  16         17.33         15.38         0.80 o                         
  -3   4  16         20.83         24.29         1.48 o                         
  -2   4  16         33.04         37.24         2.19 o                         
  -1   4  16         48.12         45.83         2.68 o                         
   0   4  16          6.63          6.81         0.67 o                         
   1   4  16          0.30          0.25         0.76 o                         
   2   4  16          0.05         -0.24         0.62 o                         
   3   4  16          1.54          1.40         0.88 o                         
   4   4  16          1.49          1.78         1.49 o                         
   5   4  16          0.04         -0.64         0.88 o                         
   6   4  16         25.23         20.68         1.04 o                         
   7   4  16         17.67         13.05         1.77 o                         
   8   4  16          1.73          1.52         0.67 o                         
  -4   5  16          0.04          0.00         0.28 o                         
  -3   5  16          0.59          0.74         0.31 o                         
  -2   5  16          0.00          0.25         0.31 o                         
  -1   5  16          0.24          0.40         0.34 o                         
   0   5  16          0.98          0.83         0.37 o                         
   1   5  16          1.42          1.14         0.40 o                         
   2   5  16          0.01         -0.80         0.80 o                         
   3   5  16          0.97          0.98         0.71 o                         
 -14   1  17          0.26         -0.68         0.92 o                         
 -13   1  17          0.04         -0.14         0.90 o                         
 -12   1  17          0.02         -0.51         2.06 o                         
 -11   1  17          0.01          0.01         0.58 o                         
 -10   1  17         14.17         12.07         0.99 o                         
  -9   1  17         46.54         39.27         1.74 o                         
  -8   1  17          2.94          3.45         0.51 o                         
  -7   1  17         69.32         68.81         4.01 o                         
  -6   1  17         14.66         14.91         1.27 o                         
  -5   1  17          0.06         -0.32         0.86 o                         
  -4   1  17        133.97        146.92         8.27 o                         
  -3   1  17       1000.47       1219.35        30.65 o                         
  -2   1  17        155.68        247.25        10.15 o                         
  -1   1  17          1.46         -0.87         1.40 o                         
   0   1  17        100.98        117.27         9.60 o                         
   1   1  17         22.44         24.18         1.91 o                         
   2   1  17        194.20        289.92        16.65 o                         
   3   1  17          1.40          1.05         0.49 o                         
   4   1  17         20.36         24.08         0.73 o                         
   5   1  17          7.53          8.37         0.54 o                         
   6   1  17          6.26         10.09         0.55 o                         
   7   1  17         78.11         88.65         3.04 o                         
   8   1  17        161.97        175.08         4.97 o                         
   9   1  17          1.27          1.45         0.60 o                         
  10   1  17          0.09         -0.52         0.52 o                         
  11   1  17          0.32          0.30         0.34 o                         
  12   1  17          0.44          0.84         0.51 o                         
 -13   2  17          2.14          0.86         0.95 o                         
 -12   2  17          0.11          0.56         0.92 o                         
 -11   2  17          1.35          2.17         0.53 o                         
 -10   2  17          1.41          0.64         0.44 o                         
  -9   2  17          0.79          0.21         1.00 o                         
  -8   2  17         59.87         56.30         2.51 o                         
  -7   2  17         52.58         54.61         1.80 o                         
  -6   2  17         25.06         23.56         1.19 o                         
  -5   2  17         89.12         92.30         2.24 o                         
  -4   2  17         13.97         19.27         0.63 o                         
  -3   2  17         21.55         35.79         1.52 o                         
  -2   2  17        267.28        248.52         6.49 o                         
  -1   2  17        287.02        302.77         8.06 o                         
   0   2  17         40.01         44.79         2.13 o                         
   1   2  17         50.85         44.80         1.87 o                         
   2   2  17          1.90          0.94         0.31 o                         
   3   2  17         21.71         21.96         1.54 o                         
   4   2  17          1.72          1.84         0.46 o                         
   5   2  17         48.35         50.56         2.33 o                         
   6   2  17        204.90        183.86         6.43 o                         
   7   2  17         11.09         10.83         0.66 o                         
   8   2  17          0.40         -0.49         0.49 o                         
   9   2  17          0.07          0.43         0.43 o                         
  10   2  17          0.28          0.49         0.34 o                         
  11   2  17          6.13          5.04         1.37 o                         
 -11   3  17          1.37          1.62         0.43 o                         
 -10   3  17          0.02          0.07         0.41 o                         
  -9   3  17          2.01          1.42         0.55 o                         
  -8   3  17          0.44          1.06         0.36 o                         
  -7   3  17          0.16          0.34         0.37 o                         
  -6   3  17          3.07          3.09         0.53 o                         
  -5   3  17          1.64          1.06         0.37 o                         
  -4   3  17         16.68         17.85         0.73 o                         
  -3   3  17         47.05         49.54         1.31 o                         
  -2   3  17          9.97         10.47         0.59 o                         
  -1   3  17         38.42         35.53         1.43 o                         
   0   3  17          3.79          4.06         0.41 o                         
   1   3  17         27.42         28.06         1.00 o                         
   2   3  17         12.21         12.72         0.73 o                         
   3   3  17         10.78         13.67         1.31 o                         
   4   3  17          0.49          0.25         0.54 o                         
   5   3  17          8.43         10.80         0.74 o                         
   6   3  17         27.00         29.86         2.75 o                         
   7   3  17          5.52          4.93         0.61 o                         
   8   3  17          0.54          1.17         1.54 o                         
   9   3  17          0.06         -0.49         0.69 o                         
  10   3  17          2.33          2.75         0.42 o                         
  -9   4  17          1.00          0.98         0.37 o                         
  -8   4  17          0.01          0.46         0.43 o                         
  -7   4  17          5.17          6.03         0.80 o                         
  -6   4  17          1.07          0.50         0.40 o                         
  -5   4  17          0.43          0.42         0.49 o                         
  -4   4  17          4.28          4.89         0.43 o                         
  -3   4  17          0.51          0.68         0.43 o                         
  -2   4  17          1.73          2.06         0.49 o                         
  -1   4  17          5.71          6.16         0.71 o                         
   0   4  17          6.41          6.18         0.52 o                         
   1   4  17          1.72          1.55         0.50 o                         
   2   4  17         14.28         12.57         0.88 o                         
   3   4  17          0.60          1.36         0.65 o                         
   4   4  17          0.01          0.82         1.51 o                         
   5   4  17          0.78         -1.23         1.23 o                         
   6   4  17         26.13         25.56         1.32 o                         
   7   4  17         19.64         15.75         3.52 o                         
   8   4  17          4.89          2.83         0.49 o                         
  -3   5  17          1.63          1.35         0.28 o                         
  -2   5  17          0.24          0.37         0.28 o                         
  -1   5  17          1.26          0.80         0.34 o                         
   0   5  17          0.14         -0.15         0.34 o                         
   1   5  17          2.98          1.91         0.37 o                         
 -14   0  18          3.73          4.06         1.14 o                         
 -13   0  18          0.06          1.20         0.92 o                         
 -12   0  18          2.72          3.25         1.05 o                         
 -11   0  18         22.53         25.30         3.68 o                         
 -10   0  18         45.00         41.53         1.68 o                         
  -9   0  18          0.14         -0.07         0.71 o                         
  -8   0  18          0.13         -0.53         0.72 o                         
  -7   0  18        131.48        139.82        17.76 o                         
  -6   0  18          0.01          1.10         1.20 o                         
  -5   0  18          0.47         -0.54         1.83 o                         
  -4   0  18        196.71        284.50        21.69 o                         
  -3   0  18         79.11        140.58         6.03 o                         
  -2   0  18        108.05        102.19         6.28 o                         
  -1   0  18          9.31         10.37         1.48 o                         
   0   0  18        125.50        133.71         7.97 o                         
   1   0  18         11.32         12.57         1.23 o                         
   2   0  18        791.84       1021.17        32.69 o                         
   3   0  18        407.28        462.06        14.94 o                         
   4   0  18         95.02        117.19         3.49 o                         
   5   0  18         56.98         64.14         2.38 o                         
   6   0  18         52.49         43.75         2.16 o                         
   7   0  18        427.26        454.39        17.85 o                         
   8   0  18        157.35        166.25         9.60 o                         
   9   0  18          9.15          9.27         1.51 o                         
  10   0  18        147.28        188.26        10.74 o                         
  11   0  18          7.53          6.68         1.02 o                         
  12   0  18          4.51          5.57         0.68 o                         
 -14   1  18          0.10         -0.06         0.89 o                         
 -13   1  18          0.30          0.98         0.86 o                         
 -12   1  18          2.06          1.54         1.66 o                         
 -11   1  18          8.77          6.16         0.93 o                         
 -10   1  18          1.16          1.48         0.52 o                         
  -9   1  18         34.87         32.02         1.43 o                         
  -8   1  18         40.72         36.39         1.75 o                         
  -7   1  18          0.11         -0.22         0.71 o                         
  -6   1  18         13.63         12.58         1.20 o                         
  -5   1  18         10.15         16.07         1.40 o                         
  -4   1  18         51.27         53.50         1.74 o                         
  -3   1  18        344.07        463.02        14.95 o                         
  -2   1  18          0.24         -0.15         1.12 o                         
  -1   1  18         46.32         60.11         3.70 o                         
   0   1  18         63.33         67.82         2.87 o                         
   1   1  18        118.22        151.25         4.59 o                         
   2   1  18         70.21         95.29         2.39 o                         
   3   1  18         50.25         66.02         1.80 o                         
   4   1  18          6.02          8.36         0.49 o                         
   5   1  18         45.36         40.37         1.08 o                         
   6   1  18        374.35        374.15        12.36 o                         
   7   1  18         74.84         81.04         2.81 o                         
   8   1  18         80.33         81.11         2.47 o                         
   9   1  18          0.00         -0.38         0.57 o                         
  10   1  18          0.44          0.44         0.39 o                         
  11   1  18          1.66          1.21         0.39 o                         
  12   1  18          2.46          2.03         0.43 o                         
 -13   2  18          0.97          0.68         0.86 o                         
 -12   2  18          0.25         -0.28         1.40 o                         
 -11   2  18          3.38          3.75         1.01 o                         
 -10   2  18          3.21          2.94         0.49 o                         
  -9   2  18          8.54          7.79         0.61 o                         
  -8   2  18          9.66         10.54         0.93 o                         
  -7   2  18          1.56          1.90         0.67 o                         
  -6   2  18          0.15          0.79         0.40 o                         
  -5   2  18        160.52        151.09         4.28 o                         
  -4   2  18         69.43         66.05         1.95 o                         
  -3   2  18          4.27          2.71         0.30 o                         
  -2   2  18          0.65         -0.25         0.32 o                         
  -1   2  18        186.89        193.24         5.99 o                         
   0   2  18          2.33          2.44         0.30 o                         
   1   2  18          3.23          2.28         0.35 o                         
   2   2  18          4.33          5.03         0.59 o                         
   3   2  18         14.47          9.61         0.73 o                         
   4   2  18          0.46          0.11         0.31 o                         
   5   2  18         25.48         31.86         1.77 o                         
   6   2  18         36.94         42.01         1.81 o                         
   7   2  18          0.48          1.93         0.48 o                         
   8   2  18         10.70          8.76         0.58 o                         
   9   2  18          0.42          0.69         0.42 o                         
  10   2  18          1.34          1.05         0.45 o                         
  11   2  18          0.02         -0.77         0.77 o                         
 -11   3  18          0.24          0.57         0.34 o                         
 -10   3  18          0.82          1.13         0.39 o                         
  -9   3  18          1.91          1.63         0.52 o                         
  -8   3  18          2.75          3.06         0.38 o                         
  -7   3  18         74.94         65.76         2.26 o                         
  -6   3  18        149.99        144.76         5.77 o                         
  -5   3  18         84.57         89.85         2.73 o                         
  -4   3  18         25.52         32.28         1.48 o                         
  -3   3  18          2.68          2.30         0.44 o                         
  -2   3  18        113.99        106.93         7.12 o                         
  -1   3  18          4.97          4.42         0.56 o                         
   0   3  18         10.14         10.80         0.61 o                         
   1   3  18        130.28        127.43         6.77 o                         
   2   3  18          1.32          2.09         0.51 o                         
   3   3  18         16.41         17.47         1.06 o                         
   4   3  18          0.10         -0.55         0.55 o                         
   5   3  18          0.48          0.94         0.57 o                         
   6   3  18          0.06          0.45         0.76 o                         
   7   3  18          5.90          5.78         0.60 o                         
   8   3  18          1.62          3.29         1.39 o                         
   9   3  18          0.05          0.84         0.42 o                         
  10   3  18          4.64          2.09         0.80 o                         
  -8   4  18          2.43          2.63         0.35 o                         
  -7   4  18          7.41          8.15         1.60 o                         
  -6   4  18          9.83          8.68         0.92 o                         
  -5   4  18          1.93          1.48         0.80 o                         
  -4   4  18          1.11          0.89         0.97 o                         
  -3   4  18          2.49          3.05         0.49 o                         
  -2   4  18          0.51          0.44         0.38 o                         
  -1   4  18         11.23         14.09         1.60 o                         
   0   4  18          0.57          1.40         0.41 o                         
   1   4  18          1.13          0.41         0.37 o                         
   2   4  18          1.02          1.73         0.52 o                         
   3   4  18          3.18          6.52         1.34 o                         
   4   4  18          0.87         -0.92         1.20 o                         
   5   4  18          2.65          1.70         1.09 o                         
   6   4  18         25.08         15.74         2.00 o                         
   7   4  18         10.45          5.66         0.69 o                         
  -2   5  18          0.30         -0.09         0.25 o                         
  -1   5  18          0.54          0.37         0.31 o                         
   0   5  18          0.29          0.15         0.31 o                         
 -14   1  19          0.00          0.03         0.86 o                         
 -13   1  19          0.04          1.29         1.32 o                         
 -12   1  19          3.12          1.32         1.66 o                         
 -11   1  19          2.85          1.26         1.91 o                         
 -10   1  19         17.67         16.18         0.88 o                         
  -9   1  19         14.48         13.18         0.94 o                         
  -8   1  19         24.51         23.94         1.39 o                         
  -7   1  19          0.20          0.31         0.76 o                         
  -6   1  19          3.28          2.82         1.00 o                         
  -5   1  19          3.99          7.04         0.63 o                         
  -4   1  19         16.66         16.14         0.92 o                         
  -3   1  19          1.03          2.13         0.73 o                         
  -2   1  19          7.76          7.10         1.17 o                         
  -1   1  19          7.41          8.15         0.76 o                         
   0   1  19        138.18        140.69         3.68 o                         
   1   1  19          3.37          3.89         0.51 o                         
   2   1  19         40.55         57.90         2.24 o                         
   3   1  19          0.79          0.14         0.40 o                         
   4   1  19         53.19         66.86         1.54 o                         
   5   1  19         48.87         49.51         2.23 o                         
   6   1  19         29.38         28.85         0.78 o                         
   7   1  19         75.13         75.06         2.61 o                         
   8   1  19         78.33         70.48         2.12 o                         
   9   1  19          5.34          4.80         0.58 o                         
  10   1  19          0.05         -0.14         0.34 o                         
  11   1  19          0.09         -0.15         0.44 o                         
 -13   2  19          0.63          0.34         0.80 o                         
 -12   2  19          0.29         -0.83         0.84 o                         
 -11   2  19          3.05          4.79         1.02 o                         
 -10   2  19          0.25          0.33         0.39 o                         
  -9   2  19          0.35          0.06         0.48 o                         
  -8   2  19          7.29          9.10         0.70 o                         
  -7   2  19         80.22         69.30         2.79 o                         
  -6   2  19         38.23         44.32         2.82 o                         
  -5   2  19         72.16         67.38         2.17 o                         
  -4   2  19        270.75        309.60         8.58 o                         
  -3   2  19          4.95          5.17         0.35 o                         
  -2   2  19         30.98         32.96         1.75 o                         
  -1   2  19         88.12        109.60         2.79 o                         
   0   2  19          3.92          3.69         0.44 o                         
   1   2  19         29.67         29.64         0.93 o                         
   2   2  19          0.26          0.23         0.33 o                         
   3   2  19         18.77         14.72         0.98 o                         
   4   2  19         17.06         17.11         0.77 o                         
   5   2  19          0.41          0.01         0.42 o                         
   6   2  19          8.61          7.56         0.57 o                         
   7   2  19          5.17          5.33         0.60 o                         
   8   2  19          1.03          0.88         0.56 o                         
   9   2  19          3.57          3.43         0.43 o                         
  10   2  19          0.18          0.73         0.48 o                         
 -11   3  19          0.04          0.37         0.43 o                         
 -10   3  19          0.37          0.19         0.34 o                         
  -9   3  19          0.24          0.06         0.43 o                         
  -8   3  19          0.97          0.95         0.52 o                         
  -7   3  19          0.00          0.30         0.45 o                         
  -6   3  19          3.28          3.38         0.45 o                         
  -5   3  19          4.46          5.15         0.43 o                         
  -4   3  19         43.69         53.38         2.23 o                         
  -3   3  19          1.55          2.21         0.67 o                         
  -2   3  19          8.02          9.01         0.87 o                         
  -1   3  19          8.97         12.29         0.79 o                         
   0   3  19          2.80          1.78         0.39 o                         
   1   3  19         15.26         13.75         0.60 o                         
   2   3  19          1.02          0.64         0.54 o                         
   3   3  19          3.36          4.35         0.82 o                         
   4   3  19         11.58          8.67         0.68 o                         
   5   3  19          1.48          1.92         0.55 o                         
   6   3  19          7.11          6.78         1.22 o                         
   7   3  19          0.00          0.14         0.63 o                         
   8   3  19          0.06         -0.37         1.14 o                         
   9   3  19          0.79          1.01         0.38 o                         
  -8   4  19          0.03         -0.09         0.52 o                         
  -7   4  19          2.92          2.43         0.65 o                         
  -6   4  19          0.36          0.22         0.71 o                         
  -5   4  19          3.50          3.60         0.83 o                         
  -4   4  19          1.28          0.71         0.80 o                         
  -3   4  19          1.89          2.09         0.46 o                         
  -2   4  19          2.30          2.64         0.39 o                         
  -1   4  19          1.58          1.03         0.39 o                         
   0   4  19         10.08         10.75         0.61 o                         
   1   4  19          0.04          0.00         0.37 o                         
   2   4  19         11.17          9.37         0.56 o                         
   3   4  19          0.89         -0.86         1.11 o                         
   4   4  19          0.15         -0.30         1.01 o                         
   5   4  19          0.34          0.47         0.87 o                         
   6   4  19          5.61          3.28         0.72 o                         
   7   4  19          6.32          2.59         0.68 o                         
 -13   0  20          2.80          2.02         0.89 o                         
 -12   0  20          1.24          1.95         1.02 o                         
 -11   0  20          0.46          0.68         0.99 o                         
 -10   0  20          1.30          1.38         1.01 o                         
  -9   0  20         34.06         32.94         4.20 o                         
  -8   0  20          0.04         -0.33         1.13 o                         
  -7   0  20         61.10         91.42        11.51 o                         
  -6   0  20          2.40         10.05         2.60 o                         
  -5   0  20        108.34        103.14         5.29 o                         
  -4   0  20          1.67          2.80         1.02 o                         
  -3   0  20         11.35         17.67         1.58 o                         
  -2   0  20         34.36         30.69         2.55 o                         
  -1   0  20          0.22         -0.33         0.48 o                         
   0   0  20         28.47         28.42         1.84 o                         
   1   0  20          0.80          0.62         0.44 o                         
   2   0  20        251.10        299.36        10.75 o                         
   3   0  20        794.58        935.74        36.07 o                         
   4   0  20       1356.47       1498.56        41.67 o                         
   5   0  20         25.05         22.92         1.05 o                         
   6   0  20          0.19         -0.30         0.60 o                         
   7   0  20         15.06         14.55         0.93 o                         
   8   0  20         62.47         81.54         4.99 o                         
   9   0  20         72.28         74.18         4.52 o                         
  10   0  20         95.47         90.74         5.33 o                         
  11   0  20          3.41          4.22         0.74 o                         
  12   0  20          0.82          0.71         0.34 o                         
 -14   1  20          0.00          0.55         0.77 o                         
 -13   1  20          0.61         -0.77         1.26 o                         
 -12   1  20          1.20         -1.35         1.69 o                         
 -11   1  20          0.16         -0.13         1.34 o                         
 -10   1  20          3.24          2.82         0.85 o                         
  -9   1  20         40.65         38.46         1.63 o                         
  -8   1  20         36.53         45.45         3.00 o                         
  -7   1  20          7.86          6.15         1.13 o                         
  -6   1  20         70.61         93.52         5.66 o                         
  -5   1  20         83.90         88.43         3.79 o                         
  -4   1  20         21.22         21.20         1.11 o                         
  -3   1  20         67.37        102.53         3.96 o                         
  -2   1  20         58.14         81.28         3.81 o                         
  -1   1  20         32.08         35.58         1.78 o                         
   0   1  20          1.31          2.11         0.71 o                         
   1   1  20          0.00         -0.08         0.49 o                         
   2   1  20          8.74         11.27         0.61 o                         
   3   1  20          0.01          0.70         0.41 o                         
   4   1  20        156.45        186.48         4.29 o                         
   5   1  20        208.64        196.78         7.39 o                         
   6   1  20         71.00         66.52         2.09 o                         
   7   1  20         30.66         36.21         1.40 o                         
   8   1  20         31.43         33.08         1.12 o                         
   9   1  20          0.89          1.60         0.51 o                         
  10   1  20          1.51          2.27         0.66 o                         
  11   1  20          0.43          0.63         0.38 o                         
 -13   2  20          0.00          0.68         0.77 o                         
 -12   2  20          0.04          0.03         0.79 o                         
 -11   2  20          0.84         -0.15         0.95 o                         
 -10   2  20          0.93         -0.87         0.87 o                         
  -9   2  20          5.88          7.25         0.83 o                         
  -8   2  20          0.28          0.41         0.37 o                         
  -7   2  20          3.95          4.92         0.56 o                         
  -6   2  20        137.13        135.94         7.14 o                         
  -5   2  20        196.10        206.27         7.88 o                         
  -4   2  20         40.68         49.17         1.52 o                         
  -3   2  20         15.23         21.35         1.23 o                         
  -2   2  20          5.50          8.47         0.60 o                         
  -1   2  20        124.49        144.62         3.85 o                         
   0   2  20         22.18         17.34         0.81 o                         
   1   2  20         14.71         14.24         0.63 o                         
   2   2  20         17.82         15.47         0.68 o                         
   3   2  20         10.15          8.96         0.58 o                         
   4   2  20         60.36         42.42         1.88 o                         
   5   2  20          1.46          1.12         0.48 o                         
   6   2  20          7.73         10.18         0.60 o                         
   7   2  20          2.14          1.37         0.51 o                         
   8   2  20          6.75          7.77         1.11 o                         
   9   2  20          0.26          0.16         0.35 o                         
  10   2  20          0.15          0.31         0.46 o                         
 -11   3  20          0.37          1.45         0.68 o                         
 -10   3  20          0.08          0.33         0.32 o                         
  -9   3  20          1.87          2.88         0.43 o                         
  -8   3  20          0.46          0.62         0.49 o                         
  -7   3  20         60.45         70.61         4.06 o                         
  -6   3  20         71.21         90.43         5.17 o                         
  -5   3  20         49.44         53.35         2.26 o                         
  -4   3  20         46.48         53.38         2.26 o                         
  -3   3  20         15.54         16.28         1.56 o                         
  -2   3  20         15.33         17.62         1.98 o                         
  -1   3  20          7.88          7.11         0.47 o                         
   0   3  20         19.92         18.56         1.05 o                         
   1   3  20        117.55        133.92         4.04 o                         
   2   3  20          0.06          0.15         0.51 o                         
   3   3  20          4.52          4.91         0.78 o                         
   4   3  20         22.45         21.35         1.28 o                         
   5   3  20          0.47          1.34         0.55 o                         
   6   3  20          0.11          1.26         0.54 o                         
   7   3  20          0.23          0.13         0.58 o                         
   8   3  20          0.91          1.57         0.98 o                         
   9   3  20          0.10         -0.07         0.27 o                         
  -8   4  20          0.77          1.45         0.49 o                         
  -7   4  20          0.28          0.58         0.62 o                         
  -6   4  20         21.68         19.70         1.42 o                         
  -5   4  20         34.09         31.03         2.03 o                         
  -4   4  20         26.45         25.64         1.79 o                         
  -2   4  20          0.56          1.02         0.46 o                         
  -1   4  20          3.05          2.62         0.38 o                         
   0   4  20          4.25          4.36         0.52 o                         
   1   4  20          0.06          0.18         0.36 o                         
   2   4  20          0.45          0.09         0.43 o                         
   3   4  20          7.50          5.32         0.57 o                         
   4   4  20          0.05          0.07         0.86 o                         
   5   4  20          4.35          1.31         0.70 o                         
   6   4  20          5.44          2.46         0.48 o                         
 -14   1  21          0.03         -0.65         0.65 o                         
 -13   1  21          0.17         -0.09         1.17 o                         
 -12   1  21          1.33          1.17         1.66 o                         
 -11   1  21          4.99          3.92         1.44 o                         
 -10   1  21          5.64          6.32         1.03 o                         
  -9   1  21          3.17          2.04         0.64 o                         
  -8   1  21         27.98         29.43         2.27 o                         
  -7   1  21          3.76          4.24         0.88 o                         
  -6   1  21         34.27         34.38         2.68 o                         
  -5   1  21         21.54         17.23         1.03 o                         
  -4   1  21         21.12         25.45         1.36 o                         
  -3   1  21         26.50         29.55         1.58 o                         
  -2   1  21          4.02          2.93         0.64 o                         
  -1   1  21          0.83          0.79         0.61 o                         
   0   1  21         26.81         28.93         1.05 o                         
   1   1  21          9.38          6.58         0.44 o                         
   2   1  21         15.58         16.76         0.61 o                         
   3   1  21          1.00          0.44         0.42 o                         
   4   1  21         33.64         30.69         1.11 o                         
   5   1  21          4.18          4.30         0.46 o                         
   6   1  21          2.00          1.27         0.45 o                         
   7   1  21         11.31          8.67         0.68 o                         
   8   1  21         38.89         37.35         1.75 o                         
   9   1  21          8.59          7.75         0.57 o                         
  10   1  21          0.05          0.03         0.35 o                         
  11   1  21          0.35          0.68         0.40 o                         
 -13   2  21          0.00          0.17         0.74 o                         
 -12   2  21          0.17          0.05         0.75 o                         
 -11   2  21          2.86          3.24         1.72 o                         
 -10   2  21          1.85          1.56         0.86 o                         
  -9   2  21          0.39         -0.12         0.51 o                         
  -8   2  21          0.69          0.13         0.39 o                         
  -7   2  21         60.71         63.32         3.14 o                         
  -6   2  21          4.33          5.05         0.45 o                         
  -5   2  21         33.32         30.10         1.42 o                         
  -4   2  21          1.93          3.02         0.40 o                         
  -3   2  21          6.11          6.33         0.73 o                         
  -2   2  21          2.60          2.56         0.49 o                         
  -1   2  21         63.85         75.77         2.95 o                         
   0   2  21          0.97          1.03         0.53 o                         
   1   2  21         12.00         14.65         0.73 o                         
   2   2  21          1.81          1.27         0.37 o                         
   3   2  21         10.47          9.23         0.55 o                         
   4   2  21        112.49         84.75         2.68 o                         
   5   2  21          5.40          4.82         0.53 o                         
   6   2  21          7.64          7.94         0.57 o                         
   7   2  21          0.01         -0.14         0.46 o                         
   8   2  21          0.18         -0.47         0.62 o                         
   9   2  21          2.19          2.57         0.48 o                         
  10   2  21          0.00          0.00         0.40 o                         
 -11   3  21          0.89          2.03         0.62 o                         
 -10   3  21          0.73          1.25         0.29 o                         
  -9   3  21          0.01          0.31         0.37 o                         
  -8   3  21          0.04          0.23         0.40 o                         
  -7   3  21         11.87         13.39         0.98 o                         
  -6   3  21         12.63         18.04         1.26 o                         
  -5   3  21          7.86          9.42         0.70 o                         
  -4   3  21         14.82         21.64         1.60 o                         
  -3   3  21         21.55         25.28         1.38 o                         
  -2   3  21          5.29          8.94         1.19 o                         
  -1   3  21          0.29          0.59         0.41 o                         
   0   3  21          0.10         -0.16         0.49 o                         
   1   3  21          0.28          0.01         0.44 o                         
   2   3  21          2.45          3.76         0.80 o                         
   3   3  21          0.19         -0.06         0.70 o                         
   4   3  21          2.42          2.53         0.54 o                         
   5   3  21          0.56          0.91         0.51 o                         
   6   3  21          0.19         -0.30         0.65 o                         
   7   3  21          0.53          0.92         0.55 o                         
   8   3  21          0.14          1.02         0.98 o                         
  -7   4  21          0.02          0.09         0.55 o                         
  -6   4  21          2.26          1.60         0.68 o                         
  -5   4  21         12.83         12.13         1.14 o                         
  -4   4  21          8.95          9.20         1.05 o                         
  -2   4  21          0.48          0.77         0.49 o                         
  -1   4  21          1.37          1.59         0.36 o                         
   0   4  21          8.25          7.32         0.55 o                         
   1   4  21          1.60          1.75         0.46 o                         
   2   4  21          3.62          2.37         0.43 o                         
   3   4  21          0.42          0.62         0.37 o                         
   4   4  21          4.75          6.16         0.52 o                         
   5   4  21          7.42          7.89         2.57 o                         
 -13   0  22          1.24          1.91         1.57 o                         
 -12   0  22          1.51          1.24         0.96 o                         
 -11   0  22          0.88          2.28         1.01 o                         
 -10   0  22          0.02          0.53         1.03 o                         
  -9   0  22         66.91         52.14         4.31 o                         
  -8   0  22         26.26         26.77         2.42 o                         
  -7   0  22          8.53         19.36         2.59 o                         
  -6   0  22          7.41         15.27         1.95 o                         
  -5   0  22         59.55         72.21         3.99 o                         
  -4   0  22         12.88         16.42         2.73 o                         
  -3   0  22          0.25         -1.11         1.29 o                         
  -2   0  22          1.99          2.73         0.64 o                         
  -1   0  22          0.00         -0.38         0.45 o                         
   0   0  22          8.82          8.71         0.72 o                         
   1   0  22          1.19          1.65         0.44 o                         
   2   0  22        199.99        239.60         6.82 o                         
   3   0  22         23.48         22.51         1.04 o                         
   4   0  22        144.73        185.02         6.08 o                         
   5   0  22        244.53        244.10         8.41 o                         
   6   0  22         11.29         10.11         0.95 o                         
   7   0  22         17.26         15.96         0.94 o                         
   8   0  22         16.73         20.59         1.79 o                         
   9   0  22        110.22        124.11         7.17 o                         
  10   0  22         44.08         45.56         2.80 o                         
  11   0  22          0.12          0.00         0.46 o                         
 -13   1  22          0.26         -0.40         0.80 o                         
 -12   1  22          0.11          0.59         0.89 o                         
 -11   1  22          1.86          2.97         0.95 o                         
 -10   1  22          6.06          3.64         0.93 o                         
  -9   1  22         12.18         12.22         1.22 o                         
  -8   1  22          0.11          0.50         0.63 o                         
  -7   1  22          1.79          0.43         0.84 o                         
  -6   1  22         35.81         42.58         3.34 o                         
  -5   1  22         13.45         14.16         0.80 o                         
  -4   1  22          7.44         10.58         0.64 o                         
  -3   1  22         91.80         86.33         2.68 o                         
  -2   1  22         78.62         91.54         3.68 o                         
  -1   1  22         27.60         26.28         1.32 o                         
   0   1  22          0.03          0.79         0.39 o                         
   1   1  22         22.99         24.95         0.79 o                         
   2   1  22        165.33        187.26         3.83 o                         
   3   1  22        472.58        548.13        10.69 o                         
   4   1  22        154.71        181.03         6.52 o                         
   5   1  22          0.24          0.36         0.43 o                         
   6   1  22         14.19         11.86         0.66 o                         
   7   1  22         35.79         38.44         1.48 o                         
   8   1  22          2.34          3.37         0.48 o                         
   9   1  22          2.94          2.84         0.45 o                         
  10   1  22          2.47          2.15         0.33 o                         
 -13   2  22          0.14          0.14         0.42 o                         
 -12   2  22          0.00         -0.46         0.70 o                         
 -11   2  22          0.00          0.03         0.84 o                         
 -10   2  22          0.40          0.41         0.81 o                         
  -9   2  22          0.13          0.33         0.51 o                         
  -8   2  22          1.34          0.68         1.00 o                         
  -7   2  22         18.17         18.24         0.83 o                         
  -6   2  22         39.68         42.60         2.75 o                         
  -5   2  22         16.83         17.26         0.73 o                         
  -4   2  22         11.24         14.20         0.79 o                         
  -3   2  22         41.60         45.21         1.56 o                         
  -2   2  22        136.63        144.61        10.66 o                         
  -1   2  22          5.91          7.01         0.68 o                         
   0   2  22          0.14          0.00         0.46 o                         
   1   2  22          0.01          0.83         0.44 o                         
   2   2  22         29.23         27.14         1.30 o                         
   3   2  22         69.44         53.35         2.90 o                         
   4   2  22         14.02         11.83         0.59 o                         
   5   2  22         10.37          9.06         0.60 o                         
   6   2  22          1.13          1.34         0.56 o                         
   7   2  22          0.04         -0.45         0.45 o                         
   8   2  22          2.43          2.38         0.49 o                         
   9   2  22          0.17          0.71         0.40 o                         
 -11   3  22          0.09          0.49         0.55 o                         
 -10   3  22          0.08          0.37         0.77 o                         
  -9   3  22          1.15          0.15         0.58 o                         
  -8   3  22          3.18          4.29         0.48 o                         
  -7   3  22          0.16         -0.45         0.45 o                         
  -6   3  22          6.47          6.03         0.68 o                         
  -4   3  22         71.14         76.86         4.52 o                         
  -3   3  22          8.55          8.23         0.88 o                         
  -2   3  22          0.00         -0.27         0.73 o                         
  -1   3  22         11.85         11.65         1.32 o                         
   0   3  22         29.65         25.60         1.03 o                         
   1   3  22         47.59         46.41         2.74 o                         
   2   3  22          0.10          0.03         0.47 o                         
   3   3  22          1.85          2.70         0.54 o                         
   4   3  22         11.64         12.19         1.37 o                         
   5   3  22          1.57          1.93         0.49 o                         
   6   3  22          0.11         -0.17         0.60 o                         
   7   3  22          0.53          0.72         0.51 o                         
   8   3  22          0.88          0.68         0.30 o                         
  -7   4  22          0.00          0.34         0.55 o                         
  -6   4  22          1.84          1.69         0.65 o                         
  -5   4  22         19.53         16.38         1.29 o                         
  -4   4  22          6.37          7.02         0.98 o                         
  -2   4  22          6.80          5.20         0.58 o                         
  -1   4  22          0.29          0.28         0.43 o                         
   0   4  22          6.29          6.06         0.62 o                         
   1   4  22          2.07          2.06         0.43 o                         
   2   4  22          0.29          0.46         0.40 o                         
   3   4  22          4.98          4.65         0.46 o                         
   4   4  22          3.11          2.34         0.37 o                         
   5   4  22          0.74          0.74         0.28 o                         
 -13   1  23          0.20         -0.85         0.85 o                         
 -12   1  23          0.30          0.18         1.29 o                         
 -11   1  23          2.56          1.91         1.03 o                         
 -10   1  23          2.92          2.86         1.11 o                         
  -9   1  23         19.38         17.12         1.38 o                         
  -8   1  23          3.69          3.48         1.05 o                         
  -7   1  23          0.03         -0.82         0.87 o                         
  -6   1  23          7.41         10.08         1.27 o                         
  -5   1  23          0.09          0.56         0.75 o                         
  -4   1  23         45.36         45.64         1.53 o                         
  -3   1  23        134.51        142.05         6.64 o                         
  -2   1  23          3.78          3.17         0.44 o                         
  -1   1  23         16.65         17.96         0.86 o                         
   0   1  23         12.32         17.19         0.66 o                         
   1   1  23          9.28         12.96         0.56 o                         
   2   1  23         47.78         47.01         1.19 o                         
   3   1  23         25.12         23.64         0.77 o                         
   4   1  23         32.18         34.07         1.15 o                         
   5   1  23         15.73         13.38         0.79 o                         
   6   1  23          4.58          4.54         0.60 o                         
   7   1  23          1.27          1.14         0.43 o                         
   8   1  23          7.71          7.33         0.51 o                         
   9   1  23          9.59          8.85         0.53 o                         
  10   1  23          0.09          0.63         0.25 o                         
 -12   2  23          0.53         -0.29         0.59 o                         
 -11   2  23          2.12          3.03         0.84 o                         
 -10   2  23          0.10          0.97         1.28 o                         
  -9   2  23         10.60          8.52         1.70 o                         
  -8   2  23         11.11         15.79         1.96 o                         
  -7   2  23          5.53          2.93         0.85 o                         
  -6   2  23         12.13         13.13         0.70 o                         
  -5   2  23         46.33         53.08         2.17 o                         
  -4   2  23         23.56         22.28         1.01 o                         
  -3   2  23          1.00          1.17         0.69 o                         
  -2   2  23         53.00         57.33         3.11 o                         
  -1   2  23         64.32         67.30         1.84 o                         
   0   2  23          3.07          2.87         0.49 o                         
   1   2  23         13.63          9.98         0.62 o                         
   2   2  23         14.35         17.16         0.60 o                         
   3   2  23         37.35         32.39         1.43 o                         
   4   2  23          6.86          7.00         0.51 o                         
   5   2  23          5.14          5.00         0.65 o                         
   6   2  23         23.45         23.44         1.18 o                         
   7   2  23          0.08          0.03         0.42 o                         
   8   2  23          0.11         -0.06         0.35 o                         
   9   2  23          0.00         -0.05         0.35 o                         
 -11   3  23          0.28          0.62         0.46 o                         
 -10   3  23          0.30         -0.09         0.74 o                         
  -9   3  23          0.53         -0.09         0.89 o                         
  -8   3  23          0.10          0.58         1.02 o                         
  -7   3  23          1.28          1.11         1.11 o                         
  -4   3  23          1.46          1.72         0.89 o                         
  -3   3  23          0.90          0.40         0.74 o                         
  -2   3  23          0.56          1.15         0.73 o                         
  -1   3  23          3.49          3.35         0.48 o                         
   0   3  23          0.36          0.37         0.57 o                         
   1   3  23          2.23          4.58         0.69 o                         
   2   3  23          9.11          7.04         0.85 o                         
   3   3  23          5.52          8.06         0.77 o                         
   4   3  23          0.91          1.39         0.50 o                         
   5   3  23          0.61          1.72         0.48 o                         
   6   3  23          1.70          0.66         0.74 o                         
   7   3  23          0.04         -0.20         0.42 o                         
   8   3  23          0.03         -0.34         0.40 o                         
  -7   4  23          0.48          0.37         0.49 o                         
  -6   4  23          1.16          1.39         0.65 o                         
  -5   4  23          5.54          6.62         0.86 o                         
  -4   4  23          4.36          4.59         0.86 o                         
  -2   4  23          0.10         -0.18         0.43 o                         
  -1   4  23          1.28          2.00         0.43 o                         
   0   4  23          1.69          1.42         0.43 o                         
   1   4  23          1.38          1.57         0.43 o                         
   2   4  23          0.24          0.77         0.37 o                         
   3   4  23          0.11          0.09         0.34 o                         
   4   4  23          0.33          0.12         0.31 o                         
 -13   0  24          0.65          1.69         1.29 o                         
 -12   0  24          0.16         -0.89         1.82 o                         
 -11   0  24          0.17         -0.21         0.93 o                         
 -10   0  24          0.48         -0.05         0.97 o                         
  -9   0  24         23.74         20.10         3.08 o                         
  -7   0  24          4.66          4.56         1.97 o                         
  -6   0  24          2.72          6.09         2.22 o                         
  -5   0  24          5.63         12.95         2.34 o                         
  -4   0  24         73.65         54.40         4.17 o                         
  -3   0  24          0.07          0.01         0.41 o                         
  -2   0  24         14.50         18.96         0.86 o                         
  -1   0  24         97.36         92.87         2.79 o                         
   0   0  24        110.56        112.15         3.67 o                         
   1   0  24        631.47        733.15        20.71 o                         
   2   0  24        295.85        406.76        12.85 o                         
   3   0  24         13.69         19.59         0.98 o                         
   4   0  24         13.01         14.63         1.01 o                         
   5   0  24         23.66         20.40         1.25 o                         
   6   0  24          8.82          9.00         0.94 o                         
   7   0  24          2.14          4.07         0.91 o                         
   8   0  24          2.79          3.26         1.11 o                         
   9   0  24         92.53         91.02         5.29 o                         
  10   0  24         23.45         21.08         1.42 o                         
 -13   1  24          0.04          0.19         0.49 o                         
 -12   1  24          0.05          0.16         0.77 o                         
 -11   1  24          3.31          2.54         1.27 o                         
 -10   1  24          0.06          0.56         0.70 o                         
  -9   1  24          0.62          0.49         0.86 o                         
  -8   1  24         11.83         11.14         1.26 o                         
  -7   1  24         55.35         66.69         3.61 o                         
  -6   1  24          3.56          4.75         1.21 o                         
  -5   1  24         14.74         12.58         1.59 o                         
  -4   1  24          9.39          9.62         0.64 o                         
  -3   1  24         70.37         71.57         2.51 o                         
  -2   1  24         25.88         31.61         1.34 o                         
  -1   1  24          5.28          6.30         0.66 o                         
   0   1  24        167.85        181.89         4.06 o                         
   1   1  24         11.39         13.26         0.59 o                         
   2   1  24         97.52        104.17         2.82 o                         
   3   1  24         94.75        107.48         4.39 o                         
   4   1  24         10.24         11.00         0.62 o                         
   5   1  24          3.02          3.16         0.55 o                         
   6   1  24         17.44         15.18         0.83 o                         
   7   1  24         21.33         23.95         1.08 o                         
   8   1  24          0.20          0.98         0.33 o                         
   9   1  24          3.84          4.84         0.66 o                         
  10   1  24          2.22          1.42         0.43 o                         
 -12   2  24          0.00          0.12         0.55 o                         
 -11   2  24          0.69          0.16         0.73 o                         
 -10   2  24          1.87          2.48         0.71 o                         
  -9   2  24          0.21         -0.03         0.83 o                         
  -8   2  24         21.49         20.93         2.30 o                         
  -7   2  24          1.48          1.46         0.61 o                         
  -6   2  24         17.36         18.31         1.19 o                         
  -5   2  24          1.59          0.88         0.49 o                         
  -4   2  24          4.97          6.08         0.60 o                         
  -3   2  24          2.24          2.12         0.50 o                         
  -2   2  24         66.24         77.60         3.62 o                         
  -1   2  24          0.01          0.70         0.44 o                         
   0   2  24          0.00         -0.04         0.47 o                         
   1   2  24        114.62         96.12         3.96 o                         
   2   2  24         89.97         70.49         2.08 o                         
   3   2  24         16.46         11.56         0.84 o                         
   4   2  24          0.18          0.47         0.34 o                         
   5   2  24          0.01          0.43         0.57 o                         
   6   2  24          4.69          4.35         0.56 o                         
   7   2  24          0.00          0.39         0.40 o                         
   8   2  24          0.41         -0.02         0.46 o                         
   9   2  24          0.16         -0.37         0.43 o                         
 -10   3  24          0.17          1.26         0.68 o                         
  -9   3  24          0.00          0.40         0.80 o                         
  -8   3  24          0.27         -0.40         0.95 o                         
  -7   3  24          0.13         -0.65         1.11 o                         
  -4   3  24         17.07         19.61         1.51 o                         
  -3   3  24          3.21          3.17         0.92 o                         
  -2   3  24          0.53          1.01         0.70 o                         
  -1   3  24          2.01          2.87         0.76 o                         
   0   3  24         32.01         29.64         1.47 o                         
   1   3  24          5.35          5.69         0.69 o                         
   2   3  24          0.51          1.11         0.64 o                         
   3   3  24          7.12          4.95         0.51 o                         
   4   3  24          1.23         -0.22         0.46 o                         
   5   3  24          1.53          1.24         0.41 o                         
   6   3  24          0.15          0.74         0.52 o                         
   7   3  24          0.07          0.16         0.31 o                         
  -7   4  24          0.49          0.15         0.46 o                         
  -6   4  24          0.06         -0.40         0.55 o                         
  -5   4  24          6.28          6.89         0.83 o                         
  -4   4  24          1.90          1.48         0.74 o                         
  -2   4  24         10.06          7.08         0.62 o                         
  -1   4  24          0.00          0.34         0.37 o                         
   0   4  24          3.67          4.12         0.49 o                         
   1   4  24          0.31          0.31         0.37 o                         
   2   4  24          0.52          0.15         0.37 o                         
   3   4  24          0.99          0.52         0.31 o                         
   4   4  24          0.92          0.74         0.28 o                         
 -13   1  25          0.13          0.08         0.41 o                         
 -12   1  25          0.26          0.58         0.69 o                         
 -11   1  25          0.40          0.83         0.48 o                         
 -10   1  25          0.05          0.32         0.66 o                         
  -9   1  25          0.40          0.92         1.46 o                         
  -8   1  25          2.56          3.14         0.92 o                         
  -6   1  25          3.66          5.88         0.94 o                         
  -5   1  25          0.19          0.93         0.66 o                         
  -4   1  25         56.89         45.22         1.51 o                         
  -3   1  25        109.32        107.53         2.48 o                         
  -2   1  25          5.10          6.14         0.40 o                         
  -1   1  25          1.47          1.21         0.59 o                         
   0   1  25         99.08        106.61         2.29 o                         
   1   1  25         14.44         13.88         0.61 o                         
   2   1  25         17.43         21.39         0.73 o                         
   3   1  25          4.69          5.52         0.49 o                         
   4   1  25         69.76         72.83         2.22 o                         
   5   1  25          9.80          9.62         0.63 o                         
   6   1  25          3.10          2.85         0.55 o                         
   7   1  25          0.37          0.62         0.38 o                         
   8   1  25          0.93          1.40         0.29 o                         
   9   1  25          5.22          4.50         0.47 o                         
 -12   2  25          0.02          0.28         0.46 o                         
 -11   2  25          0.11         -0.34         1.20 o                         
 -10   2  25          0.27          1.01         0.62 o                         
  -9   2  25          5.31          3.66         0.82 o                         
  -8   2  25          0.02         -0.31         0.50 o                         
  -7   2  25          0.05         -0.44         0.61 o                         
  -6   2  25          0.01         -1.13         1.14 o                         
  -5   2  25          4.62          5.89         0.63 o                         
  -4   2  25         69.72         74.55         2.89 o                         
  -3   2  25         10.53         13.32         1.42 o                         
  -2   2  25         25.24         28.96         1.58 o                         
  -1   2  25         11.21         11.57         0.72 o                         
   0   2  25         35.26         29.99         1.45 o                         
   1   2  25         13.41          7.33         0.70 o                         
   2   2  25         54.61         39.51         1.77 o                         
   3   2  25         15.31         14.71         0.92 o                         
   4   2  25          0.00         -0.40         0.40 o                         
   5   2  25         24.55         24.96         1.24 o                         
   6   2  25         13.45         14.77         0.85 o                         
   7   2  25          0.63          0.08         0.35 o                         
   8   2  25          0.10          0.62         0.38 o                         
 -10   3  25          0.56          0.37         0.55 o                         
  -9   3  25          0.15          1.14         0.77 o                         
  -8   3  25          0.57          0.62         0.89 o                         
  -7   3  25          0.32         -0.09         0.98 o                         
  -4   3  25          5.14          6.89         0.98 o                         
  -3   3  25          8.51         10.99         1.14 o                         
  -2   3  25          6.77          6.85         1.06 o                         
  -1   3  25          6.19          6.01         1.55 o                         
   0   3  25          0.42          0.99         0.47 o                         
   1   3  25          8.31          9.51         0.81 o                         
   2   3  25          0.08         -0.02         0.59 o                         
   3   3  25          1.47          2.23         0.63 o                         
   4   3  25          0.48          0.48         0.57 o                         
   5   3  25          0.03          0.69         0.44 o                         
   6   3  25          3.02          1.91         0.46 o                         
   7   3  25          0.07         -0.25         0.40 o                         
  -7   4  25          1.59          1.57         0.40 o                         
  -6   4  25          0.00         -0.03         0.52 o                         
  -5   4  25          3.80          4.06         0.68 o                         
  -4   4  25          4.05          4.31         0.77 o                         
  -1   4  25          0.09          0.12         0.37 o                         
   0   4  25          0.72          0.89         0.34 o                         
   1   4  25          3.32          4.89         0.49 o                         
   2   4  25          5.95          6.31         0.52 o                         
   3   4  25          4.40          4.37         0.40 o                         
 -12   0  26          1.25          2.09         1.60 o                         
 -11   0  26          0.67          0.28         2.00 o                         
 -10   0  26          5.75          5.54         2.46 o                         
  -9   0  26          0.03         -2.52         2.83 o                         
  -5   0  26          1.37          1.48         2.99 o                         
  -4   0  26         39.94         40.63         3.62 o                         
  -3   0  26         32.50         32.70         1.29 o                         
  -2   0  26         33.43         32.49         1.30 o                         
  -1   0  26        103.30        110.01         6.70 o                         
   0   0  26          5.35          5.34         0.61 o                         
   1   0  26        230.85        268.86         7.69 o                         
   2   0  26          0.83          2.43         0.68 o                         
   3   0  26         23.76         24.20         1.23 o                         
   4   0  26          6.34          6.64         0.86 o                         
   5   0  26          2.01          2.21         0.78 o                         
   6   0  26          7.20          7.08         0.66 o                         
   7   0  26          4.01          3.20         1.05 o                         
   8   0  26          0.09         -0.18         0.86 o                         
   9   0  26         56.12         64.12         3.72 o                         
  10   0  26          8.07          3.69         0.43 o                         
 -13   1  26          0.02         -0.18         0.58 o                         
 -12   1  26          0.00         -0.08         0.58 o                         
 -11   1  26          3.99          4.05         0.52 o                         
 -10   1  26          1.11          2.23         1.68 o                         
  -9   1  26          1.39          1.14         3.28 o                         
  -8   1  26          3.68          2.43         0.89 o                         
  -7   1  26         20.40         25.33         1.85 o                         
  -5   1  26          5.57          7.34         1.51 o                         
  -4   1  26         32.82         30.97         1.06 o                         
  -3   1  26         24.58         20.47         0.75 o                         
  -2   1  26         32.97         32.99         0.88 o                         
  -1   1  26         71.70         74.51         2.29 o                         
   0   1  26         24.79         27.10         1.28 o                         
   1   1  26        113.09        127.46         2.76 o                         
   2   1  26          0.94          0.47         0.46 o                         
   3   1  26          6.09          4.67         0.59 o                         
   4   1  26         40.50         39.32         2.01 o                         
   5   1  26          0.02          0.40         0.51 o                         
   6   1  26          9.10         11.18         0.67 o                         
   7   1  26          0.11          0.15         0.36 o                         
   8   1  26          0.35          1.26         0.49 o                         
   9   1  26          5.97          7.01         0.69 o                         
 -12   2  26          0.00          0.14         0.37 o                         
 -11   2  26          0.58          1.02         1.00 o                         
 -10   2  26          0.13          0.50         0.71 o                         
  -9   2  26          3.74          4.02         0.98 o                         
  -8   2  26          1.33          1.74         0.48 o                         
  -7   2  26          0.80          1.75         0.67 o                         
  -6   2  26          3.50          3.48         0.71 o                         
  -5   2  26          3.38          3.24         0.78 o                         
  -4   2  26          4.75          2.63         0.72 o                         
  -3   2  26         10.80         13.92         1.09 o                         
  -2   2  26          0.48          0.15         0.51 o                         
  -1   2  26          7.67          8.25         0.67 o                         
   0   2  26          1.08          3.20         0.57 o                         
   1   2  26          0.09          0.51         0.57 o                         
   2   2  26          4.52          4.25         0.60 o                         
   3   2  26          2.17          1.55         0.52 o                         
   4   2  26          0.51          1.06         0.98 o                         
   5   2  26          2.09          2.02         0.55 o                         
   6   2  26          4.45          5.59         0.54 o                         
   7   2  26          0.52          0.98         0.42 o                         
   8   2  26          0.42          0.12         0.32 o                         
 -10   3  26          0.82          0.62         0.49 o                         
  -9   3  26          2.88          4.62         0.71 o                         
  -8   3  26          0.32          0.55         0.86 o                         
  -7   3  26          0.87          2.15         0.95 o                         
  -6   3  26          8.49          6.19         1.08 o                         
  -4   3  26          1.67          1.26         0.83 o                         
  -3   3  26          0.02          0.62         0.83 o                         
  -2   3  26          1.25          0.22         0.83 o                         
  -1   3  26          0.31          0.21         0.71 o                         
   0   3  26         18.30         21.98         1.28 o                         
   1   3  26          4.86          7.47         0.71 o                         
   2   3  26          0.00          1.14         0.83 o                         
   3   3  26          3.09          2.11         0.58 o                         
   4   3  26          0.77          0.81         0.53 o                         
   5   3  26          0.89          0.03         0.89 o                         
   6   3  26          0.64          0.86         0.49 o                         
  -6   4  26          0.04          0.18         0.43 o                         
  -5   4  26          0.90          0.68         0.55 o                         
  -4   4  26          2.43          2.74         0.65 o                         
  -3   4  26          0.19          0.15         0.65 o                         
  -1   4  26          0.14          0.03         0.34 o                         
   0   4  26          0.46          0.31         0.34 o                         
   1   4  26          0.25          0.15         0.31 o                         
   2   4  26          4.00          3.60         0.37 o                         
 -12   1  27          0.16         -0.05         0.52 o                         
 -11   1  27          0.00          0.10         0.40 o                         
 -10   1  27          0.00          0.15         0.98 o                         
  -9   1  27          0.16         -0.05         0.73 o                         
  -8   1  27          0.16         -0.56         0.57 o                         
  -7   1  27          3.19          2.30         0.64 o                         
  -5   1  27          2.35          1.32         0.74 o                         
  -4   1  27         26.17         26.83         0.82 o                         
  -3   1  27         41.40         39.97         1.10 o                         
  -2   1  27         81.25         76.26         1.64 o                         
  -1   1  27          2.53          5.90         0.70 o                         
   0   1  27          2.87          4.90         0.66 o                         
   1   1  27         54.10         61.26         2.20 o                         
   2   1  27          1.88          1.82         0.56 o                         
   3   1  27          7.83          7.88         0.62 o                         
   4   1  27         30.25         28.56         1.12 o                         
   5   1  27          9.48         10.55         0.54 o                         
   6   1  27          0.65          0.79         0.48 o                         
   7   1  27          4.19          3.58         0.34 o                         
   8   1  27          3.93          4.19         0.47 o                         
   9   1  27          5.08          5.20         0.49 o                         
 -11   2  27          0.66          0.37         0.53 o                         
 -10   2  27          1.64          1.97         1.26 o                         
  -9   2  27          0.33          0.99         1.15 o                         
  -8   2  27          1.16          1.46         0.47 o                         
  -7   2  27          0.07          0.46         0.51 o                         
  -6   2  27          1.47          1.01         0.64 o                         
  -5   2  27          0.00          0.77         0.70 o                         
  -4   2  27         36.38         36.18         1.83 o                         
  -3   2  27          3.70          5.96         1.09 o                         
  -2   2  27          0.09         -0.20         0.53 o                         
  -1   2  27          1.67          2.88         0.71 o                         
   0   2  27         41.86         46.38         1.73 o                         
   1   2  27          2.47          2.80         0.57 o                         
   2   2  27          5.56          3.96         0.94 o                         
   3   2  27          0.52          0.06         0.71 o                         
   4   2  27          1.14          1.57         0.89 o                         
   5   2  27         17.02         18.28         1.45 o                         
   6   2  27          8.11         11.44         0.72 o                         
   7   2  27          1.12          0.68         0.55 o                         
  -9   3  27          0.36         -0.52         0.52 o                         
  -8   3  27          0.04          0.86         0.68 o                         
  -7   3  27          0.24          0.25         0.83 o                         
  -6   3  27          3.10          2.89         0.95 o                         
  -4   3  27          0.75         -0.03         0.77 o                         
  -3   3  27          1.22          0.40         0.77 o                         
  -2   3  27          0.30          0.74         0.83 o                         
  -1   3  27          5.53          9.36         1.05 o                         
   0   3  27          1.59          1.19         0.82 o                         
   1   3  27          7.52          6.92         0.91 o                         
   2   3  27          1.72          2.71         0.77 o                         
   3   3  27          0.97          0.93         0.80 o                         
   4   3  27          0.45          0.16         0.47 o                         
   5   3  27          0.49          0.15         0.80 o                         
   6   3  27          0.76          0.40         0.40 o                         
  -6   4  27          0.10          0.12         0.31 o                         
  -5   4  27          0.54          0.15         0.43 o                         
  -4   4  27          3.56          2.06         0.58 o                         
  -3   4  27          1.38          2.99         0.65 o                         
   0   4  27          0.03         -0.09         0.28 o                         
   1   4  27          0.75          0.52         0.25 o                         
 -12   0  28          0.83          1.02         1.17 o                         
 -11   0  28          0.70         -1.72         1.72 o                         
 -10   0  28          0.52          0.09         2.12 o                         
  -9   0  28          0.01         -2.68         2.68 o                         
  -8   0  28         11.69          9.42         2.99 o                         
  -6   0  28         18.89         16.93         1.42 o                         
  -5   0  28          1.67          1.45         0.83 o                         
  -4   0  28          4.28          3.89         0.69 o                         
  -3   0  28        148.57        150.18         4.50 o                         
  -2   0  28        624.17        616.62        20.81 o                         
  -1   0  28        543.55        572.62        21.98 o                         
   0   0  28         80.41         93.48         3.86 o                         
   1   0  28          5.79          6.91         0.86 o                         
   2   0  28         19.67         24.40         1.41 o                         
   3   0  28         71.67         72.18         3.28 o                         
   4   0  28          6.01          6.07         0.82 o                         
   5   0  28          8.43          8.88         0.87 o                         
   6   0  28         25.36         23.95         1.17 o                         
   7   0  28         10.31          9.54         1.08 o                         
   8   0  28         10.31         14.10         1.11 o                         
   9   0  28          0.10         -0.37         0.37 o                         
 -12   1  28          0.50         -0.40         0.83 o                         
 -11   1  28          0.00          0.52         0.40 o                         
 -10   1  28          1.15          1.35         0.60 o                         
  -9   1  28          0.39         -0.72         0.72 o                         
  -8   1  28          0.05          0.02         0.54 o                         
  -7   1  28         13.07         10.03         2.29 o                         
  -5   1  28          0.94          0.69         0.53 o                         
  -4   1  28         31.51         30.25         1.09 o                         
  -3   1  28         20.94         21.93         0.74 o                         
  -2   1  28         18.40         18.21         0.68 o                         
  -1   1  28        138.09        153.63         4.53 o                         
   0   1  28        118.96        134.70         5.56 o                         
   1   1  28         18.65         19.74         1.29 o                         
   2   1  28         22.64         22.92         0.93 o                         
   3   1  28          3.81          3.94         0.55 o                         
   4   1  28         28.22         28.05         1.01 o                         
   5   1  28          0.56          0.00         0.40 o                         
   6   1  28          0.07          0.43         0.35 o                         
   7   1  28          6.72          7.17         0.73 o                         
   8   1  28          0.58          1.23         0.49 o                         
 -11   2  28          0.00         -0.34         0.71 o                         
 -10   2  28          0.98         -0.22         1.08 o                         
  -9   2  28          2.40          0.67         0.59 o                         
  -8   2  28          0.76          0.91         0.43 o                         
  -7   2  28          0.77          0.50         0.48 o                         
  -6   2  28          3.34          2.88         1.03 o                         
  -5   2  28          3.94          4.59         0.95 o                         
  -4   2  28          0.00          0.16         0.71 o                         
  -3   2  28         12.00         10.90         0.93 o                         
  -2   2  28          7.73          6.58         0.64 o                         
  -1   2  28         19.99         17.01         1.04 o                         
   0   2  28          4.94          5.63         0.59 o                         
   1   2  28          6.63          6.08         0.59 o                         
   2   2  28          4.89          2.68         0.71 o                         
   3   2  28          0.18          0.28         0.65 o                         
   4   2  28          2.29          1.72         0.86 o                         
   5   2  28          0.00          0.15         0.74 o                         
   6   2  28          0.82          0.95         0.44 o                         
   7   2  28          3.81          3.63         0.49 o                         
  -8   3  28          0.03          0.31         0.62 o                         
  -7   3  28          1.65          1.48         0.80 o                         
  -6   3  28          1.20          1.29         0.83 o                         
  -3   3  28          3.74          4.92         0.86 o                         
  -2   3  28          3.91          5.66         0.89 o                         
  -1   3  28          3.86          3.82         0.83 o                         
   0   3  28          4.34          2.77         0.77 o                         
   1   3  28          1.87          2.00         0.65 o                         
   2   3  28          1.15          0.87         0.39 o                         
   3   3  28          0.79          0.85         0.48 o                         
   4   3  28          0.23          1.08         0.89 o                         
   5   3  28          0.34          0.18         0.43 o                         
  -5   4  28          0.14          0.58         0.34 o                         
  -4   4  28          2.81          1.57         0.43 o                         
 -12   1  29          0.30         -0.03         0.62 o                         
 -11   1  29          0.16         -0.24         0.30 o                         
 -10   1  29          0.32         -0.35         0.42 o                         
  -9   1  29          0.10         -0.18         0.66 o                         
  -8   1  29          0.62          1.14         0.51 o                         
  -7   1  29          1.20          2.28         1.54 o                         
  -6   1  29          5.08          7.08         0.98 o                         
  -5   1  29          3.74          3.33         0.59 o                         
  -4   1  29          4.22          3.98         0.43 o                         
  -3   1  29         51.33         51.71         1.60 o                         
  -2   1  29         68.66         75.41         2.23 o                         
  -1   1  29          6.43          6.26         0.74 o                         
   0   1  29         11.88         15.79         1.22 o                         
   1   1  29          6.82          7.89         0.98 o                         
   2   1  29          4.34          4.42         0.68 o                         
   3   1  29          3.08          3.19         0.52 o                         
   4   1  29          3.78          2.69         0.49 o                         
   5   1  29          7.19          7.70         0.58 o                         
   6   1  29          0.09          0.26         0.32 o                         
   7   1  29          2.60          1.54         0.29 o                         
 -10   2  29          0.01         -0.71         0.98 o                         
  -9   2  29          0.90         -0.15         0.53 o                         
  -8   2  29          0.91          0.76         0.40 o                         
  -7   2  29          0.01          0.02         0.46 o                         
  -6   2  29          3.99          4.19         1.66 o                         
  -5   2  29          2.26          1.68         0.74 o                         
  -4   2  29          1.74          2.74         0.77 o                         
  -3   2  29          1.03          0.18         0.41 o                         
  -2   2  29         14.15         12.03         0.61 o                         
  -1   2  29          5.88          4.73         0.53 o                         
   0   2  29          1.26          1.61         0.44 o                         
   1   2  29          2.39          2.19         0.64 o                         
   2   2  29          0.19          0.87         0.50 o                         
   3   2  29          0.27          0.62         0.58 o                         
   4   2  29          0.07          0.15         0.80 o                         
   5   2  29          2.78          2.71         0.74 o                         
   6   2  29          8.43          7.77         0.51 o                         
  -8   3  29          0.01          0.03         0.52 o                         
  -7   3  29          0.15          0.03         0.65 o                         
  -6   3  29          2.95          3.72         0.80 o                         
  -3   3  29          0.14          0.18         0.71 o                         
  -2   3  29          1.31          0.89         0.71 o                         
  -1   3  29          1.74          0.55         0.74 o                         
   0   3  29          0.47          1.08         0.71 o                         
   1   3  29          4.77          5.77         0.68 o                         
   2   3  29          1.38          1.21         0.45 o                         
   3   3  29          0.84          0.93         0.39 o                         
   4   3  29          0.00         -0.23         0.37 o                         
   5   3  29          0.08          0.12         0.31 o                         
 -11   0  30          0.00         -0.37         0.54 o                         
 -10   0  30          0.52         -0.03         0.50 o                         
  -9   0  30          0.79          1.69         1.75 o                         
  -8   0  30          5.09          4.08         0.76 o                         
  -7   0  30          0.95          0.28         0.77 o                         
  -6   0  30          2.11          2.95         0.83 o                         
  -5   0  30          2.35          1.32         0.83 o                         
  -4   0  30          4.87          4.59         0.86 o                         
  -3   0  30         45.39         42.23         2.62 o                         
  -2   0  30         53.62         51.87         3.14 o                         
  -1   0  30         10.81         16.84         1.82 o                         
   0   0  30         30.68         33.77         2.55 o                         
   1   0  30         83.06         94.56         5.69 o                         
   2   0  30          0.13          1.27         0.84 o                         
   3   0  30          7.57          7.16         0.86 o                         
   4   0  30          2.87          3.33         0.72 o                         
   5   0  30         12.71         11.01         1.80 o                         
   6   0  30         12.86          8.74         1.99 o                         
   7   0  30          8.21         12.00         1.02 o                         
 -11   1  30          0.35          0.25         0.77 o                         
 -10   1  30          0.16          0.31         0.31 o                         
  -9   1  30          0.04          0.22         0.68 o                         
  -8   1  30          0.76          1.14         0.48 o                         
  -7   1  30          5.26          3.15         1.31 o                         
  -6   1  30          7.24          4.49         0.83 o                         
  -5   1  30          1.95          2.01         0.55 o                         
  -4   1  30          0.27          0.41         0.40 o                         
  -3   1  30         20.85         21.90         1.38 o                         
  -2   1  30         25.74         25.18         1.09 o                         
  -1   1  30         82.85         94.20         3.04 o                         
   0   1  30         35.15         37.50         1.31 o                         
   1   1  30         12.29         12.73         1.19 o                         
   2   1  30          7.86          6.98         0.86 o                         
   3   1  30          9.74          8.64         1.28 o                         
   4   1  30         11.62         12.39         0.67 o                         
   5   1  30          0.60          0.35         0.42 o                         
   6   1  30          0.73          0.82         0.36 o                         
  -9   2  30          1.58          1.26         0.49 o                         
  -8   2  30          0.73          1.13         0.41 o                         
  -7   2  30          0.17          0.49         0.47 o                         
  -6   2  30          1.86          2.55         0.68 o                         
  -5   2  30          2.47          2.25         0.74 o                         
  -4   2  30          0.00         -0.24         0.47 o                         
  -3   2  30          0.33          0.38         0.46 o                         
  -2   2  30          2.37          2.67         0.51 o                         
  -1   2  30         11.48         10.69         0.83 o                         
   0   2  30          4.91          4.19         0.53 o                         
   1   2  30          7.18          7.18         1.06 o                         
   2   2  30          1.56          0.81         0.44 o                         
   3   2  30          0.44          1.63         1.35 o                         
   4   2  30          8.34         10.03         0.98 o                         
   5   2  30          0.00         -0.37         0.58 o                         
   6   2  30          0.82          0.45         0.36 o                         
  -8   3  30          1.12          0.58         0.40 o                         
  -7   3  30          1.36          1.23         0.58 o                         
  -6   3  30          0.05         -0.09         0.65 o                         
  -5   3  30          2.32          1.02         0.71 o                         
  -3   3  30          0.15          0.12         0.65 o                         
  -2   3  30          0.07         -0.34         0.65 o                         
  -1   3  30          0.73          2.31         0.68 o                         
   0   3  30          0.01          0.22         0.65 o                         
   1   3  30          0.28          0.71         0.58 o                         
   2   3  30          0.09          0.40         0.49 o                         
   3   3  30          0.30          1.02         0.40 o                         
   4   3  30          0.17          0.17         0.29 o                         
 -11   1  31          0.03          0.31         0.71 o                         
 -10   1  31          0.01          0.04         0.26 o                         
  -9   1  31          0.10          0.59         0.35 o                         
  -8   1  31          0.20          0.35         0.42 o                         
  -7   1  31          0.57          0.93         0.65 o                         
  -6   1  31         12.01         14.37         1.17 o                         
  -5   1  31          0.06         -0.06         0.71 o                         
  -4   1  31          4.75          3.76         0.45 o                         
  -3   1  31          2.35          3.13         0.45 o                         
  -2   1  31          2.94          3.18         0.52 o                         
  -1   1  31          0.15          0.05         0.51 o                         
   0   1  31          9.39         11.74         0.67 o                         
   1   1  31          5.51          6.09         0.56 o                         
   2   1  31          6.11          4.47         1.00 o                         
   3   1  31          0.07          0.22         0.63 o                         
   4   1  31          0.91          1.34         0.47 o                         
   5   1  31          0.00          0.28         0.83 o                         
   6   1  31         14.23         14.47         0.98 o                         
 -10   2  31          0.10         -0.43         0.43 o                         
  -8   2  31          0.13          0.25         0.55 o                         
  -7   2  31          0.04         -0.43         0.43 o                         
  -6   2  31          6.89          5.54         1.17 o                         
  -5   2  31         15.89         16.78         1.23 o                         
  -4   2  31          7.10          7.66         0.60 o                         
  -3   2  31          1.33          1.02         0.47 o                         
  -2   2  31          2.52          2.28         0.46 o                         
  -1   2  31          1.65          1.03         0.47 o                         
   0   2  31          0.19          0.07         0.45 o                         
   1   2  31          0.12          0.16         0.37 o                         
   2   2  31          4.27          4.50         0.51 o                         
   3   2  31          0.35          0.46         1.26 o                         
   4   2  31          0.25         -0.44         0.69 o                         
   5   2  31          1.34          1.95         0.27 o                         
   6   2  31          0.19         -0.34         0.55 o                         
  -7   3  31          0.10          0.58         0.40 o                         
  -6   3  31          1.78          1.26         0.58 o                         
  -5   3  31          0.06         -0.65         0.65 o                         
  -2   3  31          0.44          0.43         0.58 o                         
  -1   3  31          0.11         -0.06         0.55 o                         
   0   3  31          0.00          0.09         0.55 o                         
   1   3  31          3.42          5.73         0.65 o                         
   2   3  31          0.07          0.77         0.60 o                         
   3   3  31          0.11         -0.01         0.77 o                         
 -10   0  32          0.37          0.12         0.38 o                         
  -9   0  32          0.02         -0.05         0.47 o                         
  -8   0  32          0.28         -0.50         1.23 o                         
  -7   0  32          0.51         -0.09         0.65 o                         
  -6   0  32          1.84          2.86         0.74 o                         
  -5   0  32         52.08         57.10         3.42 o                         
  -4   0  32         22.38         18.41         1.39 o                         
  -3   0  32          0.08         -0.15         0.74 o                         
  -2   0  32         24.53         31.18         3.02 o                         
  -1   0  32         38.34         43.83         3.02 o                         
   0   0  32          0.77          0.77         1.26 o                         
   1   0  32         76.56         79.72         4.86 o                         
   2   0  32          3.31          4.71         1.14 o                         
   3   0  32          2.50          1.42         0.92 o                         
   4   0  32          8.57          6.53         0.98 o                         
   5   0  32         18.09         15.39         1.05 o                         
 -10   1  32          0.02          0.03         0.34 o                         
  -9   1  32          0.17         -0.15         0.30 o                         
  -8   1  32          0.03          0.60         0.56 o                         
  -7   1  32          0.13          0.50         0.56 o                         
  -6   1  32          5.24          5.49         0.49 o                         
  -5   1  32          0.85          0.47         0.47 o                         
  -4   1  32          3.59          4.65         0.54 o                         
  -3   1  32         10.74          8.87         0.63 o                         
  -2   1  32          0.07          0.06         0.48 o                         
  -1   1  32         22.82         27.44         1.01 o                         
   0   1  32         41.19         43.55         1.43 o                         
   1   1  32          0.46          1.16         0.62 o                         
   2   1  32          0.64          1.28         0.61 o                         
   3   1  32         13.74         12.67         0.84 o                         
   4   1  32          0.00         -0.55         0.68 o                         
   5   1  32          0.03          0.28         0.52 o                         
  -8   2  32          0.13          0.25         0.46 o                         
  -7   2  32          0.17          0.37         0.58 o                         
  -6   2  32          0.54          1.35         0.74 o                         
  -3   2  32          0.00          0.22         0.71 o                         
  -2   2  32          0.08          0.09         0.42 o                         
  -1   2  32          6.81          8.38         0.82 o                         
   0   2  32          4.66          4.27         0.51 o                         
   1   2  32          6.55          6.47         0.53 o                         
   2   2  32          2.05          2.41         0.48 o                         
   3   2  32          2.41          3.84         0.58 o                         
   4   2  32          7.40          8.54         0.48 o                         
   5   2  32          5.92          6.53         0.83 o                         
  -6   3  32          1.78          1.94         0.46 o                         
  -5   3  32          5.24          3.88         0.62 o                         
  -2   3  32          0.03          0.00         0.49 o                         
  -1   3  32          0.85          0.92         0.49 o                         
   0   3  32          0.27          0.28         0.46 o                         
   1   3  32          0.29          0.03         0.40 o                         
   2   3  32          0.03         -0.28         0.34 o                         
  -9   1  33          0.00         -0.15         0.25 o                         
  -8   1  33          0.01          0.05         0.48 o                         
  -7   1  33          0.06          0.17         0.48 o                         
  -6   1  33          1.55          1.14         0.46 o                         
  -5   1  33          1.61          2.94         0.47 o                         
  -4   1  33          6.94          7.55         0.60 o                         
  -3   1  33          0.77          0.11         0.47 o                         
  -2   1  33          1.59          1.76         0.60 o                         
  -1   1  33          5.61          5.34         0.93 o                         
   0   1  33          5.78          6.12         0.68 o                         
   1   1  33          9.95         10.36         0.79 o                         
   2   1  33          2.12          2.03         0.52 o                         
   3   1  33          5.21          6.10         0.44 o                         
   4   1  33          0.03         -0.33         0.47 o                         
   5   1  33          1.18          0.69         0.48 o                         
  -7   2  33          0.04         -0.15         0.49 o                         
  -6   2  33          3.69          3.63         0.74 o                         
  -3   2  33          0.79          0.95         0.65 o                         
  -2   2  33          0.83          1.15         1.03 o                         
  -1   2  33          2.51          3.26         0.62 o                         
   0   2  33          1.25          1.18         0.66 o                         
   1   2  33          1.76          2.15         0.38 o                         
   2   2  33          4.72          4.48         0.42 o                         
   3   2  33          0.01          0.40         0.30 o                         
   4   2  33          9.01          9.38         0.58 o                         
  -5   3  33          0.05          0.00         0.43 o                         
  -4   3  33          1.23          0.62         0.46 o                         
  -1   3  33          0.09          0.12         0.40 o                         
   0   3  33          0.01         -0.09         0.37 o                         
   1   3  33          0.21          0.43         0.31 o                         
  -9   0  34          0.01         -0.07         0.35 o                         
  -8   0  34          0.96          0.96         0.91 o                         
  -7   0  34          0.58          0.81         0.75 o                         
  -6   0  34          0.25          0.06         0.58 o                         
  -5   0  34          0.02         -0.15         0.65 o                         
  -4   0  34          3.48          3.45         0.74 o                         
  -3   0  34          1.59          1.29         1.20 o                         
  -2   0  34          3.54          5.23         1.26 o                         
  -1   0  34         23.77         29.24         2.22 o                         
   0   0  34          0.87          0.86         1.08 o                         
   1   0  34         20.11         17.30         1.54 o                         
   2   0  34          1.27          1.20         0.86 o                         
   3   0  34          8.61          7.70         0.95 o                         
   4   0  34          7.25          4.52         0.49 o                         
  -9   1  34          0.03          0.37         0.34 o                         
  -8   1  34          0.30          0.08         0.29 o                         
  -7   1  34          3.73          3.19         0.97 o                         
  -6   1  34          1.93          2.04         0.78 o                         
  -5   1  34          6.35          6.57         1.82 o                         
  -4   1  34          1.07          1.01         0.62 o                         
  -3   1  34          1.93          3.01         0.68 o                         
  -2   1  34          0.94          0.70         0.74 o                         
  -1   1  34          6.26          7.46         0.73 o                         
   0   1  34         14.00         14.09         0.81 o                         
   1   1  34          2.05          1.40         0.51 o                         
   2   1  34          0.72          1.03         0.50 o                         
   3   1  34          5.19          3.06         0.34 o                         
   4   1  34          5.39          4.94         0.44 o                         
  -7   2  34          0.22          0.46         0.37 o                         
  -6   2  34          0.71         -0.15         0.52 o                         
  -5   2  34          0.02         -0.49         0.62 o                         
  -2   2  34          0.01         -0.09         0.55 o                         
  -1   2  34          2.67          3.78         0.54 o                         
   0   2  34          4.85          4.76         0.40 o                         
   1   2  34          4.88          5.16         0.40 o                         
   2   2  34          4.43          3.30         0.46 o                         
   3   2  34          0.01          0.11         0.31 o                         
  -4   3  34          3.87          0.62         0.34 o                         
  -3   3  34          0.70          0.40         0.37 o                         
  -9   1  35          0.01          0.31         0.55 o                         
  -8   1  35          0.01         -0.04         1.59 o                         
  -7   1  35          0.26         -0.28         0.44 o                         
  -6   1  35          1.00          1.38         0.37 o                         
  -5   1  35          0.19          0.10         0.53 o                         
  -4   1  35          2.63          2.95         0.59 o                         
  -3   1  35          1.80          2.57         0.63 o                         
  -2   1  35          0.29          0.17         0.57 o                         
  -1   1  35          4.75          5.62         0.55 o                         
   0   1  35          6.35          7.47         0.58 o                         
   1   1  35          6.86          4.15         0.46 o                         
   2   1  35          2.45          2.22         0.31 o                         
   3   1  35          2.47          3.12         0.40 o                         
  -5   2  35          0.43          0.03         0.49 o                         
  -1   2  35          0.44          0.74         0.43 o                         
   0   2  35          3.83          4.24         0.55 o                         
   1   2  35          2.14          1.48         0.33 o                         
   2   2  35          0.39          1.66         0.65 o                         
  -8   0  36          0.74         -0.25         0.89 o                         
  -7   0  36          3.52          2.87         1.17 o                         
  -6   0  36          4.41          4.32         0.47 o                         
  -5   0  36          6.05          7.82         1.02 o                         
  -4   0  36          0.68          0.98         0.89 o                         
  -3   0  36          0.03         -0.46         0.92 o                         
  -2   0  36          0.04          0.43         0.92 o                         
  -1   0  36          5.18          6.19         1.05 o                         
   0   0  36          0.33          1.42         0.83 o                         
   1   0  36          2.62          4.00         0.80 o                         
   2   0  36          0.82          0.09         0.65 o                         
   3   0  36          5.25          4.46         0.43 o                         
  -8   1  36          0.50          0.58         0.62 o                         
  -7   1  36          0.41          0.46         0.46 o                         
  -6   1  36          0.00         -0.26         0.45 o                         
  -5   1  36          0.47          0.91         0.46 o                         
  -4   1  36          1.18          1.40         0.50 o                         
  -3   1  36          0.07          0.45         1.22 o                         
  -2   1  36          0.81          1.09         0.50 o                         
  -1   1  36          0.97          0.57         0.47 o                         
   0   1  36          1.87          2.12         0.39 o                         
   1   1  36          2.09          1.34         0.33 o                         
   2   1  36          4.06          3.23         0.45 o                         
  -4   2  36          0.00         -0.09         0.40 o                         
  -7   1  37          0.55          0.18         0.62 o                         
  -6   1  37          0.45          0.47         0.72 o                         
  -5   1  37          0.01         -0.06         0.35 o                         
  -4   1  37          1.19          1.05         0.89 o                         
  -3   1  37          0.57          0.79         0.74 o                         
  -2   1  37          0.32          0.12         0.41 o                         
  -1   1  37          1.82          1.52         0.39 o                         
   0   1  37          6.95          5.56         0.77 o                         
   1   1  37         10.53          6.65         0.58 o                         
  -6   0  38          0.73         -0.74         0.95 o                         
  -5   0  38          1.88          1.56         0.47 o                         
  -4   0  38          0.53          0.43         0.58 o                         
  -3   0  38          0.38          0.03         0.65 o                         
  -2   0  38          1.79          1.75         0.71 o                         
  -1   0  38          1.11          1.54         0.62 o                         
   0   0  38          0.25          0.34         0.55 o                         
   1   0  38          0.01          0.74         0.46 o                         
  -5   1  38          1.17          0.89         1.17 o                         
                                                                                
